# Supplementary material for: Reducing crude protein content in the diet of lactating dairy cows improved nitrogen-use-efficiency and reduced N excretion in urine, whilst having no obvious effects on the rumen microbiome
Source: J Anim Sci Biotechnol. 2025 Aug 9;16:113. doi: 10.1186/s40104-025-01240-7 (PMC12335128; doi:10.1186/s40104-025-01240-7)
Supplement: Supplementary file 1 — Additional file 1: Production and fermentation data. [file 40104_2025_1240_MOESM1_ESM.xlsx]

## Sheet: Sheet1
Cow ID	Parity	Treatment	Milk yield	DMI	N intake g/d	Milk N g/d	Nitrogen use efficiency (%)	Residual feed intake (kg/d)	Predicted urinary N excretion (g/d)	Predicted urinary N excretion (g/d), % of intake	Predicted fecal nitrogen (g/d)	Predicted fecal N excretion (g/d), % of intake	Total N excretion, g/d	Acetic Acid (mmol/L)	Propanoic Acid (mmol/L)	i-Butyric Acid (mmol/L)	n-Butyric Acid (mmol/L)	i-Valeric Acid (mmol/L)	n-Valeric Acid (mmol/L)	Total VFA (mmol/L)	Acetate: Propionate (mmol/L)
55	4	LCP	43.0564	28.6041	686.367	232.664	34.3771	1.83817	162.676	23.7011	291.027	42.401	453.703	66.087	20.7065	1.1413	21.5761	1.79348	2.17391	113.478	3.1916
138	3	LCP	36.1349	26.6163	640.245	202.154	30.7051	2.94889	187.008	29.2088	251.083	39.2167	438.091	51.8478	24.1304	0.923913	17.7174	1.95652	2.28261	98.8587	2.14865
75	4	LCP	36.9653	26.0243	628.853	209.779	32.6652	4.25292	159.627	25.3838	259.447	41.2573	419.074	55.2717	22.9348	1.08696	17.7174	1.90217	2.28261	101.196	2.40995
367	1	LCP	25.6061	18.963	459.594	136.366	29.8394	2.34475	164.15	35.7162	159.079	34.6129	323.229	56.9565	20.8152	1.1413	15.3804	1.95652	2.01087	98.2609	2.73629
388	1	LCP	26.3188	19.4294	471.38	153.567	32.3585	0.620005	184.103	39.0562	133.71	28.3657	317.813	63.1522	25.5978	1.03261	21.1413	1.90217	2.22826	115.054	2.46709
810	4	LCP	38.0696	24.469	591.437	206.953	35.4638	-0.961596	174.492	29.503	209.992	35.5055	384.484	49.3478	21.413	0.76087	14.5109	1.68478	1.90217	89.6196	2.30457
94	4	LCP	35.4256	27.0433	654.896	190.373	29.8244	3.09866	198.843	30.3625	265.68	40.5683	464.523	51.3587	18.2609	0.923913	15.3804	1.30435	1.68478	88.913	2.8125
181	3	LCP	41.5221	25.4822	618.961	220.83	36.6407	1.90423	174.56	28.2021	223.571	36.1204	398.13	64.6739	24.4022	1.1413	20.4891	1.63043	2.3913	114.728	2.65033
355	1	LCP	28.3928	19.1466	464.748	151.293	32.4105	1.38922	163.3	35.1373	150.155	32.3089	313.455	48.587	14.2935	0.923913	14.7826	1.19565	1.3587	81.1413	3.39924
353	1	LCP	28.3408	20.1971	491.303	159.697	32.8793	3.03102	178.245	36.28	153.361	31.2152	331.606	50.0543	21.3043	1.08696	14.9457	1.73913	2.17391	91.3043	2.34949
406	1	LCP	28.3553	19.1031	463.999	159.459	34.7202	-0.35016	191.904	41.3587	112.635	24.2749	304.539	60.3261	18.8587	0.869565	20.5978	1.08696	1.79348	103.533	3.19885
402	1	LCP	28.39	19.5092	474.859	145.037	31.8022	2.56014	168.372	35.4572	161.45	33.9995	329.822	50.3261	19.9457	0.869565	14.3478	1.46739	1.90217	88.8587	2.52316
152	3	LCP	40.9638	24.6848	599.032	228.502	38.4953	0.958643	137.044	22.8776	233.486	38.9773	370.53	57.6087	25.4348	1.03261	18.2065	2.6087	2.55435	107.446	2.26496
157	3	LCP	44.3742	28.8374	699.559	239.18	34.4019	2.83243	165.312	23.6309	295.067	42.179	460.379	46.7391	16.0326	0.76087	13.8587	1.25	1.57609	80.2174	2.91525
299	2	LCP	42.1549	24.4378	592.599	209.321	35.1349	1.69892	175.739	29.6556	207.54	35.0219	383.278	53.1884	30	1.01449	17.3913	2.24638	3.98551	107.826	1.77295
303	2	LCP	34.5378	20.953	509.195	183.742	36.1453	0.451813	173.106	33.996	152.347	29.9192	325.453	53.6957	22.9348	1.03261	16.4674	2.06522	2.01087	98.2065	2.34123
25	4	LCP	34.2977	23.1726	562.61	182.242	32.7433	2.03701	212.747	37.8143	167.621	29.7934	380.368	53.4239	16.8478	0.923913	17.0652	1.25	1.68478	91.1957	3.17097
288	2	LCP	37.4789	23.6558	574.954	193.764	35.2499	-0.263906	141.019	24.527	240.171	41.7721	381.19	38.0978	14.6196	0.706522	11.0326	1.08696	1.52174	67.0652	2.60595
897	4	LCP	39.555	26.7841	650.031	199.207	30.6974	1.53329	178.463	27.4546	272.36	41.8996	450.823	58.1884	21.0145	0.942029	14.6377	1.44928	1.81159	98.0435	2.76897
261	2	LCP	35.1699	22.9169	557.578	185.51	33.4657	0.601854	183.391	32.8907	188.677	33.8386	372.068	58.4783	18.8587	0.978261	18.0435	1.25	2.06522	99.6739	3.10086
185	3	LCP	38.8643	23.3439	567.221	217.488	39.4231	-1.84763	170.355	30.0333	179.378	31.624	349.734	55	24.0217	1.03261	16.1957	1.68478	2.6087	100.543	2.28959
235	2	LCP	42.8723	25.4938	619.549	209.662	34.0835	-0.630257	186.751	30.143	223.137	36.016	409.887	69.8913	25.2717	1.25	20.9783	1.73913	2.5	121.63	2.76559
809	4	LCP	42.1763	25.068	608.912	207.707	34.3006	-2.57554	199.281	32.7273	201.925	33.1615	401.205	56.6304	20.4891	1.08696	18.9674	1.84783	2.06522	101.087	2.76393
887	4	LCP	43.4546	24.7368	600.581	210.045	35.4172	-0.672844	173.77	28.9337	216.766	36.0927	390.536	63.2065	25.6522	1.03261	19.0217	1.95652	2.55435	113.424	2.46398
390	1	LCP	31.9492	19.0866	465.258	167.389	35.559	-1.23578	177.174	38.0808	120.694	25.9414	297.868	51.6848	20.4891	1.03261	13.587	1.52174	2.06522	90.3804	2.52255
360	1	LCP	29.2032	20.2348	493.295	153.728	31.5825	1.14477	175.284	35.5334	164.282	33.303	339.566	43.9855	15.942	0.942029	11.0145	1.37681	1.44928	74.7101	2.75909
187	3	LCP	36.3411	23.5794	573.105	203.985	35.404	0.367308	175.499	30.6225	193.622	33.7846	369.121	60.2174	23.4783	1.08696	17.7717	1.68478	2.44565	106.685	2.56481
277	2	LCP	37.9824	23.2879	567.624	198.907	35.4139	-0.835523	163.666	28.8336	205.051	36.1244	368.717	57.7174	20.2174	1.08696	18.0978	1.68478	2.01087	100.815	2.85484
68	4	MCP	48.4508	26.4123	673.477	236.537	35.1736	-1.98326	181.684	26.9771	255.255	37.9011	436.94	56.1594	20.5797	1.15942	15.942	1.73913	1.88406	97.4638	2.72887
282	2	MCP	40.327	24.3847	621.614	218.123	34.47	0.265007	182.433	29.3483	221.058	35.562	403.491	57.5362	18.5507	1.01449	16.2319	1.37681	1.81159	96.5217	3.10156
146	3	MCP	40.3455	24.41	624.509	214.701	34.5486	-0.26762	193.881	31.0454	215.927	34.5754	409.808	67.5543	25	1.08696	21.9565	1.73913	2.3913	119.728	2.70217
162	3	MCP	38.4091	23.9832	614.56	225.653	37.8654	-1.68208	199.236	32.4193	189.67	30.8628	388.907	55.2717	27.0652	1.08696	16.413	3.42391	3.69565	106.957	2.04217
203	3	MCP	42.5382	25.3279	648.138	222.721	34.5079	-0.908909	179.775	27.7371	245.641	37.8996	425.416	49.7283	21.5217	0.978261	12.663	2.28261	1.90217	89.0761	2.31061
373	1	MCP	30.4876	21.1476	543.454	170.375	30.4405	0.965055	228.738	42.0897	144.34	26.5598	373.078	50.163	20.163	0.923913	16.9022	1.73913	2.06522	91.9565	2.48787
266	2	MCP	43.4522	23.1428	594.625	223.541	38.1335	-2.04388	224.635	37.7776	146.449	24.6288	371.084	48.913	22.0652	0.76087	15.5435	1.57609	2.5	91.3587	2.21675
394	1	MCP	24.7828	20.043	515.527	149.346	28.7139	3.19413	201.384	39.0638	164.797	31.9667	366.181	48.0978	15.2174	0.869565	13.8043	1.25	1.46739	80.7065	3.16071
191	3	MCP	38.5108	25.3994	653.242	199.689	30.911	2.66129	198.115	30.3279	255.439	39.1032	453.554	60.7065	25.2717	1.08696	18.6413	1.68478	2.44565	109.837	2.40215
177	3	MCP	40.5691	26.52	681.751	234.413	34.1736	-0.534996	186.398	27.3411	260.94	38.2749	447.338	60.5435	25.5435	1.1413	17.1739	1.79348	2.33696	108.533	2.37021
295	2	MCP	34.4026	23.4019	602.421	190.225	31.1242	-0.30483	187.773	31.1698	224.422	37.2534	412.196	67.0652	23.5326	1.03261	19.7826	1.52174	2.22826	115.163	2.84988
241	2	MCP	31.8555	23.2394	597.751	188.906	31.4874	1.55254	178.226	29.8162	230.619	38.5811	408.845	59.3478	22.663	0.978261	14.5109	1.46739	2.06522	101.033	2.61871
716	4	MCP	40.3221	26.943	693.238	232.88	34.0652	0.277134	201.344	29.044	259.014	37.3629	460.357	70.9239	27.0109	1.19565	21.7935	1.73913	2.77174	125.435	2.62575
403	1	MCP	30.4999	19.569	503.608	166.86	32.595	1.04066	208.633	41.4276	128.115	25.4394	336.747	49.2391	20.3261	0.978261	14.7283	1.79348	2.22826	89.2935	2.42246
237	2	MCP	39.5388	23.8938	615.334	199.719	32.9507	-0.598251	192.443	31.2746	223.172	36.2685	415.616	50.163	18.4783	0.869565	15.6522	1.3587	1.84783	88.3696	2.71471
401	1	MCP	24.9853	17.4361	449.726	144.165	31.8517	0.730401	199.736	44.4128	105.825	23.531	305.561	56.25	22.0652	1.03261	17.9348	1.73913	2.11957	101.141	2.54926
925	4	MCP	48.3292	28.1515	724.435	246.215	34.2454	-1.43656	211.732	29.2272	266.488	36.7856	478.22	53.3152	22.0652	0.923913	15.7609	1.79348	2.44565	96.3043	2.41626
371	1	MCP	25.994	20.474	526.725	153.174	29.76	1.79027	216.868	41.173	156.682	29.7465	373.551	62.8804	20.8696	1.03261	19.0761	1.41304	2.01087	107.283	3.01302
296	2	MCP	36.3579	21.9706	565.106	187.032	32.7311	0.25724	226.783	40.131	151.291	26.7722	378.074	50.0543	19.5652	0.869565	13.8043	1.3587	1.73913	87.3913	2.55833
998	4	MCP	47.1292	24.9014	640.94	233.6	37.0391	-1.18261	186.653	29.1217	220.688	34.4319	407.341	57.5543	21.7935	0.978261	15.3261	1.73913	2.06522	99.4565	2.6409
77	4	MCP	45.5294	24.334	627.613	216.494	34.9301	-1.85879	213.796	34.0649	197.323	31.4403	411.119	47.7717	14.7826	0.815217	13.5326	1.3587	1.3587	79.6196	3.23162
34	4	MCP	45.203	27.4449	706.521	236.134	33.2881	-1.23965	211.287	29.9052	259.1	36.6727	470.387	54.3478	19.0761	0.923913	17.0652	1.68478	1.90217	95	2.849
134	3	MCP	39.8011	24.7645	637.322	210.783	33.5823	-0.735376	211.658	33.2106	214.88	33.7161	426.539	63.4239	20.7609	1.19565	19.8913	1.68478	2.17391	109.13	3.05497
425	1	MCP	31.6171	17.9197	461.515	159.598	35.7871	-1.7935	208.873	45.2581	93.0437	20.1605	301.917	61.1957	20.163	0.923913	19.837	1.25	2.01087	105.38	3.03504
293	2	MCP	39.8201	25.381	653.75	227.557	34.4623	-1.62558	194.721	29.7853	231.472	35.4068	426.193	51.9022	21.6304	1.03261	13.5326	1.79348	2.17391	92.0652	2.3995
954	4	MCP	40.0302	24.0451	618.776	205.021	33.2334	-2.0392	195.375	31.5744	218.38	35.2923	413.755	67.0109	20.7065	1.08696	21.8478	1.63043	2.22826	114.511	3.23622
359	1	MCP	23.6226	18.1548	468.329	137.805	29.7502	1.5235	226.118	48.2818	104.406	22.2933	330.524	55.4348	16.9565	0.869565	18.3152	1.25	1.68478	94.5109	3.26923
209	3	MCP	42.9019	24.9405	642.673	234.656	36.3851	-2.44836	193.044	30.0377	214.973	33.4498	408.017	64.5652	20.8152	1.08696	16.8478	1.41304	1.79348	106.522	3.10183
256	2	HCP	40.5896	26.6081	713.432	227.764	32.3072	-0.169136	232.412	32.5766	253.256	35.4983	485.668	51.0145	18.6232	0.942029	14.6377	1.52174	1.88406	88.6232	2.7393
27	4	HCP	39.9709	30.9985	830.853	226.257	27.5499	5.19345	210.714	28.0633	313.882	41.8033	524.596	64.1304	24.7101	1.23188	19.6377	1.88406	2.46377	114.058	2.59531
252	2	HCP	41.2077	23.5804	632.474	223.327	34.5313	-0.787469	179.642	28.4031	229.505	36.2869	409.147	57.971	28.2609	1.15942	16.1594	2.53623	2.89855	108.986	2.05128
275	2	HCP	37.4528	24.9335	668.388	197.79	30.3638	0.706738	214.466	32.087	256.132	38.3209	470.598	66.7391	23.8406	1.23188	19.5652	1.88406	2.24638	115.507	2.79939
106	4	HCP	35.7965	26.6463	713.337	209.079	30.767	0.544097	262.443	36.7909	241.815	33.8992	504.258	56.087	20.6522	0.923913	16.7391	1.41304	1.84783	97.663	2.71579
168	3	HCP	37.803	24.2629	653.486	216.626	33.2196	-0.118713	241.282	36.9223	195.578	29.9284	436.86	60.8696	25.163	0.869565	18.6957	1.46739	2.6087	109.674	2.41901
291	2	HCP	36.2688	21.4079	577.058	201.885	36.0386	-1.94182	230.837	40.0024	144.335	25.0123	375.172	50.2174	22.8261	1.03261	14.5109	2.17391	2.66304	93.4239	2.2
356	1	HCP	33.7124	22.9284	619.507	189.468	27.9559		221.567	35.765	208.472	33.6513	430.039	69.4022	25.8152	1.19565	17.5543	1.90217	2.33696	118.207	2.68842
385	1	HCP	27.8022	20.5356	555.309	161.933	29.137	1.06661	217.338	39.1381	176.038	31.701	393.376	55.3623	18.4058	0.869565	17.7536	1.52174	2.02899	95.942	3.00787
916	4	HCP	36.8751	24.3796	659.803	201.671	31.6218	-0.205731	237.223	35.9537	220.909	33.4811	458.132	51.3043	21.413	0.869565	15.4891	1.90217	2.11957	93.0978	2.39594
286	2	HCP	40.9172	25.1595	682.883	231.919	34.0616	-1.68509	239.41	35.0587	211.555	30.9797	450.965	59.3478	20.9239	1.03261	17.7717	1.57609	1.95652	102.609	2.83636
172	3	HCP	42.8558	25.2297	685.621	225.481	33.351	-0.862549	248.494	36.2436	211.646	30.8692	460.14	58.2065	24.3478	1.08696	18.5326	2.06522	2.44565	106.685	2.39062
368	1	HCP	27.1031	20.748	564.795	135.234	23.762	2.57956	209.186	37.0376	220.375	39.0186	429.561	53.4239	19.7826	0.869565	16.6848	1.41304	1.79348	93.9674	2.70055
140	3	HCP	41.7155	26.991	731.692	239.158	33.033	0.122824	261.126	35.6879	231.409	31.6265	492.534	66.6848	25.3804	1.1413	22.2826	1.73913	2.82609	120.054	2.62741
393	1	HCP	31.6466	20.5137	558.193	165.596	29.5324		240.344	43.0575	152.253	27.276	392.597	56.8478	22.5	1.03261	16.3587	1.63043	2.33696	100.707	2.52657
387	4	HCP	38.4041	22.4447	610.245	191.995	31.0563	-0.608925	241.469	39.5692	176.781	28.9688	418.25	48.5326	13.9674	1.08696	14.2391	1.52174	1.30435	80.6522	3.47471
267	2	HCP	37.4323	23.2602	633.186	190.664	30.2103	0.998306	216.312	34.1624	226.21	35.7257	442.522	50.6522	18.587	0.76087	14.837	1.3587	1.90217	88.0978	2.72515
404	1	HCP	23.2122	18.88	514.226	132.747	25.4853	0.757593	215.317	41.8721	166.162	32.313	381.479	48.2609	19.2391	0.76087	14.837	1.41304	1.79348	86.3043	2.50847
156	3	HCP	40.5339	25.1124	683.519	209.219	30.693	0.36482	255.645	37.4013	218.655	31.9896	474.3	63.4239	26.6304	1.19565	20	2.17391	2.82609	116.25	2.38163
65	4	HCP	40.1793	26.6927	726.275	236.749	32.2948	0.0240973	240.506	33.115	249.02	34.2873	489.526	66.1957	25.5978	1.1413	21.7935	1.95652	2.5	119.185	2.58599
243	2	HCP	43.6478	25.5046	694.404	236.828	33.4589	0.124344	200.82	28.9198	256.755	36.9749	457.576	57.4457	22.4457	1.1413	17.4457	1.79348	2.44565	102.717	2.55932
384	1	HCP	27.5409	20.3371	554.139	149.602	26.9586	1.07169	226.256	40.8302	178.281	32.1726	404.537	63.6957	20.6522	1.08696	20	1.57609	2.11957	109.13	3.08421
418	1	HCP	25.6827	20.2559	555.202	133.414	24.7728	2.17062	207.467	37.3679	214.321	38.6024	421.788	60.5978	17.5	0.923913	18.3152	1.19565	1.68478	100.217	3.46273
411	1	HCP	30.2807	21.3795	586.058	163.23	28.3786	-0.0109888	249.09	42.5025	173.739	29.6454	422.829	49.4022	16.6304	0.76087	15.2717	1.19565	1.68478	84.9457	2.97059
618	4	HCP	38.6308	24.2387	660.344	207.548	31.374	0.857624	291.054	44.0761	161.743	24.4937	452.797	55.942	20.2899	0.942029	14.7101	1.66667	1.88406	95.4348	2.75714
178	3	HCP	44.6328	23.7225	648.332	232.164	36.231	-2.18856	233.264	35.979	182.905	28.2116	416.168	55.9239	21.5217	0.978261	13.75	2.01087	2.01087	96.1957	2.59848
91	4	HCP	36.5725	24.5008	670.273	205.936	30.6562	1.62	213.052	31.7859	251.284	37.4899	464.337	57.5	20.5435	0.869565	17.0109	1.41304	1.95652	99.2935	2.79894
