# Supplementary material for: Reducing crude protein content in the diet of lactating dairy cows improved nitrogen-use-efficiency and reduced N excretion in urine, whilst having no obvious effects on the rumen microbiome
Source: J Anim Sci Biotechnol. 2025 Aug 9;16:113. doi: 10.1186/s40104-025-01240-7 (PMC12335128; doi:10.1186/s40104-025-01240-7)
Supplement: Supplementary file 2 — Additional file 2: Taxonomic and functional data. [file 40104_2025_1240_MOESM2_ESM.xlsx]

## Sheet: Phyla
Phyla	PN0441_0001_S1	PN0441_0002_S2	PN0441_0003_S3	PN0441_0004_S4	PN0441_0005_S5	PN0441_0006_S6	PN0441_0007_S7	PN0441_0008_S8	PN0441_0009_S9	PN0441_0010_S10	PN0441_0011_S11	PN0441_0012_S12	PN0441_0013_S13	PN0441_0014_S14	PN0441_0015_S15	PN0441_0016_S16	PN0441_0017_S17	PN0441_0018_S18	PN0441_0019_S19	PN0441_0020_S20	PN0441_0021_S21	PN0441_0022_S22	PN0441_0023_S23	PN0441_0024_S24	PN0441_0025_S25	PN0441_0026_S26	PN0441_0027_S27	PN0441_0028_S28	PN0441_0029_S29	PN0441_0030_S30	PN0441_0031_S31	PN0441_0032_S32	PN0441_0033_S33	PN0441_0036_S36	PN0441_0037_S37	PN0441_0038_S38	PN0441_0039_S39	PN0441_0040_S40	PN0441_0041_S41	PN0441_0042_S42	PN0441_0043_S43	PN0441_0044_S44	PN0441_0045_S45	PN0441_0046_S46	PN0441_0047_S47	PN0441_0048_S48	PN0441_0049_S49	PN0441_0050_S50	PN0441_0051_S51
p__Acidobacteriota	692	126	74	126	144	502	107	407	128	1239	50	197	175	351	288	207	248	274	1278	212	287	168	145	318	85	126	185	203	143	253	61	211	227	228	147	584	63	349	145	48	135	433	220	925	106	444	152	129	204
p__Actinomycetota	56851	88538	66661	52935	72937	65165	93227	70964	39445	61623	137310	46405	51942	58482	57435	42141	56635	70115	43926	68155	66252	68042	103023	44591	96316	60218	59155	68934	79860	54993	52115	72482	77006	53068	96773	70308	39954	91352	70769	70897	66989	138817	64754	62174	67475	95173	56351	67953	66479
p__Apicomplexa	563	113	247	347	207	206	96	200	178	195	241	535	201	216	76	657	104	319	392	152	606	91	88	352	207	312	239	134	263	478	257	473	587	937	62	868	143	354	297	689	235	518	388	414	352	327	229	550	131
p__Aquificota	18	48	10	97	35	0	21	12	0	27	0	0	206	18	19	64	10	0	0	0	0	18	17	32	11	0	13	0	12	22	6	17	26	145	0	53	24	0	0	0	43	0	0	56	12	21	46	14	0
p__Armatimonadota	0	21	84	50	0	57	0	0	0	0	22	35	42	81	0	0	0	20	0	0	16	17	0	44	0	0	8	0	0	38	0	0	0	0	0	11	18	0	63	30	46	20	0	0	87	65	49	30	69
p__Artverviricota	0	0	0	0	0	0	0	0	0	0	0	0	0	0	0	0	0	0	0	0	0	0	0	0	0	0	0	0	0	0	0	0	0	0	0	0	0	0	0	0	0	0	0	0	0	0	0	0	0
p__Ascomycota	1175	439	529	947	1028	874	859	857	509	1285	1164	1000	541	1053	1073	1389	1314	643	984	951	1145	755	831	998	878	885	1307	1550	1423	997	653	1219	769	1442	1055	960	855	1240	1111	1653	1272	889	943	955	1548	814	1232	1807	849
p__Atribacterota	0	0	0	0	0	0	0	0	0	0	0	0	0	0	0	0	0	0	0	0	0	0	0	0	0	0	0	0	0	0	0	0	0	0	0	0	0	0	0	0	0	23	0	0	0	0	0	0	0
p__Bacillariophyta	24	0	0	16	15	15	11	0	0	10	0	0	0	6	0	0	0	170	10	0	0	0	26	0	0	0	88	6	0	8	37	0	8	0	61	0	0	0	10	0	0	0	0	0	0	0	0	0	0
p__Bacillota	196991	336800	221080	230502	228967	210459	267930	154325	191102	180513	168289	192979	218268	210392	197865	166541	227942	188794	161545	198740	200988	256678	228772	189772	201582	211939	224819	208564	186451	253769	225997	173958	195970	192854	225980	182840	140836	166301	187824	182008	145893	160401	183120	123656	277192	200750	202776	168248	195270
p__Bacteroidota	250802	69757	291222	204882	123002	293506	50382	425044	388355	194108	1127757	472709	208682	312403	370496	425204	633005	923888	830881	388407	159239	249613	170766	531705	525540	377883	207553	348692	522200	115160	337319	492369	341532	248715	332244	463675	1037571	406410	246181	351403	876841	1159864	227284	780482	230374	583255	282059	373838	303007
p__Balneolota	0	0	14	0	0	0	0	0	0	0	34	0	25	0	0	0	15	38	13	47	44	15	20	0	13	34	55	0	0	0	23	0	0	0	0	13	0	0	6	0	0	19	0	0	19	0	0	0	0
p__Basidiomycota	101	91	343	212	114	609	208	45	146	101	786	181	144	416	197	110	38	79	69	286	119	275	243	79	163	402	101	63	132	138	118	289	292	213	66	229	283	291	158	286	80	280	240	182	231	136	337	298	225
p__Bdellovibrionota	0	35	175	25	53	69	102	77	19	0	0	33	33	0	15	37	35	138	7	38	118	137	47	55	27	22	61	61	24	50	155	52	64	34	0	47	19	177	0	132	58	26	29	0	28	108	12	85	7
p__Caldisericota	0	0	0	0	0	0	0	0	0	0	0	0	0	0	0	34	0	0	0	0	22	0	0	0	0	6	0	0	0	0	10	0	0	0	0	0	0	0	0	0	0	0	0	0	0	0	0	0	0
p__Calditrichota	0	0	15	6	13	0	13	0	0	0	0	0	0	0	0	30	0	0	0	18	0	0	0	6	109	0	0	0	0	0	7	0	0	88	0	0	0	0	13	0	31	0	0	0	0	0	0	0	7
p__Campylobacterota	476	561	230	276	955	322	502	740	785	583	371	837	242	540	600	666	320	625	1024	711	593	408	637	596	314	321	429	409	228	370	1272	712	628	270	504	244	471	369	309	337	447	801	552	693	826	254	446	435	531
p__Candidatus Absconditabacteria	0	128	0	0	250	0	43	155	99	0	0	0	45	12	0	0	0	0	86	138	85	0	0	77	67	45	0	0	0	0	0	0	0	0	0	0	54	0	11	0	0	45	0	0	57	0	29	0	165
p__Candidatus Cloacimonadota	8808	0	0	0	0	0	0	0	0	8850	5049	5994	0	0	0	59	3452	5789	6074	7087	0	0	0	0	5587	6970	5690	4266	0	0	0	0	5158	4775	4029	0	0	5955	0	5143	0	5188	7374	3321	0	0	0	13	0
p__Candidatus Korarchaeota	0	0	0	0	0	10	0	0	0	0	0	0	28	15	0	0	0	0	0	0	0	0	0	0	0	0	0	0	0	0	0	0	0	0	0	0	39	0	0	0	0	0	0	0	38	0	0	0	0
p__Candidatus Lokiarchaeota	0	0	0	0	16	0	0	0	0	0	0	0	0	0	0	0	0	73	0	0	0	0	0	0	0	0	0	0	0	0	10	0	0	0	0	0	0	0	0	0	28	0	0	0	0	0	0	10	0
p__Candidatus Micrarchaeota	0	0	0	0	0	0	0	0	0	0	0	0	0	0	0	0	0	0	0	0	0	0	0	12	0	0	23	0	0	0	0	0	0	0	0	0	88	0	0	0	0	0	0	0	0	0	0	0	0
p__Candidatus Nanohaloarchaeota	0	0	0	0	0	0	0	0	0	0	0	0	0	0	0	0	0	0	0	12	0	0	0	16	0	0	0	0	0	0	0	0	0	0	0	9	0	0	0	0	0	0	14	0	0	0	19	0	0
p__Candidatus Omnitrophota	0	0	0	0	44	0	0	0	0	0	0	0	0	0	0	0	4	12	0	0	0	8	0	0	0	0	58	0	0	30	0	0	0	0	25	0	0	0	0	0	0	0	0	0	0	0	28	25	0
p__Candidatus Saccharibacteria	0	0	33	26	28	14	0	0	0	0	0	24	32	0	78	154	6	0	21	12	0	30	12	0	0	24	7	59	25	39	0	0	50	0	0	32	228	234	450	192	0	41	29	40	0	30	0	392	0
p__Candidatus Thermoplasmatota	0	389	21	88	202	91	0	17	68	0	12	0	21	7	0	0	67	0	66	0	55	0	15	0	93	38	14	87	0	14	75	176	17	0	42	0	0	0	0	0	0	59	28	19	15	0	27	27	0
p__Chlamydiota	36	17	45	51	47	68	101	141	17	18	27	38	29	0	29	149	0	81	38	22	66	7	20	42	27	11	0	113	0	128	0	9	74	26	42	39	171	66	12	16	68	56	22	0	34	0	48	20	0
p__Chlorobiota	202	146	120	266	133	0	403	207	137	168	348	54	125	132	205	381	43	70	43	103	117	247	196	96	132	95	138	127	252	139	91	87	64	364	89	83	19	267	108	106	144	117	149	52	52	51	256	144	98
p__Chloroflexota	255	338	285	172	331	128	483	234	44	284	71	273	297	263	175	271	85	172	226	175	223	61	230	108	195	211	341	804	2262	169	473	254	71	285	44	166	182	147	191	139	177	150	551	24	100	152	239	146	399
p__Chlorophyta	62	89	123	81	82	89	450	170	303	68	246	210	38	127	341	237	51	41	361	700	305	84	132	228	259	112	235	94	91	165	114	140	111	106	107	194	517	74	193	82	239	23	112	14	42	12	160	167	127
p__Chordata	14215	9550	10507	9711	11355	13643	23996	15731	6744	10957	7809	17954	8071	8754	7781	63558	14764	12036	13218	9667	24391	9256	7706	15466	10128	51469	17099	16723	15002	12924	56041	73266	22656	12281	14773	25815	17451	11990	10498	7100	17487	34216	8375	14077	6454	12993	8606	21719	7229
p__Chrysiogenota	0	0	0	0	0	0	0	0	0	0	0	0	0	7	0	0	116	0	0	0	0	0	0	0	0	0	0	4	0	0	10	0	0	41	0	0	58	0	0	0	0	0	34	0	0	0	0	0	0
p__Coprothermobacterota	11	0	0	43	28	0	0	0	0	0	0	0	0	0	35	38	4	0	0	0	0	0	0	24	12	10	0	0	8	28	0	31	0	0	0	20	0	0	0	23	0	0	44	0	21	0	14	22	0
p__Cossaviricota	0	0	0	0	0	0	0	9	0	9	0	0	11	0	42	0	0	0	0	0	0	0	0	0	0	0	9	8	0	0	0	0	0	0	0	0	0	0	0	0	0	0	0	0	0	0	0	0	0
p__Cressdnaviricota	0	0	0	0	0	0	0	0	0	0	0	0	0	0	0	0	0	0	0	0	0	0	0	0	0	0	0	0	0	0	0	0	0	18	0	0	0	0	0	0	0	0	0	0	0	0	0	0	0
p__Cyanobacteriota	1474	1169	2134	1976	1181	1270	1049	1319	1258	1997	2781	1177	2134	1960	1997	2001	1849	1602	2125	1617	2047	1670	1581	1203	1164	1721	1380	3933	1032	1859	1140	2076	1168	3421	2966	1607	4100	2004	2122	2258	3167	3830	2276	3323	1755	2339	1400	1824	1558
p__Deferribacterota	0	48	15	317	122	49	58	49	45	41	678	38	97	66	49	296	43	48	10	18	0	0	31	76	29	54	54	0	0	16	68	203	38	52	298	42	110	22	23	0	0	18	62	30	58	0	40	81	0
p__Deinococcota	245	229	182	459	280	211	462	267	274	192	117	390	523	519	430	257	196	292	352	281	329	237	332	189	179	223	434	276	148	271	178	144	259	308	183	112	293	159	410	383	191	428	549	538	250	370	376	310	415
p__Dictyoglomota	0	0	0	0	25	0	7	0	0	0	0	0	0	0	0	0	0	0	79	30	24	0	0	0	0	0	0	0	0	11	0	22	0	0	0	0	0	0	0	0	0	14	16	0	0	0	0	22	0
p__Elusimicrobiota	42	0	0	0	0	21	0	37	0	34	0	0	0	0	0	21	0	0	14	0	0	0	0	0	0	0	0	0	0	13	0	25	7	0	0	13	0	0	0	33	0	0	0	0	37	0	0	10	0
p__Euglenozoa	8	271	132	77	145	63	258	26	44	54	0	23	43	30	65	21	14	0	88	9	33	32	57	82	55	46	84	8	86	236	29	179	47	0	33	55	0	60	96	0	129	32	24	215	22	0	74	32	78
p__Euryarchaeota	11591	5279	24767	8232	9702	3172	9864	10662	6405	26253	5924	12080	6815	6273	7820	17995	1073	3697	4208	12613	56318	6538	6701	11181	3892	11488	15354	15844	14839	7357	21318	10387	6435	8735	12895	19956	12921	8680	18188	6759	21817	7632	27503	5688	11679	13655	15371	16403	10296
p__Evosea	0	37	0	12	0	14	43	16	0	0	0	73	12	18	0	195	0	0	0	16	74	29	9	11	27	16	8	11	0	19	16	0	18	0	0	0	49	65	30	22	16	31	0	39	42	33	44	43	0
p__Fibrobacterota	86	125	185	0	67	11453	48	473	66	543	68	225	15590	42	1060	3273	22	472	440	4593	318	1758	26	390	877	190	1600	736	60	895	168	349	4485	25	128	43	270	345	4295	194	395	52	8535	505	3717	131	209	17819	11840
p__Fusobacteriota	64	375	325	169	812	367	119	521	361	116	108	253	172	361	169	353	111	611	215	279	322	290	35	300	241	269	173	289	40	236	107	191	346	219	525	243	141	127	161	238	159	1098	245	601	543	229	244	519	237
p__Gemmatimonadota	0	74	15	57	11	37	42	67	0	228	29	91	125	159	275	125	72	20	12	0	131	514	64	86	7	57	11	92	11	404	5	99	38	31	0	0	0	123	95	71	38	171	37	29	20	0	45	115	156
p__Ignavibacteriota	0	0	21	0	0	0	0	0	0	0	0	0	0	15	22	0	0	22	0	9	23	0	0	0	0	0	0	15	0	0	0	0	0	0	0	45	0	0	19	0	0	0	0	0	0	19	0	0	0
p__Kiritimatiellota	0	39	29	0	11	0	14	30	20	12	0	62	0	0	0	0	0	0	0	0	46	7	0	11	0	0	0	18	0	0	0	0	10	79	0	16	0	0	15	0	64	0	52	0	0	9	0	18	10
p__Kitrinoviricota	0	0	0	4	0	0	0	0	0	0	0	0	0	0	0	0	0	0	0	0	0	0	0	0	0	0	0	0	0	0	0	0	0	0	0	0	0	0	0	0	8	0	0	0	0	0	0	0	0
p__Lenarviricota	0	0	0	0	0	0	0	0	0	0	0	0	0	0	0	0	0	0	0	0	0	0	0	0	0	0	0	0	0	0	0	0	0	0	0	0	0	0	0	0	0	0	0	0	0	0	6	0	0
p__Lentisphaerota	0	0	0	0	0	0	21	13	0	0	0	0	19	0	0	0	0	0	9	0	0	0	0	0	0	0	0	3	0	0	56	11	0	0	0	0	0	0	0	0	0	0	13	0	0	0	0	0	0
p__Microsporidia	0	0	0	0	0	0	0	0	0	15	0	0	0	0	0	0	0	0	0	0	0	0	0	0	0	0	0	0	0	0	17	0	0	0	34	0	0	32	0	0	7	83	0	0	12	15	0	59	9
p__Mycoplasmatota	194	17	221	127	323	194	99	510	95	412	179	76	224	264	318	398	316	152	453	313	184	430	168	170	350	182	313	270	90	388	523	418	424	252	129	367	403	476	304	300	184	131	318	295	296	91	229	278	154
p__Myxococcota	603	1272	230	186	395	473	981	688	393	924	985	632	464	499	926	705	397	333	803	439	696	617	800	591	561	456	547	906	580	579	192	373	473	715	314	600	669	850	964	560	374	742	1151	442	615	935	978	1555	923
p__Negarnaviricota	13	0	0	0	7	0	0	0	0	0	0	0	0	0	31	0	0	0	0	40	0	0	0	0	17	6	0	6	0	0	0	0	0	16	0	0	0	0	0	0	0	0	0	21	7	0	13	0	0
p__Nitrososphaerota	34	0	67	76	22	88	21	44	0	16	300	75	66	206	38	30	15	34	51	14	0	0	33	73	58	18	38	0	0	44	0	62	15	141	0	106	32	45	49	176	0	75	25	0	0	31	30	135	143
p__Nitrospinota	18	54	48	6	18	0	0	0	0	16	0	0	0	8	24	0	0	0	0	0	26	15	23	16	0	0	0	10	0	17	23	0	0	12	0	0	69	0	0	0	0	0	0	99	86	0	0	77	0
p__Nitrospirota	0	15	34	44	0	64	34	8	68	203	0	0	15	54	32	19	21	0	2402	21	63	24	44	15	112	0	54	4	39	82	17	89	0	15	49	0	40	0	164	216	81	0	54	17	150	125	58	13	121
p__Nucleocytoviricota	73	63	27	8	9	17	37	25	17	74	65	0	20	188	1227	11	24	82	40	1134	0	22	171	54	788	94	20	78	6	11	98	84	31	0	0	0	194	34	50	51	0	36	0	37	60	95	30	58	12
p__Parabasalia	45	51	33	0	47	112	163	16	0	0	0	25	15	25	0	128	13	0	48	0	21	9	14	0	34	9	16	235	13	24	49	9	56	112	28	24	111	0	104	237	15	25	0	45	15	18	34	30	0
p__Peploviricota	0	0	0	16	0	0	6	0	0	0	0	0	0	0	0	0	0	0	0	12	0	0	0	0	0	0	9	0	0	0	0	0	9	33	25	0	0	0	0	0	0	0	0	0	0	0	0	0	0
p__Pisuviricota	0	0	0	0	5	0	0	0	0	0	0	0	8	0	0	0	0	0	0	0	0	0	13	0	30	0	0	0	0	0	0	0	0	0	0	0	11	0	0	0	0	0	0	0	0	0	0	0	0
p__Planctomycetota	592	800	743	332	189	344	658	940	583	487	546	436	554	403	908	637	1438	641	839	751	269	697	742	571	399	702	459	456	843	523	664	426	362	507	507	589	405	295	624	498	403	625	849	741	467	469	822	462	280
p__Preplasmiviricota	0	0	0	0	0	0	0	0	0	0	0	0	0	0	0	0	0	0	0	0	0	0	0	0	0	0	0	0	0	0	0	0	0	0	38	0	0	0	0	0	0	0	0	0	0	0	0	0	0
p__Pseudomonadota	104950	70996	77874	85624	78570	58597	85687	66429	123704	87167	222960	80243	78621	141792	74416	77907	180501	86260	91184	71933	80532	48793	63351	78508	54881	47819	55933	64866	195091	90615	51168	60230	96329	135062	54200	108531	102277	65705	77427	155689	69547	70442	76758	153654	88119	76939	88811	95689	79544
p__Rhodophyta	0	0	0	0	0	0	147	0	0	29	0	0	0	19	0	0	0	0	20	0	0	0	0	22	0	10	0	0	0	18	0	0	0	35	0	15	55	0	0	0	0	43	0	0	0	86	0	0	0
p__Rhodothermota	12	73	21	22	0	12	0	0	55	25	0	25	64	10	0	0	0	63	0	31	81	27	28	0	0	18	0	9	0	39	27	0	9	60	0	0	0	0	104	33	25	17	61	20	35	0	69	62	12
p__Spirochaetota	1076	919	1084	843	932	823	1333	896	726	969	749	1863	898	488	718	845	611	666	678	1070	1037	564	949	1124	524	739	583	478	615	656	1336	612	737	866	647	902	893	1511	1172	1090	1227	1399	935	856	1221	696	1006	993	548
p__Streptophyta	54622	33698	38369	39892	37028	39071	33647	50591	59541	43286	52508	56874	35053	44031	42163	114108	36982	48764	58898	41010	70386	43547	37165	47439	42179	50394	56070	54180	39478	53716	133942	109625	49720	65923	62488	72304	77799	56203	44113	47918	62064	58904	38309	66418	39498	50591	48688	53664	50938
p__Synergistota	230	1056	246	594	1177	991	824	416	734	419	417	476	365	301	739	298	230	518	427	360	762	190	463	532	459	184	365	531	465	307	295	289	524	525	149	218	295	173	343	376	277	327	566	617	495	275	295	287	103
p__Thermodesulfobacteriota	1645	2621	2019	2020	2774	2001	3128	2843	1605	3568	1920	3903	2515	1759	3913	2134	673	1701	2151	3334	2569	1600	1959	2887	1772	1444	2262	1686	1831	3103	1636	1785	2045	1472	1877	1596	2504	2285	1858	1790	1954	1980	1948	1549	1763	1498	2049	1978	1575
p__Thermomicrobiota	0	0	0	0	0	0	5	0	0	0	0	0	15	22	0	34	7	0	0	0	74	40	0	0	0	0	0	33	19	7	0	0	0	0	0	21	0	0	0	22	36	0	10	0	9	0	0	24	0
p__Thermoproteota	0	11	69	8	27	11	29	138	28	45	0	19	48	119	13	115	111	26	84	0	62	47	26	22	0	28	17	14	41	7	15	127	34	23	31	70	57	45	46	35	101	20	51	98	24	41	89	22	71
p__Thermotogota	138	311	170	112	473	149	84	176	223	230	16	105	445	198	153	169	64	155	15	119	57	123	165	98	49	102	196	241	39	202	150	233	1490	134	119	107	110	157	174	126	132	168	217	14	86	179	114	113	191
p__unknown_d__Archaea	0	0	0	0	0	0	0	0	0	0	0	45	0	0	0	0	0	0	0	14	0	0	0	0	0	0	0	0	0	0	0	0	0	0	0	0	0	30	5	0	0	0	0	0	0	0	7	0	0
p__unknown_d__Bacteria	41375	48471	38950	45693	50346	35316	43231	49990	45508	39976	49466	46576	51718	46123	54695	49069	33827	34182	44669	41160	45031	38456	46658	44814	30117	29928	32298	43010	50411	53294	36383	42634	30096	39761	33196	36810	58182	40205	48825	41792	45268	46111	40559	45280	43734	39783	48621	49100	46806
p__unknown_d__Eukaryota	3193	2585	1869	1923	3215	2053	3880	2707	3419	3751	1017	2564	2384	2301	2288	8703	2435	3368	4918	2518	5901	2505	1840	1656	3400	2594	3349	5791	2337	3058	7003	5898	3364	2714	3469	4917	6286	3706	3190	2893	3904	5717	2507	3276	2975	3237	2246	3061	3461
p__unknown_d__Viruses	0	0	0	0	0	41	23	65	37	9	25	0	0	22	0	0	20	0	10	0	0	0	0	32	39	0	38	35	4	0	122	26	0	0	183	12	0	0	0	12	0	0	108	18	26	19	0	23	0
p__Uroviricota	1352	1889	2105	3298	587	856	1011	2793	1357	2625	1759	1530	1642	2941	435	4843	1207	5359	4552	1594	334	4955	3846	1618	2290	4971	4074	547	9316	2664	46254	1942	1135	5450	1427	13126	4942	2080	452	5696	1916	2720	146	2124	1724	1309	1100	633	761
p__Verrucomicrobiota	296	160	312	304	180	417	177	254	376	142	540	118	200	316	245	407	945	335	234	306	466	198	359	315	433	290	353	228	497	507	455	1002	289	252	115	227	721	360	667	693	474	327	322	634	554	403	572	407	292
[truncated: 118 more columns]

## Sheet: Family
Family	PN0441_0001_S1	PN0441_0002_S2	PN0441_0003_S3	PN0441_0004_S4	PN0441_0005_S5	PN0441_0006_S6	PN0441_0007_S7	PN0441_0008_S8	PN0441_0009_S9	PN0441_0010_S10	PN0441_0011_S11	PN0441_0012_S12	PN0441_0013_S13	PN0441_0014_S14	PN0441_0015_S15	PN0441_0016_S16	PN0441_0017_S17	PN0441_0018_S18	PN0441_0019_S19	PN0441_0020_S20	PN0441_0021_S21	PN0441_0022_S22	PN0441_0023_S23	PN0441_0024_S24	PN0441_0025_S25	PN0441_0026_S26	PN0441_0027_S27	PN0441_0028_S28	PN0441_0029_S29	PN0441_0030_S30	PN0441_0031_S31	PN0441_0032_S32	PN0441_0033_S33	PN0441_0036_S36	PN0441_0037_S37	PN0441_0038_S38	PN0441_0039_S39	PN0441_0040_S40	PN0441_0041_S41	PN0441_0042_S42	PN0441_0043_S43	PN0441_0044_S44	PN0441_0045_S45	PN0441_0046_S46	PN0441_0047_S47	PN0441_0048_S48	PN0441_0049_S49	PN0441_0050_S50	PN0441_0051_S51
f__Acanthopleuribacteraceae	78	31	10	0	0	32	0	27	32	0	0	0	32	7	0	0	20	0	0	20	0	14	35	6	0	0	0	117	0	0	8	0	14	42	0	0	0	0	0	0	0	21	24	0	0	0	0	18	17
f__Acaryochloridaceae	0	0	0	0	21	0	0	13	0	0	0	0	0	57	42	10	7	15	9	0	0	11	0	0	21	124	0	0	0	0	11	44	0	30	0	0	0	16	0	0	0	0	6	0	0	0	0	0	0
f__Acetobacteraceae	653	548	470	515	407	608	996	1002	381	612	127	842	1357	717	747	621	654	1265	376	519	786	558	803	1204	715	811	728	753	658	434	1062	1267	537	990	979	576	694	785	644	926	1290	459	850	271	778	867	889	743	666
f__Acetomicrobiaceae	0	0	0	0	0	18	0	0	0	0	0	0	0	0	0	0	0	0	0	0	0	0	28	0	0	0	0	5	0	0	0	0	31	0	0	0	0	0	0	0	0	25	0	0	0	0	8	0	0
f__Acholeplasmataceae	0	0	77	21	0	30	9	20	0	0	30	15	21	45	99	40	74	29	58	0	20	52	8	0	10	15	11	11	59	53	50	12	21	63	20	61	36	16	0	90	25	58	17	72	24	12	37	16	53
f__Acidaminococcaceae	4882	2095	3968	3353	2612	4696	2261	4540	5955	3644	3356	4223	4634	3076	6348	4614	3514	4120	5520	5760	4950	3482	3032	3500	5662	4016	2628	3415	4533	3741	1306	1688	4327	4588	3971	5325	3966	3989	5017	4553	5970	4816	4972	3685	4746	3822	3568	2767	2802
f__Acidiferrobacteraceae	21	0	110	45	0	0	13	0	76	68	422	11	0	115	35	42	0	14	53	0	0	37	0	85	0	15	16	0	104	16	0	0	0	115	0	15	93	205	113	347	13	0	51	152	21	80	42	147	34
f__Acidilutibacteraceae	87	0	36	17	18	0	26	0	15	46	144	40	25	70	8	0	28	47	13	0	20	0	0	0	66	8	19	0	196	14	0	29	24	0	0	91	59	0	64	62	0	45	18	63	13	32	0	23	19
f__Acidimicrobiaceae	0	0	0	0	0	0	0	0	0	0	0	0	0	16	0	0	0	0	0	0	0	0	0	0	0	0	0	0	11	50	39	0	0	0	0	0	0	0	0	0	0	0	0	0	58	0	0	0	0
f__Acidithiobacillaceae	49	28	194	0	245	49	0	84	260	78	592	19	20	36	24	14	493	172	128	23	14	12	0	22	0	0	19	456	0	0	21	10	355	0	16	0	9	100	17	19	48	25	78	342	227	152	84	66	81
f__Acidobacteriaceae	223	45	67	88	119	506	76	226	121	250	0	92	125	291	203	72	191	117	79	181	214	106	47	148	81	131	98	82	110	132	20	88	78	111	20	213	33	162	81	26	88	135	83	289	31	98	101	56	98
f__Acidothermaceae	0	0	0	0	0	0	0	0	0	0	0	0	0	0	0	0	8	0	9	0	0	0	45	41	0	0	0	20	0	0	0	0	0	0	0	0	0	0	0	10	221	0	0	28	0	0	0	12	0
f__Ackermannviridae	0	0	0	0	0	0	0	0	0	0	80	0	0	0	0	0	0	0	0	11	0	0	0	0	0	0	0	0	0	0	0	0	0	0	90	23	0	0	0	0	0	0	0	0	0	0	0	0	0
f__Actinomycetaceae	659	1493	1366	1213	1901	1556	1616	1859	937	856	149	1187	1839	1066	2723	941	693	753	879	1202	1195	1712	1495	1520	1242	1154	2129	2238	1158	1290	657	502	1074	959	875	878	532	1530	2014	998	2450	623	1304	1316	1060	1483	1617	1074	1221
f__Actinopolymorphaceae	50	0	0	18	0	0	177	76	0	0	0	36	14	0	14	0	0	17	26	0	22	0	0	34	13	0	19	24	0	23	0	17	18	0	19	0	0	0	0	0	0	0	0	0	0	0	0	0	0
f__Actinopolysporaceae	0	0	90	118	0	0	0	31	66	67	438	0	0	104	0	0	346	216	0	0	0	0	0	0	0	0	0	17	118	0	0	0	246	0	0	89	0	146	44	113	0	0	73	300	30	99	72	138	0
f__Adenoviridae	0	0	0	0	0	0	0	0	0	0	0	0	0	0	0	0	0	0	0	0	0	0	0	0	0	0	0	0	0	0	0	0	0	0	40	0	0	0	0	0	0	0	0	0	0	0	0	0	0
f__Aerococcaceae	175	103	261	122	201	148	32	52	136	174	100	224	57	54	126	66	428	103	42	235	144	67	60	99	133	28	152	231	36	231	109	172	135	329	20	91	75	80	47	0	8	55	678	0	95	58	171	132	78
f__Aeromonadaceae	6222	1657	6656	4433	1412	909	1032	520	8619	3161	24088	4162	1353	11972	1323	839	27147	7598	4685	1112	924	820	873	2816	1403	965	700	769	26028	3524	658	979	13817	12678	1144	8974	2375	1684	947	15222	842	779	2109	11691	2290	2633	3552	6643	2645
f__Akkermansiaceae	64	65	13	119	62	324	145	65	139	0	57	0	34	67	30	167	282	112	25	70	70	125	186	81	479	85	109	57	20	309	21	154	96	23	99	71	64	280	183	142	112	158	168	302	122	66	132	107	43
f__Alcaligenaceae	1314	1231	2215	1948	1397	1470	1687	848	1828	1194	2428	955	1721	1859	1353	314	3270	1203	1137	1396	608	702	1288	857	1289	785	1763	479	2624	1109	622	519	2103	1613	988	1161	913	1306	1567	2179	817	1473	1269	939	861	838	1626	1569	1336
f__Alcanivoracaceae	116	91	85	109	139	55	101	65	107	221	0	26	159	55	87	82	256	12	60	125	124	79	69	75	148	47	123	378	80	143	120	47	103	51	60	0	41	16	78	38	88	0	30	69	11	88	150	43	58
f__Alicyclobacillaceae	49	956	255	298	169	174	585	188	166	126	106	103	411	189	0	148	53	380	407	477	199	350	308	239	448	121	281	152	893	536	182	147	400	122	130	91	472	291	137	305	283	70	313	202	199	420	273	260	365
f__Alteromonadaceae	239	104	112	140	67	241	82	139	159	358	1514	49	155	235	32	47	275	135	116	98	111	266	187	82	200	87	44	117	833	419	164	170	297	222	70	65	196	112	317	107	58	0	155	194	377	128	258	197	144
f__Aminithiophilaceae	39	35	33	42	30	18	29	85	29	98	0	138	111	18	95	0	5	20	10	45	38	0	45	31	12	46	29	82	0	11	45	0	50	25	0	31	22	31	0	54	0	28	28	21	269	67	50	73	0
f__Aminobacteriaceae	86	487	84	373	434	348	600	117	349	99	277	62	212	123	241	123	243	461	296	100	175	85	165	179	536	96	203	11	377	202	150	137	472	238	101	32	143	37	115	100	145	89	283	428	116	83	66	56	56
f__Amoebophilaceae	0	29	0	0	0	0	0	13	88	0	0	73	0	0	0	22	0	0	22	0	0	0	0	74	0	12	0	0	0	33	0	35	0	0	0	134	0	0	0	0	0	0	0	0	0	13	0	0	0
f__Amorphaceae	45	13	34	0	14	16	0	0	19	120	0	67	0	28	0	9	0	0	0	11	35	0	62	37	0	0	0	120	0	51	28	0	0	19	0	0	0	0	20	0	0	0	0	0	0	0	0	0	0
f__Anacardiaceae	109	170	208	102	186	178	83	173	100	257	19	100	43	198	163	297	1501	327	393	276	208	362	578	226	193	354	175	178	616	280	408	431	45	230	125	51	603	505	235	133	128	134	143	794	181	222	79	258	104
f__Anaerohalosphaeraceae	0	20	20	0	0	0	0	0	0	0	0	0	0	0	45	0	0	0	0	20	0	28	0	45	0	0	0	13	0	0	0	57	0	0	0	19	0	0	0	0	0	0	15	0	64	0	20	0	0
f__Anaerolineaceae	37	36	21	0	55	35	94	35	38	34	0	0	12	31	44	0	9	16	0	40	0	32	29	0	16	0	20	874	0	0	72	0	24	18	0	0	0	0	19	0	10	0	24	21	15	33	27	0	18
f__Anaeromyxobacteraceae	155	364	44	16	50	64	309	71	29	112	72	110	0	22	154	21	7	58	44	36	0	114	237	106	13	37	88	63	196	68	11	16	256	32	40	20	37	129	188	51	32	120	290	0	326	57	214	153	29
f__Anaplasmataceae	21	98	35	57	161	10	63	35	0	23	91	122	29	58	0	27	0	99	19	78	46	32	63	38	16	27	13	78	88	101	109	11	14	33	52	25	34	415	19	0	54	126	102	86	59	7895	12	142	18
f__Aphanizomenonaceae	34	60	24	47	140	130	37	52	69	6	37	61	145	41	140	138	53	96	265	67	43	218	20	37	135	27	118	225	66	28	0	68	22	28	0	0	164	89	49	109	696	65	26	62	103	59	53	231	105
f__Aphanothecaceae	19	0	77	39	8	65	0	60	15	7	0	88	32	198	113	70	0	0	41	37	23	19	34	15	0	331	24	22	12	56	0	43	0	148	44	9	147	0	51	65	21	64	0	95	0	42	36	88	80
f__Apiaceae	45	160	177	28	87	185	80	159	78	706	68	152	312	46	121	517	75	89	243	293	241	100	141	571	126	189	103	207	76	205	468	1019	127	210	85	102	754	95	27	86	132	278	223	283	48	51	161	287	352
f__Aquificaceae	0	0	12	44	18	0	0	0	0	0	0	0	12	18	18	44	0	0	0	0	0	24	19	0	0	0	15	0	0	0	8	0	23	26	0	22	21	0	0	0	0	0	0	0	0	23	21	15	0
f__Archaeoglobaceae	20	0	0	20	17	0	0	0	108	12	0	0	0	0	0	0	0	0	0	0	0	0	20	0	0	32	23	0	0	31	0	0	0	0	0	0	0	0	0	0	36	0	0	0	0	0	15	0	0
f__Archangiaceae	191	81	30	58	77	112	61	71	85	334	128	153	52	183	282	106	282	21	161	49	136	65	125	49	336	67	132	140	200	50	59	22	81	345	167	274	184	149	39	49	113	143	131	0	60	414	106	1038	464
f__Arcobacteraceae	46	341	63	110	204	151	42	200	135	142	95	319	44	109	169	121	248	73	715	185	224	64	298	60	105	131	57	98	0	20	233	207	365	34	107	57	113	79	35	97	78	46	126	163	14	99	57	52	38
f__Arecaceae	618	553	781	398	925	1042	359	894	1018	731	333	985	499	764	433	1560	950	763	675	342	1023	699	452	951	633	820	290	661	332	559	3643	3540	783	620	947	1382	1004	722	376	910	604	1495	435	540	689	1016	748	658	744
f__Asparagaceae	390	124	233	655	228	162	180	353	241	209	1189	520	288	837	437	428	216	952	294	334	209	308	391	481	283	707	476	410	101	332	713	457	215	325	225	500	582	395	200	375	791	300	195	361	341	498	598	502	413
f__Aspergillaceae	137	23	101	111	342	169	283	149	33	243	522	194	62	258	78	92	65	162	137	41	105	104	166	47	54	95	246	57	10	419	204	129	149	73	128	123	111	51	179	97	393	84	187	191	52	59	150	134	121
f__Asteraceae	3377	2971	3178	3250	1953	2727	1902	2708	3503	2507	1040	2519	1725	1850	1590	3322	1478	2118	2228	2003	3137	2911	2087	1889	3712	3103	2792	3924	3521	6566	5674	4337	3085	3336	5830	2385	3859	2187	2450	1908	2773	2048	2533	2788	2422	2509	4736	2972	6213
f__Atopobiaceae	6364	7076	5372	7311	6806	13556	7346	22230	2782	7708	2104	2904	2990	6491	11572	3983	3956	4510	1780	2187	8106	1579	15680	2779	4803	3189	4930	36738	12604	5527	4420	1645	2531	5046	3347	15857	2292	3066	3978	5770	2363	4743	3763	5760	1546	9406	9073	18985	7804
f__Atribacteraceae	0	0	0	0	0	0	0	0	0	0	0	0	0	0	0	0	0	0	0	0	0	0	0	0	0	0	0	0	0	0	0	0	0	0	0	0	0	0	0	0	0	22	0	0	0	0	0	0	0
f__Aurantimonadaceae	170	273	242	206	104	161	415	164	392	158	120	70	317	223	478	128	311	98	157	455	83	258	190	328	196	105	193	299	442	407	17	54	392	138	119	66	418	199	243	479	396	182	330	205	143	244	265	236	297
f__Autographiviridae	0	0	0	0	0	0	0	0	0	0	0	0	0	0	0	0	0	0	0	0	0	0	0	0	0	0	53	0	0	0	0	0	0	0	0	0	0	0	0	0	0	0	0	0	0	0	0	0	0
f__Azonexaceae	0	75	70	36	85	56	188	94	16	93	16	212	81	331	151	0	177	24	157	113	130	73	55	91	21	97	29	24	0	12	39	76	67	295	50	52	61	94	51	33	98	60	96	163	59	124	137	199	63
f__Azospirillaceae	437	629	435	836	320	341	522	791	437	696	120	640	622	484	237	175	118	232	812	804	478	487	479	534	290	1901	703	728	1134	524	360	511	464	409	364	280	829	472	543	841	416	233	684	441	1265	636	815	610	587
f__Babesiidae	17	28	111	0	0	0	63	0	0	31	0	0	20	0	0	23	0	55	0	0	0	0	0	9	7	12	30	16	37	94	0	0	72	0	0	150	0	16	0	0	0	17	24	141	22	0	26	13	11
f__Bacillaceae	6241	7202	5852	5081	3815	6367	4485	4607	5680	4366	2833	4715	7991	3961	4476	4360	5997	3389	4024	3670	2804	6766	4793	18509	6497	5341	5752	4088	7784	5437	11179	4216	6269	7166	7167	6989	3716	4439	4736	3481	6337	3467	4333	4413	6520	9777	5061	6741	4527
f__Bacillales Family X. Incertae Sedis	0	0	0	0	13	0	368	34	55	0	147	0	0	12	0	39	0	34	14	0	0	18	30	58	0	57	13	82	0	0	0	0	9	0	0	0	0	0	0	0	0	0	0	34	0	0	0	0	88
f__Bacteriovoracaceae	0	0	19	0	0	0	0	0	0	0	0	0	0	0	0	0	0	0	0	8	0	0	0	18	0	0	12	0	0	0	0	0	0	0	0	0	0	0	0	0	0	0	0	0	0	0	0	17	0
f__Bacteroidaceae	12792	6399	8642	9703	9086	12142	4058	11900	12258	10521	48040	15297	10816	11883	12907	16415	34206	19778	31215	21495	10985	18224	5723	18837	16947	15174	11276	14958	12327	6551	7283	15332	9516	12226	17683	12469	61274	25229	16214	13417	27493	50842	11358	25062	13834	14382	15354	20866	15142
f__Baculoviridae	0	0	0	0	0	0	26	8	0	0	21	0	0	0	0	0	23	0	0	0	0	0	0	9	0	0	0	0	0	0	0	24	0	0	0	0	0	0	0	0	0	0	11	15	0	21	0	13	0
f__Baekduiaceae	23	0	0	8	0	224	0	0	0	34	0	0	12	48	0	64	792	31	31	0	0	15	35	0	0	0	16	35	0	0	0	88	39	10	0	0	0	16	17	0	9	0	52	0	0	37	22	24	13
f__Balsaminaceae	383	642	151	251	559	197	333	510	219	217	281	417	259	418	358	1065	666	851	245	87	981	389	435	309	266	751	471	1341	219	223	513	865	187	261	261	228	118	368	419	549	689	472	318	528	80	821	815	651	621
f__Barnesiellaceae	614	144	206	49	174	214	158	149	95	1382	0	107	187	214	264	531	421	370	440	472	535	209	110	274	338	118	364	1495	235	178	180	290	101	1306	249	243	448	682	765	485	333	969	2186	787	551	277	1367	947	519
f__Bartonellaceae	90	19	10	234	54	479	2047	283	115	115	77	0	59	205	79	1166	377	104	143	338	297	250	106	3325	55	140	80	49	752	184	196	405	123	101	157	239	212	26	107	176	33	115	0	65	164	247	62	226	144
f__Bathycoccaceae	0	55	80	18	21	59	321	56	53	0	0	118	0	0	0	40	43	0	45	59	29	46	26	12	204	89	44	106	93	27	0	7	113	48	0	39	61	0	117	0	0	0	34	0	0	0	29	15	63
f__Beijerinckiaceae	59	301	268	378	566	183	74	139	530	125	119	375	471	192	22	212	61	335	128	65	105	18	79	290	343	134	401	95	39	488	154	151	33	78	76	125	43	116	101	110	67	54	44	35	45	107	62	100	96
f__Bernardetiaceae	0	12	58	59	28	0	8	0	0	0	10	38	0	0	40	0	0	0	10	0	0	13	0	0	23	0	0	0	0	20	0	0	7	71	0	0	0	0	10	0	38	63	26	0	0	0	14	0	0
f__Beutenbergiaceae	12	0	0	32	0	0	0	0	0	0	0	38	0	0	7	0	0	0	0	0	17	17	13	0	7	0	42	143	16	16	0	0	62	43	0	0	25	25	12	57	11	24	0	13	0	0	0	0	0
f__Bifidobacteriaceae	8163	40903	19374	3375	16318	23358	42904	2552	5797	8506	71299	2552	5352	2402	3093	1558	2458	38604	3105	21642	2873	51823	48317	2399	79845	29563	19065	4677	13701	2956	25474	29950	26297	3131	69092	24341	5314	54688	18662	13879	23220	87974	21384	10780	22262	52629	3963	2840	10311
f__Blastochloridaceae	0	42	43	0	15	22	13	0	0	45	0	0	45	0	0	0	0	30	0	0	51	16	0	8	47	0	42	7	0	8	0	57	8	0	0	15	0	0	0	0	0	36	28	0	38	0	5	0	22
f__Blattabacteriaceae	0	0	12	0	29	0	89	40	199	0	0	0	65	15	29	0	0	32	15	297	0	11	133	20	12	29	95	24	7	487	65	19	19	57	33	0	32	77	22	267	14	91	71	85	98	0	186	167	258
f__Bogoriellaceae	91	72	142	20	0	11	24	28	162	26	151	10	11	101	50	59	371	20	50	0	30	26	10	39	48	0	157	19	41	56	0	0	10	60	34	0	17	165	85	126	29	63	54	19	32	38	93	53	27
f__Borreliaceae	30	32	0	42	27	17	120	67	23	0	21	35	160	0	19	102	36	12	69	31	0	0	0	51	17	36	32	0	40	163	59	18	27	77	0	153	138	263	26	118	69	81	146	46	15	126	47	64	11
f__Boseaceae	385	275	38	124	200	216	82	195	129	61	21	164	405	93	196	37	41	332	146	98	192	88	156	56	96	45	116	513	95	37	62	139	225	0	71	53	74	234	275	111	134	78	108	113	323	83	71	73	151
f__Brachyspiraceae	43	26	11	0	0	58	0	18	0	17	0	0	17	13	46	105	9	0	11	21	34	7	77	145	7	45	0	78	7	7	0	45	42	26	79	58	23	65	31	21	10	12	185	59	0	30	56	44	0
f__Bradymonadaceae	0	44	40	0	0	0	0	8	16	13	0	250	0	0	21	0	0	26	49	0	0	0	0	0	36	0	0	35	0	0	0	0	0	14	0	0	0	0	0	0	12	0	0	0	0	0	41	0	0
f__Brassicaceae	765	978	1046	930	689	612	796	859	848	1161	1596	1051	751	620	1503	1825	657	1061	842	898	2002	1285	493	577	1408	946	2892	2243	790	618	11108	957	1138	793	1029	2063	644	2087	1547	915	1262	930	898	740	837	1498	1001	877	749
f__Breoghaniaceae	0	0	12	183	232	0	0	0	94	23	0	0	0	23	14	0	0	0	0	0	65	0	0	0	0	0	0	0	7	0	17	0	22	0	28	0	0	0	172	76	14	0	47	139	121	48	0	15	28
f__Brevibacteriaceae	550	109	677	731	189	144	764	483	601	279	365	97	318	419	141	136	529	289	405	386	357	450	419	156	487	76	255	196	371	364	264	228	164	297	243	936	323	171	305	486	422	147	292	325	157	302	371	367	215
f__Breznakiellaceae	25	37	0	78	0	9	73	78	0	8	20	48	9	34	10	50	5	36	9	45	20	54	0	300	0	0	58	20	70	8	0	0	11	53	142	65	31	98	156	113	89	110	27	57	133	33	44	92	105
f__Bromeliaceae	288	89	97	71	25	568	145	77	444	85	0	342	71	76	122	111	96	64	195	195	143	342	349	93	54	64	159	141	56	14	930	189	125	1619	1966	224	298	346	31	116	188	65	207	386	105	263	281	129	185
f__Brucellaceae	431	494	476	233	244	109	174	35	662	181	172	66	159	237	146	80	952	387	29	148	132	90	146	237	173	228	89	109	167	145	81	59	266	674	129	330	89	39	137	663	126	51	159	827	16	142	160	292	89
f__Bruguierivoracaceae	37	39	25	57	26	32	33	35	0	164	0	48	33	0	53	101	0	19	49	0	34	80	33	0	23	0	65	80	7	0	23	0	73	0	0	92	21	81	20	107	39	21	51	0	35	0	88	36	62
f__Bryobacteraceae	114	0	0	55	23	0	0	35	0	662	0	0	0	14	0	30	77	0	1111	0	17	75	0	59	0	0	78	0	18	43	0	0	0	12	0	46	0	0	22	15	17	0	79	0	30	11	26	56	0
f__Budviciaceae	6	99	0	12	0	0	34	0	0	0	32	138	20	9	0	0	27	14	0	81	12	0	49	104	0	128	24	511	75	0	24	0	13	0	159	0	272	136	16	128	12	103	54	0	100	0	0	14	114
f__Burkholderiaceae	3391	1947	2824	2948	2656	2572	2331	2661	2722	2962	4093	2935	3363	5031	2498	1874	6524	2939	3310	2601	2085	1837	2363	2468	2605	3285	4017	2723	7292	3336	2706	4502	2475	3771	1628	2172	3238	3124	3134	3266	1754	1621	2958	3964	3506	2592	2311	2686	2722
f__Caedimonadaceae	0	0	0	0	0	0	0	0	0	0	0	0	0	0	0	0	16	0	0	0	0	0	0	0	0	89	0	0	0	0	0	0	13	0	0	0	0	0	0	0	0	0	0	0	0	0	0	0	0
f__Caldilineaceae	16	0	21	0	13	0	0	0	0	32	0	15	0	20	16	0	0	48	0	48	0	0	0	44	0	0	0	9	0	0	0	18	0	100	25	0	0	49	43	29	15	86	106	0	0	0	0	0	0
f__Caldisericaceae	0	0	0	0	0	0	0	0	0	0	0	0	0	0	0	29	0	0	0	0	17	0	0	0	0	8	0	0	0	0	13	0	0	0	0	0	0	0	0	0	0	0	0	0	0	0	0	0	0
f__Calditerrivibrionaceae	0	13	0	15	22	23	0	12	38	0	533	0	17	0	13	0	26	0	0	17	0	0	34	0	38	13	0	0	0	0	0	123	34	0	237	41	0	0	23	0	0	0	26	0	0	0	0	62	0
f__Calditrichaceae	0	0	18	6	14	0	14	0	0	0	0	0	0	0	0	26	0	0	0	17	0	0	0	6	142	0	0	0	0	0	9	0	0	82	0	0	0	0	13	0	32	0	0	0	0	0	0	0	7
f__Calotrichaceae	119	11	82	171	60	85	68	22	33	139	54	59	134	28	169	108	86	211	53	31	126	288	107	114	67	121	149	108	33	303	43	348	217	139	468	115	56	167	80	44	183	120	460	139	26	191	116	0	56
f__Campylobacteraceae	166	100	37	42	193	78	156	120	40	221	163	121	61	133	108	138	27	113	51	174	90	277	100	174	23	155	48	281	12	86	132	149	96	106	337	109	99	131	141	96	234	201	157	297	100	88	158	147	165
f__Candidatus Absconditicoccaceae	0	142	0	0	270	0	48	161	118	0	0	0	49	12	0	0	0	0	85	131	69	0	0	77	88	62	0	0	0	0	0	0	0	0	0	0	46	0	11	0	0	42	0	0	57	0	28	0	171
f__Candidatus Babeliaceae	0	0	0	22	0	0	17	0	0	0	0	0	0	0	0	0	0	0	0	0	0	0	0	0	0	0	0	0	0	35	0	0	0	0	0	0	29	0	0	0	0	0	0	0	0	0	0	10	0
f__Candidatus Brocadiaceae	0	0	0	0	0	0	0	0	35	0	45	0	0	7	0	16	0	18	0	0	0	0	0	37	0	0	0	0	25	0	0	17	22	38	0	0	0	0	0	0	0	0	0	0	0	0	20	0	0
f__Candidatus Cloacimonadaceae	9057	0	0	0	0	0	0	0	0	8771	4179	5992	0	0	0	51	4140	6355	5989	6696	0	0	0	0	7295	9477	6513	5287	0	0	0	0	5901	4465	4223	0	0	6281	0	4393	0	4854	7655	2858	0	0	0	13	0
f__Candidatus Desulfofervidaceae	0	0	0	0	9	0	7	0	0	108	0	15	14	8	0	0	0	11	0	39	0	0	0	0	0	0	0	0	0	0	0	0	6	0	14	0	0	0	0	0	0	12	0	0	0	41	17	0	0
f__Candidatus Izemoplasmataceae	0	0	19	0	0	0	0	0	0	0	0	0	0	0	0	0	0	0	0	0	0	0	0	12	0	0	0	15	0	0	0	0	195	0	0	0	0	10	0	0	0	0	0	0	0	0	0	0	0
f__Candidatus Methanomethylophilaceae	0	432	0	99	218	109	0	0	0	0	0	0	0	7	0	0	0	0	0	0	0	0	0	0	122	0	0	0	0	14	61	163	0	0	0	0	0	0	0	0	0	44	0	17	0	0	26	27	0
f__Candidatus Micrarchaeaceae	0	0	0	0	0	0	0	0	0	0	0	0	0	0	0	0	0	0	0	0	0	0	0	12	0	0	26	0	0	0	0	0	0	0	0	0	75	0	0	0	0	0	0	0	0	0	0	0	0
f__Candidatus Midichloriaceae	0	0	0	0	0	0	0	0	0	0	0	0	0	0	0	0	10	0	0	0	0	0	0	22	0	22	8	0	0	0	0	9	17	0	0	0	0	0	0	8	0	0	11	0	0	0	0	0	0
f__Candidatus Nanohalobiaceae	0	0	0	0	0	0	0	0	0	0	0	0	0	0	0	0	0	0	0	12	0	0	0	16	0	0	0	0	0	0	0	0	0	0	0	9	0	0	0	0	0	0	15	0	0	0	19	0	0
f__Candidatus Nanopelagicaceae	27	30	15	31	0	93	51	85	85	8	0	0	70	36	83	43	0	180	24	0	64	39	0	31	78	0	63	3	12	56	89	0	29	0	0	0	44	0	150	0	0	0	100	0	0	0	7	24	0
f__Candidatus Nanosynbacteraceae	0	0	0	0	30	16	0	0	0	0	0	0	28	0	0	106	0	0	9	11	0	17	0	0	0	32	8	73	0	19	0	0	25	0	0	9	13	0	136	129	0	38	0	35	0	0	0	63	0
f__Candidatus Paracaedibacteraceae	0	0	0	0	0	25	0	0	0	41	0	0	228	30	0	0	162	0	0	0	0	0	10	0	0	0	0	0	55	0	0	0	28	18	0	0	0	0	0	0	0	0	0	58	0	0	20	0	0
f__Candidatus Prometheoarchaeaceae	0	0	0	0	17	0	0	0	0	0	0	0	0	0	0	0	0	80	0	0	0	0	0	0	0	0	0	0	0	0	12	0	0	0	0	0	0	0	0	0	29	0	0	0	0	0	0	11	0
f__Candidatus Saccharimonadaceae	0	0	0	0	0	0	0	0	0	0	0	0	0	0	43	0	0	0	12	0	0	0	14	0	0	0	0	0	0	10	0	0	19	0	0	0	0	0	78	18	0	0	0	0	0	0	0	0	0
f__Candidatus Uabimicrobiaceae	0	0	0	0	0	0	16	0	0	0	0	0	0	0	0	43	0	0	0	0	0	0	0	0	0	0	13	5	0	0	0	0	21	0	0	0	0	0	23	0	0	0	29	0	0	0	0	0	0
f__Cannabaceae	251	138	192	200	106	29	233	457	464	111	2972	154	157	65	333	812	237	260	451	254	408	379	182	285	648	961	293	253	46	101	2260	745	203	95	14	412	572	261	280	799	651	319	221	662	171	536	210	266	137
f__Capillimicrobiaceae	17	19	0	0	0	0	34	0	0	12	0	0	40	0	0	0	24	45	57	86	24	97	61	41	0	0	0	12	34	26	29	11	0	111	0	12	0	47	22	140	0	0	85	0	13	0	0	152	9
f__Cardiobacteriaceae	17	0	0	17	29	52	32	0	0	24	0	95	25	0	57	0	0	118	67	0	13	25	90	0	0	16	0	4	0	31	0	55	80	0	21	138	74	33	38	75	26	0	32	0	184	20	73	0	83
f__Carnobacteriaceae	147	85	272	280	364	160	106	386	177	63	68	0	82	284	39	85	102	359	47	211	178	46	245	124	233	89	191	43	0	81	150	133	92	112	371	154	266	198	89	208	246	0	115	78	456	99	76	190	124
f__Casimicrobiaceae	0	0	0	0	25	0	0	16	0	0	0	0	0	0	59	9	0	0	0	0	20	0	0	8	0	10	0	0	0	0	0	0	0	0	0	0	0	0	0	13	33	0	30	23	0	15	0	44	0
f__Catenulisporaceae	0	0	0	0	8	11	0	0	0	23	0	0	22	10	0	0	0	0	0	26	14	14	28	34	15	0	0	0	7	27	0	0	0	0	0	0	0	0	135	0	77	28	30	125	0	0	13	18	0
f__Caulimoviridae	0	0	0	0	0	0	0	0	0	0	0	0	0	0	0	0	0	0	0	0	0	0	0	0	0	0	0	0	0	0	0	0	0	0	0	0	0	0	0	0	0	0	0	0	0	0	0	0	0
f__Caulobacteraceae	349	721	647	933	672	889	777	742	1791	654	2946	548	704	475	764	359	891	872	782	441	588	617	819	957	491	550	753	438	2518	542	350	444	610	505	444	817	1081	651	667	469	402	1183	867	1112	778	556	698	646	542
f__Celastraceae	235	35	59	200	101	83	127	157	420	132	379	201	218	162	87	175	20	93	310	114	450	192	43	271	181	131	291	121	329	15	290	253	313	67	80	125	102	186	96	93	225	117	110	132	58	143	193	249	328
f__Celerinatantimonadaceae	29	0	0	0	0	0	0	0	0	0	0	0	0	0	0	0	0	0	0	0	0	0	0	0	0	34	0	0	0	0	0	0	0	0	0	64	0	0	0	0	0	0	0	0	0	0	11	0	0
f__Cellulomonadaceae	184	380	309	251	845	842	261	406	417	262	489	91	1947	366	479	323	137	324	309	288	594	270	721	378	472	124	118	1237	440	205	366	351	184	178	203	580	299	728	374	210	1371	353	505	305	237	293	338	358	308
f__Cellulosilyticaceae	26	19	492	23	12	110	124	0	139	91	0	144	81	22	43	0	29	306	87	113	77	250	43	99	33	104	46	24	117	213	242	264	74	23	62	106	0	100	9	137	34	22	8	16	142	0	82	65	42
f__Cellvibrionaceae	128	33	201	46	169	149	127	63	123	271	170	151	185	128	385	39	39	184	126	217	165	183	196	13	29	141	60	160	151	488	62	105	149	244	249	96	159	269	365	257	292	193	171	710	173	54	147	126	226
f__Ceratobasidiaceae	0	0	0	0	0	39	4	0	0	16	0	0	0	0	0	26	0	0	0	7	0	0	0	23	0	24	21	0	0	0	0	0	6	0	0	0	0	0	0	0	0	0	0	0	0	0	0	27	0
f__Chaetomiaceae	0	72	0	83	0	150	61	119	77	90	42	0	79	151	303	0	14	14	67	0	12	73	64	38	0	150	0	66	27	0	0	69	30	44	413	0	0	12	9	192	0	131	99	0	45	52	41	39	61
f__Chamaesiphonaceae	0	0	0	12	18	0	0	0	0	88	0	0	50	0	0	0	0	0	0	0	0	26	0	27	0	0	53	40	0	0	18	32	18	0	33	28	0	0	0	29	12	61	0	0	56	0	7	0	71
f__Chaseviridae	0	0	0	0	0	0	0	0	0	0	0	0	0	0	0	0	0	0	0	0	0	0	0	0	0	0	0	0	0	0	0	0	0	0	0	0	0	0	0	0	0	0	0	0	0	0	0	0	0
f__Chelatococcaceae	21	0	0	0	42	15	76	0	0	25	81	313	16	0	77	0	11	0	0	0	59	64	24	16	0	0	0	19	0	37	43	10	11	42	39	29	42	56	13	17	0	71	205	0	0	90	46	0	0
f__Chenopodiaceae	428	761	622	329	569	605	150	676	140	176	109	540	532	392	197	207	245	583	447	468	447	511	293	513	1011	442	410	715	572	524	605	478	353	485	621	611	505	638	225	261	249	1287	241	775	254	518	180	242	1318
f__Chitinophagaceae	819	195	387	472	494	769	297	454	264	432	172	304	519	605	546	250	451	1389	642	416	273	603	361	544	346	599	380	634	215	280	458	237	401	860	486	1223	880	495	748	199	528	568	620	1118	406	303	734	1159	643
f__Chlamydiaceae	0	0	35	0	51	0	50	147	21	0	0	38	0	0	29	114	0	36	38	21	20	9	14	15	0	15	0	11	0	69	0	8	10	0	44	39	146	25	0	0	33	52	0	0	35	0	19	9	0
f__Chlamydomonadaceae	64	45	68	53	67	18	176	121	88	47	203	92	42	99	320	166	19	17	311	121	216	53	105	174	23	46	106	11	0	7	143	122	13	43	19	151	26	78	69	58	0	0	49	0	24	0	74	113	27
f__Chlorobiaceae	208	162	144	268	144	0	349	215	163	166	288	29	138	104	201	331	52	77	43	98	94	314	221	90	172	129	118	137	304	136	115	80	74	341	94	81	16	282	108	91	148	109	154	45	52	56	224	145	101
f__Chloroflexaceae	0	0	0	0	12	0	0	0	0	0	0	63	0	56	0	15	0	18	47	0	0	0	44	36	8	42	11	0	0	0	45	49	0	0	0	0	0	0	0	0	41	0	0	0	0	14	0	11	0
f__Chloroherpetonaceae	0	0	0	33	0	0	96	0	0	0	0	25	0	23	0	0	0	0	0	0	0	17	0	6	0	0	40	20	0	7	0	0	0	0	0	0	0	0	0	0	0	0	0	0	0	0	23	0	0
f__Christensenellaceae	65	310	104	84	390	47	75	256	287	89	0	280	154	111	52	105	6	184	192	145	255	12	31	84	308	629	65	131	121	125	157	30	48	9	33	16	271	58	167	0	74	315	158	122	110	25	30	33	244
f__Chromatiaceae	183	92	242	292	231	22	347	275	44	961	50	50	157	608	279	76	155	275	285	111	73	216	149	271	226	135	61	554	990	264	218	271	494	252	171	110	106	302	205	362	167	604	195	232	205	348	258	218	382
f__Chromobacteriaceae	204	420	853	449	498	209	690	332	550	957	164	332	502	233	387	244	154	474	655	390	187	573	473	533	513	117	543	1285	1053	341	238	149	252	145	343	76	201	249	359	402	450	332	536	470	199	418	400	429	326
f__Chroococcaceae	21	249	32	134	0	0	99	38	0	0	1387	32	71	67	58	20	881	35	444	149	48	47	102	10	94	45	39	25	18	69	23	26	94	196	903	246	162	205	76	351	65	661	13	1298	104	26	93	32	11
f__Chroococcidiopsidaceae	0	25	0	7	0	0	0	0	0	0	0	0	16	0	0	0	0	32	0	0	0	0	0	0	0	55	0	16	0	0	0	37	26	9	0	0	0	0	0	0	0	0	0	0	0	49	48	0	0
f__Chrysiogenaceae	0	0	0	0	0	0	0	0	0	0	0	0	0	6	0	0	139	0	0	0	0	0	0	0	0	0	0	4	0	0	13	0	0	38	0	0	50	0	0	0	0	0	35	0	0	0	0	0	0
f__Chthonomonadaceae	0	24	101	56	0	36	0	0	0	0	18	0	46	52	0	0	0	22	0	0	13	23	0	44	0	0	9	0	0	39	0	0	0	0	0	0	16	0	63	0	47	0	0	0	52	72	34	31	71
f__Clavicipitaceae	21	0	13	0	41	0	0	34	0	48	0	0	0	5	0	20	914	25	0	0	52	90	13	31	0	17	71	8	902	13	12	45	22	146	0	0	24	0	12	0	6	0	82	0	9	0	0	22	30
f__Clostridiaceae	5163	14410	16912	11589	12294	6578	13040	7437	9345	6026	5141	8416	9108	7631	8861	6011	10326	10480	5110	7244	7378	21584	18582	10601	9743	7475	12417	8322	6634	12691	10830	11016	46713	5269	7119	7598	6221	8587	6750	4016	8881	9243	9699	5184	7719	14055	13917	6901	7314
f__Clostridiales Family XVI. Incertae Sedis	0	65	49	0	37	0	0	0	0	36	0	0	54	0	0	0	0	0	0	60	0	6	40	15	0	21	0	7	63	23	0	16	0	0	0	0	25	36	12	61	35	0	0	0	0	0	33	160	0
f__Clostridiales Family XVII. Incertae Sedis	47	181	72	403	158	148	112	143	354	14	0	96	135	0	54	44	29	22	27	33	41	42	110	68	12	23	131	66	94	40	92	0	22	12	46	71	24	93	288	59	34	70	90	0	13	212	77	160	124
f__Cohaesibacteraceae	16	43	0	0	22	0	0	0	0	0	0	0	35	0	0	0	0	0	0	0	0	17	13	0	49	0	0	0	0	0	18	0	0	0	0	0	50	15	0	9	0	0	12	0	29	0	12	0	9
f__Coleofasciculaceae	0	0	0	64	0	0	10	12	0	0	0	0	30	0	0	0	0	0	0	0	0	20	0	0	0	0	10	0	16	0	0	0	0	0	0	0	0	12	0	0	0	0	8	10	45	0	0	0	0
f__Colwelliaceae	113	80	49	184	26	36	38	122	173	110	542	0	71	354	78	175	475	103	137	40	176	133	126	53	33	128	55	122	14	124	230	95	695	263	0	26	93	147	97	215	50	71	138	423	75	139	162	109	102
f__Comamonadaceae	1681	1256	1629	1398	2112	2211	1909	1563	1536	2182	1507	1453	1946	2232	1946	1373	2797	1295	1436	1592	1916	1553	2302	922	1238	1196	1630	2757	2572	1093	1124	924	1712	1519	1647	1360	1692	1977	2183	2305	2866	1012	2235	1243	2100	2356	1951	1717	2377
f__Conexibacteraceae	72	328	210	20	68	131	185	587	248	6	0	95	14	0	257	133	0	0	25	0	45	127	111	233	11	0	19	16	0	259	133	0	130	95	47	0	100	20	18	0	32	21	39	0	128	0	35	13	0
f__Conexivisphaeraceae	0	0	0	0	24	0	24	0	0	0	0	0	0	0	0	0	0	0	0	0	0	0	0	0	0	12	0	0	0	0	0	26	0	0	0	0	0	0	8	0	0	0	0	0	0	26	14	11	0
f__Convolvulaceae	209	287	55	37	223	35	159	142	99	557	0	103	88	78	71	319	55	291	116	155	31	456	158	29	36	172	226	276	20	511	74	356	140	80	180	0	172	127	24	80	35	0	87	1066	24	59	199	133	164
f__Coprobacillaceae	179	287	5957	1411	217	206	455	243	357	586	922	5079	604	6268	415	222	7751	313	1148	155	247	2525	149	339	7817	387	261	320	556	4281	316	176	183	204	7467	4994	221	163	619	319	158	623	350	378	3780	518	5734	1034	278
f__Coprothermobacteraceae	12	0	0	49	30	0	0	0	0	0	0	0	0	0	34	33	4	0	0	0	0	0	0	24	16	14	0	0	9	29	0	28	0	0	0	19	0	0	0	20	0	0	46	0	21	0	13	23	0
f__Cordycipitaceae	0	0	24	0	38	0	0	0	19	0	10	25	0	0	0	38	0	0	0	0	0	27	0	0	49	45	0	0	111	0	0	56	14	0	0	0	19	64	0	0	28	0	0	16	61	48	36	9	79
f__Coriobacteriaceae	815	1269	961	976	1795	1317	1493	1674	397	658	152	867	855	1373	1702	890	204	656	189	939	1523	684	1883	957	436	1329	738	1311	960	696	637	1214	1222	566	504	404	351	902	1293	514	1003	1006	724	508	1316	726	1630	1482	1356
f__Corynebacteriaceae	1395	1688	844	1988	1549	1581	1758	2102	1886	1539	1476	1150	1532	992	1454	939	1316	1022	1338	965	1837	1545	1761	1198	1706	1498	1463	1086	2151	1393	1032	1204	1537	938	868	453	758	1344	1794	1483	1859	1056	1166	1097	1264	880	1655	1397	1980
f__Coxiellaceae	19	0	0	11	0	58	224	0	0	80	14	0	13	0	21	0	6	19	0	18	21	0	18	13	25	10	0	10	0	122	0	33	25	0	0	0	0	0	18	12	9	0	75	12	0	0	0	9	0
f__Crevaviridae	0	0	0	0	0	0	0	0	0	0	0	0	0	25	0	0	0	0	22	0	0	0	0	0	0	0	26	0	0	0	0	0	0	0	0	0	0	0	0	0	0	0	0	0	0	0	0	0	0
f__Crocinitomicaceae	0	0	0	6	0	23	12	0	0	0	0	19	26	0	0	10	0	0	19	16	0	0	0	14	0	7	0	25	0	0	75	0	32	0	0	18	0	11	24	0	0	0	22	0	0	0	10	0	0
f__Cryptococcaceae	27	0	0	0	0	0	123	7	0	0	0	0	0	9	0	0	10	0	0	0	0	0	0	0	30	0	0	0	12	11	0	34	80	0	0	11	17	0	9	0	0	0	21	0	0	28	0	32	11
f__Cryptosporidiidae	95	0	10	0	0	12	0	28	0	0	36	0	0	0	12	0	9	0	8	28	18	0	0	0	0	20	0	0	0	12	0	20	0	0	0	0	0	0	0	0	7	0	22	12	0	0	0	0	0
f__Cucurbitaceae	746	989	838	550	1439	1428	947	1735	1103	799	444	708	820	1201	1221	4391	1335	1029	697	685	1477	1448	686	1334	902	1072	1381	1942	896	1177	4644	2237	1791	974	1599	638	1216	841	695	819	850	1030	883	1242	724	1077	616	933	1522
f__Cuniculiplasmataceae	0	0	0	0	0	0	0	0	0	0	10	0	0	0	0	0	0	0	0	0	0	0	0	0	0	0	0	87	0	0	0	0	0	0	0	0	0	0	0	0	0	0	29	0	0	0	0	0	0
f__Cyanidiaceae	0	0	0	0	0	0	163	0	0	29	0	0	0	18	0	0	0	0	20	0	0	0	0	22	0	13	0	0	0	18	0	0	0	33	0	15	47	0	0	0	0	40	0	0	0	94	0	0	0
f__Cyclobacteriaceae	286	13	235	96	88	323	72	263	106	255	0	235	254	126	180	461	126	72	169	187	127	222	267	40	157	155	280	217	97	46	99	67	263	181	165	30	164	131	233	164	68	414	204	284	195	294	307	252	147
f__Cyclonatronaceae	0	0	17	0	0	0	0	0	0	0	28	0	28	0	0	0	18	42	13	44	35	20	23	0	17	46	63	0	0	0	29	0	0	0	0	12	0	0	6	0	0	17	0	0	19	0	0	0	0
f__Cytophagaceae	726	62	190	335	144	326	106	479	210	351	1023	223	314	316	195	162	1925	656	873	373	524	413	113	208	588	567	235	240	173	124	185	251	516	188	434	595	643	486	462	275	489	1865	167	205	99	216	260	177	262
f__Debaryomycetaceae	51	102	0	98	9	0	0	0	23	37	0	30	11	44	0	40	9	0	0	38	198	106	22	0	38	214	60	24	14	59	11	195	91	12	15	15	115	75	82	18	42	25	50	0	18	87	37	65	0
f__Deferribacteraceae	0	0	0	0	0	0	0	0	0	0	16	0	0	58	0	0	25	0	0	0	0	0	0	0	0	0	0	0	0	16	0	0	10	0	0	0	0	0	0	0	0	17	0	0	0	0	0	0	0
f__Dehalococcoidaceae	148	182	192	187	257	54	427	123	15	193	59	117	156	53	78	115	59	22	121	10	117	43	170	28	147	177	258	93	2727	144	383	51	51	94	21	135	136	88	80	67	64	42	371	0	51	108	142	136	297
f__Deinococcaceae	171	150	139	130	125	130	313	201	43	156	84	103	515	198	185	177	19	101	122	189	164	201	257	81	175	175	330	313	77	228	203	51	261	256	106	75	204	119	311	196	83	254	511	271	218	276	280	113	297
f__Demequinaceae	58	0	0	0	0	11	0	0	0	0	0	0	0	0	0	43	0	0	0	0	0	0	0	0	0	0	0	15	9	0	0	0	0	47	0	0	0	0	0	12	0	156	0	17	0	0	0	5	0
f__Demerecviridae	0	0	0	0	0	0	0	0	0	0	0	0	9	9	0	0	0	0	0	0	0	0	0	0	0	0	0	0	0	0	0	0	0	0	0	0	0	0	0	0	0	0	0	0	0	0	0	0	0
f__Dermabacteraceae	240	165	277	366	149	53	293	283	366	134	459	222	295	140	356	494	54	129	228	93	242	259	181	455	84	346	142	204	340	182	963	158	251	54	176	225	97	174	502	250	102	84	155	312	188	17	263	310	321
f__Dermacoccaceae	106	0	193	0	31	0	9	14	0	30	0	0	0	37	60	44	72	30	16	57	31	336	151	11	0	29	29	48	21	19	0	267	141	0	323	0	104	208	28	214	77	65	38	0	19	57	137	11	20
f__Dermatophilaceae	39	33	35	0	0	0	22	0	0	115	22	0	771	81	59	0	535	29	0	0	0	0	13	80	11	23	59	0	143	0	0	0	173	80	47	0	143	39	16	0	51	12	9	0	26	0	25	134	117
f__Dermocarpellaceae	0	19	13	0	0	0	0	0	12	17	0	0	0	0	0	38	17	38	8	0	0	22	0	0	0	0	0	0	0	0	0	49	0	17	0	10	41	0	0	0	0	0	12	0	0	20	10	0	62
f__Desulfallaceae	0	0	0	31	21	0	21	15	0	126	0	0	0	0	24	0	14	0	8	0	0	0	12	0	21	64	35	0	8	0	0	17	78	34	0	8	38	0	33	11	0	0	0	0	0	0	0	68	0
f__Desulfarculaceae	26	0	0	9	16	17	0	0	0	36	0	0	42	22	0	0	0	0	0	20	34	0	0	0	0	0	14	0	0	25	0	0	0	0	26	0	0	0	0	0	19	0	0	0	0	10	0	10	41
f__Desulfatibacillaceae	0	0	42	33	0	0	29	0	0	0	0	0	0	0	34	78	17	0	0	60	142	62	26	20	54	0	0	61	81	12	130	83	0	10	85	0	0	58	49	27	10	0	0	38	35	36	57	100	78
f__Desulfitobacteriaceae	926	755	570	637	180	945	1027	339	289	1721	38	440	158	337	653	370	238	231	269	393	273	889	391	301	398	471	865	1752	358	355	989	191	509	1616	178	549	260	458	196	504	299	502	1080	314	1915	463	538	410	697
f__Desulfobaccaceae	0	18	0	0	17	0	21	11	0	0	0	53	17	0	0	0	0	0	16	23	0	0	13	0	0	9	0	22	29	0	0	11	0	0	14	0	30	0	0	0	20	28	0	22	0	0	8	25	13
f__Desulfobacteraceae	44	35	25	54	95	53	58	23	86	41	0	21	0	101	9	44	12	31	0	0	16	68	55	46	41	16	122	25	17	9	40	0	39	83	66	8	20	0	0	10	85	84	17	0	24	0	115	11	0
f__Desulfobulbaceae	44	19	203	0	211	10	560	225	0	85	109	266	282	152	142	81	34	14	155	109	62	132	118	52	405	32	7	130	61	180	120	29	68	143	85	130	52	148	80	70	149	43	61	41	56	29	176	69	41
f__Desulfocapsaceae	0	0	0	16	0	9	0	15	0	41	0	0	214	0	0	0	0	24	40	0	11	0	0	8	64	0	0	124	0	0	134	0	0	10	26	0	0	23	111	0	0	0	47	0	132	0	0	20	0
f__Desulfococcaceae	30	79	31	35	100	11	0	13	46	166	25	173	20	22	112	31	4	93	27	114	39	46	257	88	76	0	62	43	58	95	54	98	47	33	67	30	0	41	116	14	54	15	36	15	47	28	0	22	9
f__Desulfohalobiaceae	26	0	0	0	0	0	4	11	0	22	0	0	44	52	0	0	0	17	67	13	0	0	0	0	0	41	42	0	0	18	0	46	0	0	0	14	24	57	0	0	0	0	7	0	0	18	20	0	0
f__Desulfolunaceae	0	14	15	39	35	14	0	0	53	24	0	0	49	86	150	12	7	18	240	16	20	7	27	40	0	0	13	0	0	14	0	0	8	25	177	18	0	17	13	0	0	51	41	0	0	0	28	14	130
f__Desulfomicrobiaceae	99	189	40	70	109	119	18	83	130	56	74	88	133	9	103	29	102	0	0	56	74	62	159	56	73	63	75	0	126	139	22	33	42	0	86	136	115	290	0	145	65	73	254	64	140	48	105	58	0
f__Desulfomonilaceae	0	0	11	0	100	0	16	0	0	0	0	0	0	0	0	0	0	0	48	0	0	0	0	0	0	0	0	0	0	0	0	15	0	0	0	0	27	0	0	0	0	0	0	18	0	0	35	0	12
f__Desulfosarcinaceae	40	141	84	250	64	39	97	297	0	367	86	23	60	26	196	225	75	140	73	113	106	144	118	215	103	281	89	35	76	152	0	61	76	125	266	0	196	249	194	111	198	39	62	27	90	143	74	115	166
f__Desulfosudaceae	0	0	0	45	0	12	0	18	0	9	0	0	0	9	13	0	6	21	17	0	0	0	0	0	17	0	0	0	0	0	0	10	5	0	24	0	0	0	0	0	0	31	0	0	0	0	0	0	10
f__Desulfotomaculaceae	59	0	14	16	19	13	0	0	0	0	0	0	93	12	0	9	0	0	7	65	0	62	0	0	0	0	0	0	0	11	0	77	23	18	129	0	0	78	0	107	46	0	44	0	17	0	0	0	104
f__Desulfovibrionaceae	715	1941	1093	833	1367	1178	1102	1294	691	2176	889	2155	1228	490	1848	932	317	657	947	1330	752	772	722	1514	425	926	786	975	1045	1685	727	667	796	526	665	616	1151	741	899	614	670	988	946	750	827	914	813	904	952
f__Desulfurobacteriaceae	0	53	0	58	20	0	23	0	0	0	0	0	32	0	0	0	0	0	0	0	0	0	0	14	0	0	0	0	0	0	0	0	6	0	0	0	0	0	0	0	0	0	0	0	0	0	23	0	0
f__Desulfurococcaceae	0	0	29	0	0	13	0	0	0	0	0	0	17	0	0	41	0	0	31	0	0	0	0	0	0	13	0	0	0	0	0	0	0	0	0	0	0	0	0	0	0	0	0	15	0	0	0	12	0
f__Desulfuromonadaceae	277	148	477	78	272	102	109	161	46	89	28	561	227	138	160	15	37	571	86	139	78	125	0	328	61	91	254	52	26	246	63	41	275	10	38	118	23	45	159	39	272	147	53	32	15	26	57	105	16
f__Dethiosulfovibrionaceae	71	380	77	215	179	44	182	87	373	115	69	267	47	99	366	36	22	48	25	110	80	80	175	315	9	94	144	354	143	101	178	111	27	105	55	21	86	90	133	98	110	145	160	83	88	90	125	93	29
f__Devosiaceae	385	439	434	166	200	201	236	564	1147	162	638	252	360	278	152	317	667	376	416	50	238	195	160	198	227	360	256	565	765	284	203	77	303	302	396	286	137	222	138	769	1001	640	301	613	367	519	281	710	437
f__Dictyoglomaceae	0	0	0	0	27	0	7	0	0	0	0	0	0	0	0	0	0	0	78	28	19	0	0	0	0	0	0	0	0	11	0	20	0	0	0	0	0	0	0	0	0	13	17	0	0	0	0	22	0
f__Dictyosteliaceae	0	41	0	13	0	17	48	17	0	0	0	73	13	18	0	170	0	0	0	15	59	39	10	11	35	22	9	13	0	19	20	0	21	0	0	0	42	69	30	19	16	29	0	33	42	36	43	44	0
f__Dietziaceae	15	0	0	25	26	46	0	22	0	24	0	18	116	0	0	64	0	58	25	12	61	0	11	35	0	60	13	13	69	33	38	30	0	58	0	156	0	22	49	31	51	24	95	14	64	31	158	14	133
f__Dioscoreaceae	258	189	141	277	161	327	254	411	172	382	286	238	116	223	122	715	1970	123	177	108	269	390	127	166	388	279	336	264	260	309	394	129	369	55	158	244	347	203	70	41	184	125	183	234	303	275	151	263	89
f__Dipodascaceae	15	0	0	22	0	0	0	29	0	16	0	0	0	0	0	48	27	0	0	40	0	0	27	24	0	0	0	10	0	0	0	9	95	0	0	0	0	0	76	0	0	0	0	0	33	0	0	27	0
f__Dissulfurispiraceae	0	0	0	21	0	58	0	0	0	11	0	0	0	0	31	0	16	0	34	0	0	0	36	15	25	0	0	0	0	0	0	0	0	0	52	0	34	0	0	0	0	0	0	0	0	0	0	0	0
f__Drexlerviridae	0	0	0	0	0	0	0	0	0	0	0	0	0	0	0	0	0	0	0	0	0	0	0	0	0	0	0	0	0	0	0	0	0	0	0	0	0	0	0	0	0	0	0	0	0	0	0	0	0
f__Dysgonomonadaceae	252	121	211	129	114	252	11	142	442	156	874	475	240	98	101	164	580	120	440	223	74	257	129	189	92	190	294	159	393	123	186	318	422	173	310	194	661	494	345	355	162	811	145	331	148	167	171	46	118
f__Ebenaceae	77	28	174	360	108	88	99	645	696	209	37	100	119	231	54	414	489	234	781	158	155	217	274	302	161	799	315	203	174	72	1027	360	189	350	289	279	850	304	235	137	592	278	97	544	203	1025	97	176	264
f__Ectothiorhodospiraceae	289	1015	69	104	150	124	138	255	106	304	340	57	287	318	452	87	532	348	356	113	223	108	127	129	76	149	99	51	238	87	112	87	58	746	295	663	185	231	137	310	145	627	385	4614	200	112	107	269	566
f__Eggerthellaceae	2756	3769	3226	4379	5079	3338	4287	3546	2017	3805	565	2147	4328	2672	4044	2124	3689	2494	1686	2478	3757	1637	4472	2714	3231	6000	2919	2680	5352	3703	2650	1769	2009	2811	2648	1276	1373	2293	3156	2069	2868	1810	3170	1968	1919	3314	2683	3849	3342
f__Egibacteraceae	8	0	0	0	0	0	0	0	0	9	0	17	0	0	0	0	0	80	0	0	0	0	0	0	0	0	0	21	0	0	0	0	0	0	0	0	0	0	0	0	0	0	0	14	0	0	14	0	6
f__Egicoccaceae	0	0	0	12	7	0	0	0	0	25	0	56	25	0	0	0	0	0	0	0	0	0	0	0	0	0	0	0	0	0	0	0	0	0	0	0	0	0	0	0	18	0	0	0	0	0	0	0	0
f__Elioraeaceae	0	0	20	0	0	19	0	0	0	0	0	0	0	39	15	0	0	0	0	0	0	22	0	0	0	0	0	0	0	0	0	0	52	0	0	13	0	0	0	0	0	0	0	0	0	40	17	0	0
f__Elusimicrobiaceae	7	0	0	0	0	0	0	0	0	11	0	0	0	0	0	0	0	0	0	0	0	0	0	0	0	0	0	0	0	0	0	0	0	0	0	0	0	0	0	11	0	0	0	0	37	0	0	10	0
f__Emcibacteraceae	0	0	0	18	51	20	29	17	130	39	0	0	13	0	18	9	30	0	43	0	20	51	72	0	63	0	14	108	5	8	0	14	0	29	0	40	0	0	51	29	48	12	23	0	25	0	22	22	19
f__Endomicrobiaceae	36	0	0	0	0	25	0	38	0	23	0	0	0	0	0	18	0	0	14	0	0	0	0	0	0	0	0	0	0	13	0	23	8	0	0	12	0	0	0	17	0	0	0	0	0	0	0	0	0
f__Endozoicomonadaceae	101	115	42	82	9	50	70	26	138	213	984	228	68	81	0	0	660	169	137	47	20	39	22	63	0	0	65	8	113	18	50	11	29	25	78	162	45	92	22	155	0	21	22	142	38	38	166	32	94
f__Enterobacteriaceae	7475	6210	6843	9629	3679	5876	4981	3321	11526	4754	20618	6797	5324	15769	5091	3046	47419	6928	6819	3783	3296	5279	4486	3032	3677	4312	4332	3973	21245	9701	2554	2816	10016	11701	5180	11949	12077	4421	3999	16257	3827	6009	4898	15740	5416	4138	7175	8379	7155
f__Enterococcaceae	324	404	561	2725	347	551	478	207	324	409	194	604	584	447	240	661	2566	432	483	371	308	580	486	461	805	713	837	1467	321	384	5762	837	506	481	783	577	609	389	164	309	740	256	535	130	438	509	528	392	678
f__Entomoplasmataceae	33	19	0	48	111	16	51	64	23	5	0	15	74	16	58	51	0	0	222	122	16	39	0	0	64	0	50	80	0	144	288	27	7	0	13	0	36	57	64	18	62	0	10	24	0	0	24	55	24
f__Erwiniaceae	1569	768	1932	1534	2215	1717	1100	1845	3585	1450	3316	1848	1914	3973	900	1192	4689	1449	1497	857	1022	1698	1612	782	846	903	1244	703	6432	1802	330	696	3162	2017	331	2139	1119	1326	1211	1705	824	1092	1104	2890	1408	1582	1688	2487	996
f__Erysipelotrichaceae	456	653	12430	3888	1026	2167	989	901	738	678	22143	8604	1339	13383	600	765	82006	585	1958	2958	554	11481	697	561	11761	592	1498	1861	7374	6962	956	610	553	730	13734	33821	523	1031	536	428	678	961	865	2435	11231	812	6384	2067	320
f__Erythrobacteraceae	523	413	409	386	473	739	697	717	360	428	769	591	337	650	632	659	161	408	328	611	126	297	502	526	483	609	389	640	875	284	370	420	622	437	228	307	293	278	548	545	332	427	888	624	449	411	473	334	520
f__Eubacteriaceae	1256	4423	2624	2080	1809	1720	1953	1431	1054	2933	706	1726	857	2103	1913	1208	1023	1789	1127	1443	1673	1694	1591	1596	2902	4396	1418	807	1208	2212	1556	1583	1273	1262	2838	1341	1150	1347	1106	1527	1335	858	1255	777	2382	1975	1712	1617	1384
f__Eubacteriales Family XIII. Incertae Sedis	448	1155	361	630	529	576	789	794	1422	440	346	502	622	664	616	593	659	412	203	375	467	510	694	502	474	883	725	1267	596	515	456	534	581	709	815	296	1339	785	1070	1416	685	758	969	504	691	359	372	545	719
f__Euphorbiaceae	702	771	838	305	409	284	338	429	647	495	419	509	491	626	574	1209	1371	645	399	572	657	604	327	454	439	684	667	855	100	241	2343	744	512	479	536	1061	784	563	476	383	223	893	678	445	363	488	634	338	484
f__Euzebyaceae	0	0	0	0	0	0	6	8	0	5	0	19	17	10	0	16	0	34	11	12	0	9	0	0	0	0	0	48	0	8	0	0	11	0	0	0	0	0	0	14	34	0	0	0	0	0	17	9	0
f__Fabaceae	4031	4444	4657	4141	4566	6465	4662	5462	6311	4900	4189	6778	4511	5059	4443	18033	4251	8634	7718	5478	8574	6671	5987	6196	7167	10279	11269	6417	7178	5127	23807	20343	8594	13329	6455	9841	8336	7689	5192	5378	8041	8001	5144	5187	4707	5296	5225	7799	7241
f__Fagaceae	668	381	805	342	666	73	301	623	155	1186	233	1531	462	145	313	1113	386	262	1201	937	1146	319	244	603	674	663	593	211	320	218	1686	1103	292	522	417	1406	937	328	656	231	622	479	907	448	1400	533	453	445	382
f__Fastidiosibacteraceae	10	0	0	0	0	0	0	0	0	0	0	0	0	0	0	0	0	0	0	0	0	0	0	15	0	0	0	0	0	0	0	0	0	0	0	0	0	0	0	0	0	0	0	0	0	0	0	0	0
f__Ferrimonadaceae	40	147	11	51	75	0	0	59	210	0	0	0	10	39	105	0	717	19	0	15	0	28	18	46	0	96	9	277	890	9	46	21	0	15	0	0	0	14	13	15	34	39	56	0	35	307	41	94	14
f__Ferrovaceae	0	0	0	0	0	0	32	0	0	0	0	0	0	9	0	0	0	0	0	0	0	0	0	0	0	0	0	0	0	0	0	0	0	0	0	0	0	0	0	0	0	0	0	0	0	0	0	10	0
f__Fervidobacteriaceae	66	27	42	51	11	0	48	7	17	0	0	0	0	0	0	11	0	60	0	63	0	0	20	41	0	0	30	51	7	14	106	33	10	27	50	44	74	106	60	17	57	22	16	12	37	160	33	99	0
f__Fibrobacteraceae	89	139	222	0	72	13669	53	492	79	538	57	225	17240	41	1039	2843	27	518	434	4339	256	2361	30	392	1145	259	1832	912	73	916	212	322	5131	24	134	42	230	364	4289	166	405	49	8860	435	3728	143	201	18004	12253
f__Fiersviridae	0	0	0	0	0	0	0	0	0	0	0	0	0	0	0	0	0	0	0	0	0	0	0	0	0	0	0	0	0	0	0	0	0	0	0	0	0	0	0	0	0	0	0	0	0	0	6	0	0
f__Fimbriimonadaceae	0	0	0	0	0	31	0	0	0	0	0	35	0	26	0	0	0	0	0	0	0	0	0	0	0	0	0	0	0	0	0	0	0	0	0	11	0	0	0	25	0	19	0	0	34	0	13	0	0
f__Flammeovirgaceae	29	41	55	0	9	41	26	62	0	0	27	0	67	41	131	81	18	38	41	47	112	64	35	42	60	76	58	13	0	7	0	32	137	0	63	48	73	147	136	40	51	61	78	96	83	56	19	11	53
f__Flavobacteriaceae	2070	1801	2106	1845	2029	3244	1480	2418	1090	2775	3756	3252	2177	2679	1957	3797	2260	3634	6016	3104	2161	2869	2259	2590	5220	2901	2560	2520	4647	1839	1746	3014	2264	1883	3025	2202	4646	3633	3129	2169	4486	3789	2532	3382	2228	2548	2072	2468	2144
f__Flexistipitaceae	0	0	18	0	0	0	0	0	0	33	0	0	0	0	0	0	0	20	0	0	0	0	0	0	0	0	8	0	0	0	0	64	0	33	75	0	0	0	0	0	0	0	0	0	0	0	17	0	0
f__Fluviibacteraceae	0	0	0	0	0	0	0	0	0	0	0	0	22	0	0	0	0	0	0	0	0	0	0	0	0	9	0	0	0	0	24	0	0	0	37	0	0	0	0	0	0	0	0	0	0	0	0	14	0
f__Fontisphaeraceae	0	0	0	0	0	0	0	13	0	0	0	0	0	0	0	0	0	0	0	0	0	0	30	0	0	0	0	0	0	0	0	27	0	0	0	0	0	0	0	0	0	0	9	0	0	0	0	0	0
f__Francisellaceae	48	60	0	45	56	32	27	160	0	84	13	0	27	107	31	58	20	24	95	20	70	246	112	69	12	0	72	474	59	371	38	0	37	59	0	49	0	21	23	96	168	16	22	77	31	35	11	75	27
f__Frankiaceae	60	85	47	111	39	24	31	37	0	94	93	53	29	23	66	48	0	36	0	26	19	45	41	39	20	9	26	5	59	9	30	0	126	0	25	8	21	44	78	196	60	103	19	30	58	40	31	17	284
f__Fulvivirgaceae	54	68	0	42	87	65	14	15	10	145	33	34	30	21	35	24	121	30	45	38	104	11	13	90	98	45	126	29	53	52	56	72	99	58	269	0	0	0	22	180	51	35	183	233	27	96	89	156	112
f__Funariaceae	342	73	49	111	411	89	102	133	253	190	77	161	57	1090	72	116	250	155	345	153	330	792	52	58	79	275	122	132	35	297	167	164	607	317	472	251	364	245	306	218	361	83	137	473	97	396	313	317	166
f__Fusobacteriaceae	38	199	317	72	640	167	54	335	291	12	89	150	77	157	109	221	51	565	46	128	32	314	16	187	39	191	74	216	8	38	0	116	163	58	551	198	49	107	57	140	47	991	200	91	201	213	145	46	182
f__Gallionellaceae	0	128	68	24	60	121	37	52	47	0	0	154	66	13	59	54	164	54	104	68	43	86	90	31	66	21	13	70	34	117	45	0	110	70	23	37	0	17	176	0	76	0	0	51	55	102	26	9	38
f__Geminicoccaceae	119	425	159	71	39	34	173	50	167	166	0	35	79	100	191	9	39	11	101	58	14	77	267	39	3306	73	389	251	108	522	0	131	58	0	30	19	0	38	185	42	240	0	0	0	254	0	0	0	8
f__Geminiviridae	0	0	0	0	0	0	0	0	0	0	0	0	0	0	0	0	0	0	0	0	0	0	0	0	0	0	0	0	0	0	0	0	0	17	0	0	0	0	0	0	0	0	0	0	0	0	0	0	0
f__Geminocystaceae	18	0	24	0	0	0	0	0	0	27	0	0	0	23	8	141	0	0	14	0	0	45	38	0	15	0	0	0	0	55	0	0	0	49	59	11	0	0	0	0	51	0	0	23	19	12	0	13	0
f__Gemmataceae	132	67	196	70	18	24	246	160	85	29	184	99	118	157	52	137	0	74	104	36	7	92	89	92	142	328	48	91	20	137	75	85	50	72	111	147	53	17	117	105	134	0	246	278	103	28	70	113	62
f__Gemmatimonadaceae	0	82	18	64	12	44	46	70	0	226	24	91	138	153	270	109	86	22	12	0	106	690	71	87	9	78	13	114	13	414	7	91	43	29	0	0	0	129	95	60	39	160	38	25	20	0	43	116	162
f__Geoalkalibacteraceae	0	0	19	48	0	35	7	46	0	22	356	0	0	0	18	0	0	0	50	58	0	107	13	13	11	69	25	9	0	0	0	11	191	168	28	41	32	237	27	0	27	0	33	32	0	12	0	85	0
f__Geobacteraceae	348	182	328	702	478	720	1035	625	753	222	22	383	389	441	951	262	164	269	316	937	593	528	636	480	812	395	963	492	678	442	410	519	675	222	276	411	411	416	135	380	312	304	370	265	350	217	426	376	75
f__Geodermatophilaceae	111	236	112	11	83	240	43	61	215	99	20	220	210	0	132	30	8	69	62	345	0	76	273	31	271	194	251	43	85	204	0	108	141	25	39	22	0	50	211	41	80	121	68	0	79	91	42	74	87
f__Geovibrionaceae	0	40	0	335	110	27	38	39	15	8	12	38	90	5	35	257	0	32	10	0	0	0	0	76	0	61	53	0	0	0	85	0	0	16	0	0	70	24	0	0	0	0	24	26	0	0	15	19	0
f__Gloeobacteraceae	45	35	18	0	68	58	33	132	41	74	44	0	9	48	121	15	77	36	157	0	17	17	0	28	0	0	18	67	9	30	28	0	76	51	0	12	16	43	19	102	112	0	69	46	37	25	0	25	0
f__Gloeomargaritaceae	0	24	0	0	0	0	8	0	0	0	0	0	0	19	0	0	0	0	0	33	0	0	45	0	25	0	0	0	7	0	16	0	0	0	0	0	0	0	0	0	187	0	15	0	0	0	0	0	0
f__Glomerellaceae	0	28	0	0	18	43	27	11	38	83	54	49	38	61	74	53	87	43	20	64	14	26	123	22	62	0	25	59	0	63	0	45	43	169	0	25	11	39	18	16	30	79	0	187	82	116	60	144	8
f__Glycomycetaceae	47	43	16	18	218	0	61	11	32	0	0	0	59	0	71	0	0	18	28	0	72	32	0	0	0	17	35	76	16	77	25	0	22	0	0	33	0	0	67	0	9	0	19	0	44	14	30	0	0
f__Gomontiellaceae	0	0	0	7	0	0	0	0	0	18	15	0	7	11	27	20	0	22	28	25	0	58	0	12	0	0	0	0	0	0	0	0	0	0	0	0	0	0	0	0	0	0	0	0	0	0	0	0	0
f__Gordoniaceae	594	543	458	714	445	294	281	554	463	524	1726	784	443	1319	458	278	1586	315	1233	238	71	470	874	224	240	398	515	111	1991	252	285	982	441	639	218	538	212	926	869	447	547	770	567	1653	631	648	631	818	830
f__Gottschalkiaceae	10	38	0	0	18	9	0	0	0	0	0	0	0	9	0	30	0	11	0	17	12	0	0	0	0	0	0	0	0	10	0	0	0	0	0	0	0	25	29	17	0	0	30	74	63	0	0	0	0
f__Granulosicoccaceae	0	0	0	36	0	27	6	15	262	0	0	0	11	0	51	41	8	0	317	66	0	46	0	0	11	19	0	0	10	72	15	0	20	27	0	10	94	40	32	123	0	0	50	0	0	267	20	23	14
f__Hafniaceae	292	452	190	663	353	335	290	87	280	126	1072	511	700	107	124	374	1615	55	574	196	84	342	207	590	397	216	212	176	1829	195	195	178	176	147	78	81	260	39	137	127	209	81	254	15	358	243	199	143	53
f__Hahellaceae	31	26	35	9	0	12	16	0	0	0	192	0	29	15	77	0	10	0	165	21	0	7	0	0	0	0	0	504	0	7	9	0	39	0	60	46	85	70	0	97	0	159	17	29	0	0	0	29	0
f__Halanaerobiaceae	18	51	0	17	63	0	42	25	50	0	0	0	0	36	0	0	77	0	15	112	0	0	39	0	0	0	0	0	42	16	0	26	72	0	0	0	76	23	10	0	10	28	0	13	78	21	33	0	34
f__Halieaceae	93	75	62	77	64	32	218	174	19	125	0	283	54	27	11	113	201	172	7	49	0	167	82	135	51	171	41	46	383	68	226	137	139	255	0	138	76	267	302	352	0	118	75	185	33	249	133	403	13
f__Haliscomenobacteraceae	0	0	55	0	22	0	54	53	0	0	0	0	30	0	34	0	0	0	31	0	0	8	38	54	21	0	74	12	20	13	0	65	13	77	0	63	13	0	90	29	31	46	28	0	69	0	33	0	0
f__Haloarculaceae	104	418	280	297	341	381	488	252	319	354	124	101	301	334	499	150	75	396	364	246	383	472	216	233	735	277	166	180	143	399	19	443	243	105	201	309	142	197	200	235	161	281	187	74	151	268	483	284	265
f__Halobacteriaceae	294	16	504	489	87	190	36	108	1180	4116	38	834	74	438	92	114	43	25	58	173	44	26	386	109	97	48	145	97	878	35	137	51	64	32	18	70	187	200	122	129	366	87	179	16	193	522	134	73	34
f__Halobacteriovoraceae	0	0	60	8	37	0	7	24	0	0	0	33	0	0	0	9	0	0	7	7	0	0	25	13	0	0	0	54	0	0	7	10	14	32	0	0	16	13	0	0	21	0	19	0	0	47	6	25	7
f__Halobacteroidaceae	92	126	0	0	0	64	9	14	0	0	0	0	0	0	45	0	0	0	0	7	0	0	0	0	0	9	0	0	10	0	56	0	0	0	0	0	0	0	0	0	21	0	0	0	0	41	7	0	62
f__Halococcaceae	0	108	22	0	0	56	0	0	45	0	0	0	0	0	0	0	0	0	0	22	0	32	58	0	0	0	0	0	0	0	0	10	0	0	0	0	0	0	10	0	20	0	9	0	0	0	0	11	0
f__Haloferacaceae	93	38	344	100	20	82	10	88	31	38	25	27	96	27	21	249	9	37	72	86	0	12	24	65	69	0	155	39	15	34	113	90	32	69	0	70	59	55	49	82	171	99	49	0	54	33	19	28	47
f__Halomonadaceae	1763	1070	1533	1690	1160	812	1160	818	2202	1458	4319	1058	1169	4679	775	1155	4553	1003	2242	1017	383	1355	945	734	595	851	698	1855	4742	1363	555	925	2969	2643	638	2193	1655	974	1249	2907	442	1128	1001	4297	726	910	658	1496	968
f__Halorubraceae	23	27	88	56	0	113	45	296	23	119	0	47	66	101	11	57	0	161	143	0	66	84	83	50	42	10	29	67	66	272	219	0	122	33	57	60	27	55	28	95	62	46	43	0	251	0	49	13	82
f__Halothermotrichaceae	0	0	0	0	0	62	0	0	0	0	0	0	0	28	0	0	0	0	0	0	0	17	50	15	0	14	0	0	0	0	0	9	0	0	0	45	16	0	12	0	39	0	0	0	0	0	0	0	0
f__Halothiobacillaceae	0	0	0	24	0	0	0	0	0	0	0	0	0	0	0	47	0	68	0	0	0	0	0	0	0	143	0	4	15	0	0	0	0	138	0	0	32	0	0	0	36	25	0	0	0	0	0	0	0
f__Hapalosiphonaceae	10	22	25	0	19	0	9	0	0	0	0	0	26	0	45	0	0	0	32	47	11	8	0	33	0	15	0	0	0	5	0	61	44	140	0	0	0	0	30	0	10	123	0	52	0	74	9	27	0
f__Helicobacteraceae	150	0	100	68	220	58	59	114	571	40	36	231	132	97	96	105	53	205	45	94	140	57	97	112	84	74	64	49	86	60	139	80	153	52	0	12	79	61	31	52	56	110	128	14	152	17	37	183	9
f__Heliobacteriaceae	49	21	53	233	50	0	61	143	0	77	35	19	475	44	76	10	9	74	104	12	37	9	0	20	24	36	54	108	62	128	51	24	53	23	143	62	42	113	24	24	58	29	147	28	194	123	97	46	84
f__Herelleviridae	0	0	0	0	0	0	0	0	0	16	0	0	0	0	0	0	0	0	0	0	0	0	0	87	15	0	0	0	0	0	0	0	13	0	0	0	0	0	0	0	0	0	13	0	0	0	22	0	0
f__Herpesviridae	0	0	0	18	0	0	0	0	0	0	0	0	0	0	0	0	0	0	0	11	0	0	0	0	0	0	0	0	0	0	0	0	10	31	27	0	0	0	0	0	0	0	0	0	0	0	0	0	0
f__Hippeaceae	0	0	0	0	0	0	0	36	0	0	0	0	0	0	0	0	0	0	0	0	0	0	0	9	0	0	0	0	0	0	13	0	0	0	17	0	0	0	0	0	8	0	0	0	0	0	0	8	0
f__Holosporaceae	0	0	0	0	0	0	0	0	0	0	0	20	0	0	0	0	0	14	0	16	0	0	0	0	0	0	17	0	0	0	52	15	0	0	104	0	21	0	54	0	0	0	0	0	0	0	67	0	8
f__Hominidae	14615	10615	12643	10981	12243	16283	26526	16351	8057	10858	6464	17947	8926	8448	7627	55191	17708	13213	13032	9134	19628	12435	8660	15558	13224	69983	19572	20725	18141	13232	70603	67590	25919	11484	15484	25288	14861	12646	10482	6065	17927	32009	8694	12115	6473	14197	8279	21944	7481
f__Hoyosellaceae	0	0	0	14	0	138	18	22	0	0	0	0	0	0	32	0	0	0	0	0	0	28	25	33	0	0	0	0	13	29	0	0	0	0	0	0	0	0	0	0	0	0	0	0	0	0	0	0	0
f__Hydrogenimonadaceae	13	0	0	0	0	0	0	0	0	0	0	0	0	0	0	0	0	0	31	0	11	0	0	0	0	0	12	0	0	0	0	0	0	0	0	0	19	24	0	0	7	240	11	0	0	0	36	0	13
f__Hydrogenophilaceae	13	63	0	0	46	0	9680	13	89	0	0	0	78	0	58	6808	138	0	0	0	6039	32	41	6479	50	36	33	0	39	0	0	0	97	46	0	0	32	0	9	46	14	0	0	0	13	61	0	39	26
f__Hydrogenothermaceae	19	0	0	0	0	0	0	13	0	27	0	0	172	0	0	12	0	0	0	0	0	0	0	19	0	0	0	0	0	0	0	0	0	110	0	30	0	0	0	0	44	0	0	48	12	0	0	0	0
f__Hyellaceae	0	0	0	37	0	0	0	0	0	0	0	36	12	0	0	0	0	0	0	11	0	0	0	25	15	18	0	29	0	0	31	0	0	0	0	0	22	48	0	8	0	33	0	0	0	0	0	0	0
f__Hymenobacteraceae	3496	582	1302	1071	2620	1845	704	1284	1553	1976	3119	1001	1285	1492	1095	2814	1176	1354	4818	1955	2440	1616	1380	1398	1618	1391	1952	2123	1394	2216	634	3788	1468	2157	2335	1728	2209	2491	2407	1781	6963	5909	2207	3136	2088	1024	2961	2736	2632
f__Hyphomicrobiaceae	307	105	200	135	217	87	317	201	428	96	266	281	388	396	281	98	115	165	217	108	101	115	88	377	501	406	9	101	162	219	100	353	232	61	122	47	164	136	47	179	130	170	150	139	236	194	246	168	124
f__Hyphomonadaceae	55	101	26	30	119	18	66	148	40	30	0	71	58	18	65	63	17	33	17	104	18	23	120	62	46	100	119	62	67	51	301	9	71	72	27	32	75	44	67	66	0	0	84	0	30	108	7	31	15
f__Hypocreaceae	0	0	21	13	11	15	0	0	0	0	16	16	0	45	0	0	0	0	46	23	0	0	9	10	19	0	23	19	0	95	0	0	21	0	0	0	15	0	20	22	0	0	0	0	0	0	0	60	0
f__Iamiaceae	23	73	169	46	162	0	37	39	0	116	371	0	13	208	81	62	379	24	85	115	97	22	17	53	190	45	60	89	333	97	96	0	167	40	35	45	111	49	13	245	16	15	91	198	61	37	97	110	121
f__Ichthyobacteriaceae	0	0	0	50	0	0	0	0	152	0	25	0	22	0	0	93	0	0	0	0	0	0	19	0	0	23	0	42	20	49	0	0	0	0	0	1080	59	0	0	0	0	0	0	0	0	0	38	0	0
f__Idiomarinaceae	0	27	0	0	0	16	0	0	31	0	0	0	95	0	0	0	8	0	0	15	0	0	14	12	26	38	17	30	0	0	11	10	0	44	0	28	0	0	44	9	0	0	9	0	0	13	22	8	133
f__Ignatzschineriaceae	0	0	0	0	0	0	0	0	0	0	0	0	0	0	0	0	0	0	0	0	0	30	0	0	0	0	0	6	0	0	0	0	0	0	97	0	0	67	0	0	0	0	0	0	102	0	0	0	0
f__Ignavibacteriaceae	0	0	26	0	0	0	0	0	0	0	0	0	0	15	22	0	0	24	0	9	0	0	0	0	0	0	0	0	0	0	0	0	0	0	0	16	0	0	19	0	0	0	0	0	0	21	0	0	0
f__Ilumatobacteraceae	36	0	0	12	0	0	0	0	0	18	0	0	0	12	0	0	0	0	15	11	0	0	0	0	0	0	0	0	0	13	0	0	25	0	0	0	0	0	0	0	21	0	0	0	24	0	0	71	0
f__Immundisolibacteraceae	0	40	0	166	37	0	0	0	0	0	0	0	17	0	0	0	0	0	0	74	40	0	21	14	23	55	0	58	0	0	0	0	0	47	0	0	0	43	10	0	0	0	0	0	71	0	23	0	0
f__Intestiviridae	127	97	41	372	142	290	47	114	121	322	0	700	203	174	96	1841	16	23	1262	304	164	176	831	103	557	6103	847	22	101	27	1140	365	252	307	266	57	278	145	70	0	60	824	12	168	174	251	38	81	47
f__Intrasporangiaceae	53	48	39	187	38	50	15	91	380	96	0	61	104	206	131	66	373	0	323	107	119	20	58	164	100	263	7	75	1134	118	13	247	19	32	94	142	309	76	121	32	63	0	71	70	139	0	290	247	63
f__Iridoviridae	0	0	0	0	0	0	0	0	0	0	0	0	0	0	0	0	29	0	0	0	0	0	18	0	0	0	0	7	0	0	0	0	0	0	0	0	0	0	0	0	0	0	0	0	0	0	0	0	0
f__Isosphaeraceae	40	194	48	112	11	30	107	25	280	103	0	62	67	37	118	111	0	36	50	34	0	62	33	65	15	348	95	118	30	62	150	55	22	29	22	15	32	32	62	65	34	14	63	42	82	150	227	77	80
f__Jatrophihabitantaceae	0	0	0	0	0	12	64	28	0	0	0	0	17	31	0	28	0	0	12	0	19	7	31	0	0	0	65	19	0	31	0	441	74	0	0	0	0	0	19	0	31	18	0	35	0	17	0	0	17
f__Jiangellaceae	32	90	69	0	64	83	129	243	161	66	0	0	60	49	15	30	21	0	24	91	0	40	64	0	81	194	10	35	65	65	13	0	18	27	137	152	17	45	159	27	9	0	121	0	17	52	68	220	0
f__Jonesiaceae	0	0	0	0	0	0	0	0	0	0	0	0	0	0	0	0	0	0	0	0	0	0	0	0	0	0	0	93	0	0	0	0	29	0	0	0	0	0	39	0	0	0	0	0	0	16	0	0	0
f__Juglandaceae	2013	482	831	835	778	387	615	640	465	472	2346	457	669	361	617	1558	1214	620	454	791	824	644	422	920	673	704	2910	880	365	2109	2791	1312	696	1703	1668	1264	1205	1106	757	460	962	740	704	490	847	2156	667	1077	563
f__Kaistiaceae	0	0	30	10	0	16	0	0	162	39	0	0	0	80	0	0	40	69	0	0	0	11	0	0	20	0	71	0	0	0	0	0	0	0	0	0	67	0	0	0	0	0	0	0	0	25	0	26	0
f__Kangiellaceae	0	16	9	125	0	8	103	115	0	0	0	0	16	0	0	0	0	37	109	42	111	0	0	0	0	0	0	0	0	0	34	0	0	11	0	0	0	0	0	0	12	0	0	0	0	66	34	0	0
f__Kiloniellaceae	0	0	0	0	0	25	16	0	0	18	0	0	26	11	0	0	0	0	0	0	0	29	58	0	0	0	0	0	0	14	0	11	50	0	34	0	0	0	0	0	0	0	14	0	0	0	0	19	23
f__Kineosporiaceae	9	0	39	0	24	0	0	0	24	16	0	20	0	0	24	0	0	29	0	0	21	0	0	0	0	22	9	13	24	12	0	24	36	15	0	32	0	0	9	0	68	27	78	57	183	0	0	39	0
f__Kiritimatiellaceae	0	44	16	0	0	0	8	23	16	12	0	0	0	0	0	0	0	0	0	0	22	9	0	0	0	0	0	10	0	0	0	0	0	15	0	0	0	0	0	0	65	0	0	0	0	0	0	0	0
f__Kofleriaceae	0	0	0	0	12	59	0	0	10	0	38	0	21	0	43	15	54	0	0	41	13	30	0	0	14	52	0	41	0	0	0	0	18	23	0	0	0	0	11	13	0	0	9	11	50	15	22	0	19
f__Koleobacteraceae	0	385	132	56	0	18	45	0	0	0	88	276	0	0	0	0	38	0	0	0	0	10	226	164	0	0	0	0	116	13	0	0	19	58	269	182	269	260	164	70	78	215	133	77	323	151	139	346	373
f__Kordiimonadaceae	0	0	16	16	0	37	0	0	0	0	0	0	0	0	0	0	5	0	34	0	0	0	0	0	8	0	35	10	0	0	20	46	0	0	0	14	0	0	0	0	19	46	0	0	15	0	0	15	0
f__Kosmotogaceae	59	42	0	15	65	0	17	10	0	97	0	0	0	0	0	40	31	0	14	8	25	81	33	0	27	19	21	159	0	14	19	0	46	39	0	45	0	22	24	16	0	12	110	0	0	0	13	16	9
f__Kribbellaceae	80	0	156	6	147	255	0	166	229	0	0	57	174	83	10	106	7	11	23	13	212	62	63	46	26	317	122	0	47	281	51	110	0	14	178	40	0	541	0	0	62	0	36	0	153	0	47	24	177
f__Ktedonosporobacteraceae	0	11	28	0	0	0	0	0	0	0	0	0	25	38	26	0	0	0	54	0	0	0	15	0	0	0	0	14	0	0	14	61	7	0	0	0	0	0	0	0	0	0	0	0	0	0	16	0	0
f__Kyanoviridae	0	0	0	0	0	0	0	0	0	0	0	0	0	0	0	96	0	0	0	0	0	0	0	0	0	0	0	0	0	0	0	0	0	0	0	0	0	0	0	0	0	0	0	0	0	0	0	159	0
f__Kytococcaceae	0	0	32	0	0	75	0	0	0	0	0	0	0	13	0	0	0	13	0	0	0	23	0	0	18	0	0	51	0	32	9	0	74	0	0	0	0	0	24	0	11	0	0	0	0	0	0	0	0
f__Labilitrichaceae	20	0	22	9	0	13	0	67	52	23	11	60	0	15	11	51	6	12	13	29	0	17	31	117	0	0	12	17	52	19	38	164	59	7	0	24	0	0	9	16	43	13	29	17	0	12	0	0	0
f__Lachnospiraceae	46640	138851	81444	125655	109182	76598	137880	68884	112643	50543	72493	85231	110857	90564	91641	60078	107441	75721	83827	68591	64979	90405	82251	77674	116570	97391	133993	60637	128187	130015	72138	68797	76564	53493	64395	56033	51456	69054	71046	59553	58577	65726	72639	36823	61645	64450	81241	72666	74862
f__Lacipirellulaceae	78	17	20	9	12	32	43	10	63	40	0	0	110	0	0	29	264	0	166	74	0	56	131	72	9	39	16	75	40	0	21	0	0	180	75	158	38	30	72	43	0	340	94	0	0	75	67	20	0
f__Lactobacillaceae	1365	2240	1449	2789	2688	1560	2322	2226	2022	1238	992	3015	2921	2975	1901	2418	2738	2072	4156	2045	1294	1703	2194	1176	2906	1877	2470	2850	2613	2443	3382	1663	1899	867	1967	2017	1906	1975	1647	869	1623	1124	2096	1235	2275	1467	2365	1258	1590
f__Lamiaceae	623	294	421	164	360	254	385	270	500	292	16	303	333	314	419	1185	593	659	470	275	749	638	380	364	359	444	385	385	208	1413	250	1554	333	846	430	533	1354	269	250	273	519	186	647	802	214	548	391	368	273
f__Lawsonellaceae	0	0	0	0	0	0	16	0	0	0	21	0	0	0	43	0	122	0	0	0	0	0	0	0	0	0	13	0	21	0	0	58	0	0	0	0	0	0	0	0	0	0	0	0	9	0	0	0	0
f__Legionellaceae	115	150	156	38	10	99	186	153	87	218	747	90	150	145	41	136	973	178	54	149	52	70	76	117	192	728	66	191	127	275	192	322	185	306	203	373	195	99	184	108	74	55	38	16	94	133	132	110	105
f__Lentisphaeraceae	0	0	0	0	0	0	24	14	0	0	0	0	21	0	0	0	0	0	9	0	0	0	0	0	0	0	0	4	0	0	70	10	0	0	0	0	0	0	0	0	0	0	13	0	0	0	0	0	0
f__Leptolyngbyaceae	93	21	192	145	132	15	0	85	25	63	39	0	72	193	16	58	0	44	83	163	136	28	39	72	52	125	447	3104	111	489	87	0	121	12	143	43	263	210	120	49	40	24	296	144	596	28	124	147	53
f__Leptospiraceae	89	0	860	39	29	141	295	79	0	20	0	139	56	46	81	124	107	33	25	21	193	45	0	59	11	39	28	82	0	37	35	54	25	69	29	9	239	186	13	0	298	129	16	58	20	0	57	154	21
f__Leptotrichiaceae	27	218	74	119	235	271	77	206	140	103	0	103	113	191	57	85	67	105	155	116	227	76	23	115	276	175	124	142	40	204	135	61	233	147	0	41	71	26	104	64	116	36	55	426	343	37	89	479	63
f__Lichenihabitantaceae	0	0	22	0	0	0	16	0	0	0	0	0	0	0	105	0	0	27	0	28	0	0	0	0	0	0	0	0	0	0	0	40	10	0	0	26	71	0	0	13	0	0	0	61	0	0	216	27	11
f__Limnochordaceae	87	121	0	0	0	82	0	0	67	73	10	0	46	50	0	26	10	57	43	15	0	128	0	45	117	0	0	7	20	45	62	141	31	0	0	0	0	0	40	22	0	15	0	0	125	46	71	0	0
f__Listeriaceae	70	16	23	159	35	31	25	142	0	42	33	31	59	96	0	773	126	131	277	33	49	100	100	0	35	974	57	246	106	8	94	431	16	190	196	218	162	328	284	85	35	386	264	145	150	111	294	154	229
f__Litorivicinaceae	0	0	0	0	0	0	0	0	0	0	0	0	0	0	0	0	0	0	108	0	0	0	0	0	0	0	0	0	0	0	0	16	0	0	0	0	0	0	0	0	0	0	0	0	0	0	0	0	0
f__Lythraceae	81	233	105	138	183	38	63	121	13	54	0	47	30	24	295	151	50	68	108	39	66	137	133	70	182	234	61	156	50	92	111	72	77	48	89	275	64	20	62	46	493	83	143	46	106	35	84	256	359
f__Magnetococcaceae	0	0	0	0	0	0	0	0	16	0	0	14	26	7	0	0	0	0	0	0	0	0	0	0	0	0	0	5	0	0	0	0	51	0	0	0	0	0	157	23	0	0	0	0	0	0	0	0	0
f__Malasseziaceae	0	0	25	29	34	22	0	0	39	0	32	14	0	100	0	0	10	14	19	17	48	31	71	11	0	66	41	0	42	0	0	0	14	83	0	28	87	0	0	0	0	0	45	62	42	70	0	0	0
f__Maliibacteriaceae	134	486	96	250	184	93	221	126	14	196	40	87	196	97	44	94	64	335	270	285	218	163	136	495	292	205	113	111	162	465	68	128	97	153	191	210	71	179	208	149	111	150	314	96	12	114	86	77	296
f__Malvaceae	1256	1554	1830	1236	1868	1736	1469	3294	1483	1826	3128	3382	1620	1501	3648	7912	1082	1682	2203	1558	3663	2640	6818	2555	1427	1972	2826	2768	1591	1732	6165	6743	3002	1548	5018	1815	3068	3541	2999	2096	3676	1481	1226	2654	1763	3874	2268	2650	3494
f__Mamiellaceae	0	0	0	21	0	29	0	0	221	21	0	0	0	23	15	0	0	0	0	482	0	13	17	43	111	17	118	0	17	135	0	0	0	8	93	0	353	0	6	12	245	21	33	12	18	13	51	41	42
f__Mangrovivirgaceae	0	0	0	0	0	0	0	0	0	0	0	0	0	16	0	0	0	0	10	0	38	8	0	0	0	0	0	0	0	0	0	0	20	0	0	0	0	0	0	0	0	0	13	18	82	0	0	8	16
f__Marasmiaceae	0	0	0	10	0	52	0	0	19	50	0	59	0	38	27	0	0	14	19	11	15	231	49	0	0	362	21	0	9	62	0	0	167	0	55	91	46	64	40	162	35	0	33	0	139	0	145	0	43
f__Maricaulaceae	35	10	118	0	0	12	71	120	47	6	76	19	0	71	39	0	11	12	112	118	103	28	78	193	91	0	25	0	0	66	52	24	29	0	71	0	0	12	13	125	93	19	11	0	65	25	36	89	15
f__Marinifilaceae	21	0	68	0	0	0	0	0	10	25	64	29	12	75	0	8	0	0	59	0	20	17	22	0	11	25	21	13	0	0	0	15	33	34	0	18	30	44	0	0	0	21	24	17	10	32	7	0	0
f__Marinilabiliaceae	17	0	16	120	0	62	0	24	0	0	0	15	0	142	22	41	0	38	39	0	0	40	0	16	11	24	0	0	0	0	12	10	61	0	0	0	0	0	63	0	23	0	0	0	0	0	26	16	16
f__Marinobacteraceae	195	95	264	1158	180	29	65	428	492	232	98	53	548	405	96	73	1755	655	81	336	148	44	138	1389	748	91	302	179	48	200	337	292	344	439	55	458	1205	459	155	324	231	414	324	5487	123	222	329	152	162
f__Mariprofundaceae	8	25	28	15	0	15	35	0	0	0	0	52	0	0	0	48	0	0	0	31	0	141	0	31	33	80	16	0	0	17	90	71	0	0	0	0	36	46	38	0	0	0	64	0	0	0	58	0	0
f__Marivirgaceae	0	0	0	0	0	0	0	0	0	0	0	0	0	0	0	0	0	23	0	33	0	0	0	0	0	0	0	117	0	21	0	0	0	0	0	0	0	0	0	0	0	0	0	0	16	0	0	0	0
f__Marseilleviridae	0	0	0	0	0	0	0	0	0	0	0	0	0	0	0	0	0	30	0	0	0	0	0	0	0	8	0	0	0	0	78	33	0	0	0	0	0	0	0	0	0	0	0	0	0	0	0	0	0
f__Melioribacteraceae	0	0	0	0	0	0	0	0	0	0	0	0	0	0	0	0	0	0	0	0	19	0	0	0	0	0	0	18	0	0	0	0	0	0	0	29	0	0	0	0	0	0	0	0	0	0	0	0	0
f__Merismopediaceae	0	23	0	139	47	0	21	23	19	151	0	42	17	15	35	0	0	0	48	0	37	21	0	45	0	46	28	0	0	98	169	0	22	19	0	94	15	0	32	0	0	0	10	30	117	0	0	36	26
f__Mesoaciditogaceae	0	0	0	0	0	0	0	0	0	0	0	0	0	0	0	0	0	0	0	0	0	0	0	8	0	0	0	0	0	0	0	8	1457	0	0	0	0	0	0	0	0	0	14	0	0	0	0	0	0
f__Metamycoplasmataceae	0	0	0	14	0	0	0	36	55	45	22	0	0	31	0	63	35	0	9	0	0	114	0	11	20	28	65	43	0	22	45	0	11	8	0	31	0	154	65	0	17	18	51	13	0	0	31	30	0
f__Methanobacteriaceae	10946	4752	27447	7535	8812	2400	8356	9880	5408	20980	4396	9807	6201	4687	6439	14807	657	2902	3060	11101	44387	7414	6143	10342	3369	14560	16335	19050	16494	6292	25867	8582	6514	7406	12845	18323	10022	7812	16965	4353	21179	5964	27322	4495	10673	13540	13455	15548	9570
f__Methanocaldococcaceae	32	30	0	0	23	0	45	11	0	0	0	0	0	17	0	0	0	0	57	0	0	30	36	23	34	13	0	0	0	0	0	0	0	10	0	0	31	32	20	0	0	0	46	0	0	0	11	9	0
f__Methanocellaceae	59	0	0	15	14	0	132	0	0	0	0	0	0	0	39	0	0	0	0	40	0	0	27	0	107	0	58	0	0	0	71	0	0	29	0	0	0	0	0	0	20	0	0	16	15	0	0	0	0
f__Methanococcaceae	0	18	0	0	28	25	0	0	0	0	0	0	0	0	39	0	0	0	0	0	0	11	0	0	18	10	19	5	75	0	30	7	0	0	22	0	0	0	0	0	0	26	44	0	49	0	7	0	0
f__Methanocorpusculaceae	7	0	0	0	0	0	0	0	49	0	0	0	24	0	0	0	0	60	0	0	0	0	0	0	0	30	0	0	0	0	0	0	22	0	0	0	0	0	0	0	0	0	0	0	0	0	8	0	0
f__Methanomassiliicoccaceae	0	0	25	0	0	0	0	18	0	0	0	0	0	0	0	0	74	0	55	0	0	0	0	0	0	0	16	21	0	0	33	0	20	0	44	0	0	0	0	0	0	0	0	0	15	0	0	0	0
f__Methanomicrobiaceae	42	0	70	25	112	68	130	67	77	0	0	65	29	11	28	48	6	0	92	0	29	27	50	39	11	13	81	28	33	19	44	0	0	11	50	33	58	50	12	14	116	80	56	25	0	0	14	55	89
f__Methanopyraceae	0	0	0	0	0	0	0	0	0	0	0	0	0	0	0	0	0	0	0	0	0	0	0	0	0	0	0	0	0	0	0	0	0	0	0	0	0	0	0	0	0	0	0	0	0	0	0	8	0
f__Methanoregulaceae	0	0	0	12	0	0	0	10	17	0	0	0	0	0	11	34	0	15	0	14	11	22	8	0	0	0	0	0	7	0	0	75	0	0	21	0	0	45	63	41	14	55	24	46	0	82	0	0	18
f__Methanosarcinaceae	169	229	693	611	713	318	1431	205	267	183	193	1131	543	300	301	0	100	191	145	76	72	297	219	189	312	130	227	54	141	199	161	125	78	51	127	295	73	85	437	322	99	238	245	14	75	35	280	365	387
f__Methanospirillaceae	0	13	29	0	0	0	0	0	24	0	0	33	78	0	18	0	0	0	0	46	0	0	48	0	0	17	11	0	0	0	0	0	22	13	0	0	0	0	24	46	0	18	18	26	13	0	0	17	28
f__Methanothermaceae	0	0	0	0	0	0	7	0	0	0	0	0	0	0	0	0	0	0	0	0	19	0	0	7	0	0	0	0	0	0	0	0	0	0	24	0	0	0	24	0	0	0	7	0	0	0	5	0	0
f__Methanotrichaceae	20	21	21	0	36	0	46	0	0	0	0	0	15	0	0	0	0	0	0	0	51	0	35	22	20	38	55	0	0	20	0	0	7	146	0	0	85	0	158	0	24	93	0	0	19	95	73	16	0
f__Methylacidiphilaceae	0	0	116	0	0	0	0	0	0	20	0	0	0	0	0	38	0	0	0	0	0	0	0	0	0	47	0	0	0	0	0	74	0	0	0	0	0	0	72	0	13	0	25	72	23	0	65	63	12
f__Methylobacteriaceae	668	867	764	1407	1488	648	1345	705	528	772	1676	1086	1172	425	935	463	609	750	686	713	1220	633	489	1103	1135	640	509	578	1835	1159	757	451	265	523	247	626	379	667	748	313	528	491	684	210	814	489	815	634	514
f__Methylococcaceae	510	571	355	407	545	539	463	823	719	135	507	571	147	956	299	579	1736	800	343	367	298	244	174	234	527	274	697	271	817	574	273	220	374	306	197	797	275	394	384	434	332	658	573	508	287	779	499	351	231
f__Methylocystaceae	26	19	182	90	414	203	100	111	11	184	826	35	359	130	18	40	0	102	173	337	60	82	46	124	0	0	113	18	88	23	255	66	38	22	340	201	207	58	68	45	973	985	79	147	776	909	151	102	68
f__Methylophilaceae	17	60	80	20	27	37	155	75	58	28	76	30	116	36	23	0	29	0	60	0	31	37	10	50	9	0	70	6	236	0	53	83	12	69	41	21	0	14	7	0	10	0	14	231	28	40	26	20	45
f__Metschnikowiaceae	0	0	0	0	0	0	0	0	0	0	0	0	0	0	0	0	0	17	0	0	21	9	0	0	0	0	9	237	0	0	15	0	11	0	0	0	0	0	26	0	0	0	0	42	0	0	39	11	20
f__Microbacteriaceae	5095	4354	7023	4489	4762	3003	7099	3320	4180	3962	2856	3720	4416	3623	4561	2493	3166	2395	4137	4253	3596	4162	3945	4432	3769	5851	5051	3506	4765	5203	2531	3791	3633	3588	3006	2094	3239	4431	5840	3362	4252	4234	3797	3399	6939	3486	3273	3427	4239
f__Microbulbiferaceae	156	118	68	192	312	273	542	93	303	111	9	358	300	244	200	191	41	158	64	266	109	144	132	61	201	261	119	245	88	343	61	113	119	217	266	180	180	75	459	228	358	146	219	61	373	114	205	129	95
f__Micrococcaceae	1847	5388	2708	2649	2666	1606	3558	1861	2220	2214	685	3012	2210	2242	1917	1829	3767	2693	1657	2612	1858	2620	2186	3127	2170	2428	2908	1729	1247	3919	1741	2270	1884	1669	1158	1153	1407	1949	2137	1553	1837	1807	3053	992	2586	1706	2627	1912	1735
f__Microcoleaceae	0	109	78	154	49	0	29	0	106	63	0	124	18	54	0	0	0	29	0	0	62	0	0	0	0	0	22	38	0	0	12	106	9	0	0	0	0	0	25	0	797	41	0	0	0	13	11	8	0
f__Microcystaceae	0	0	44	185	54	13	122	65	204	123	10	0	19	78	0	51	37	195	21	0	27	47	43	88	0	0	36	12	12	40	0	0	16	44	0	87	35	33	104	33	47	0	37	0	0	140	76	112	0
f__Micromonosporaceae	617	1298	933	728	1485	1339	1015	1335	865	1604	567	928	1258	1329	993	659	882	1028	994	1403	961	1245	1197	806	1163	859	877	1014	1065	1013	707	872	1027	661	399	361	675	795	1749	976	937	1376	1023	394	864	1634	1186	696	1320
f__Microvenatoraceae	0	0	0	0	0	0	0	0	0	0	0	0	30	5	0	0	0	0	0	0	0	0	0	0	0	0	0	336	128	0	0	0	0	0	0	0	42	43	0	0	0	18	104	0	0	0	0	11	0
f__Miltoncostaeaceae	0	0	119	82	0	0	0	18	0	40	319	97	0	0	0	0	314	97	119	5	0	0	0	0	0	0	0	0	196	35	12	0	239	25	0	78	20	17	0	206	0	0	11	0	35	0	28	0	0
f__Mimiviridae	48	15	18	9	0	20	6	14	21	57	54	0	22	0	0	9	0	19	0	16	0	29	174	55	1007	120	23	60	7	0	45	26	31	0	0	0	165	23	27	43	0	34	0	0	60	33	29	0	0
f__Minwuiaceae	0	0	0	0	340	38	0	0	0	0	0	0	0	0	0	0	0	0	0	0	0	0	0	250	281	0	0	0	8	0	0	0	9	0	0	0	19	0	0	0	65	0	0	0	15	0	0	37	0
f__Moorellaceae	137	178	196	304	178	256	212	181	152	436	45	175	53	40	191	79	122	141	95	262	89	108	193	175	101	41	115	405	199	31	346	108	134	50	220	135	126	268	123	145	160	22	109	137	223	341	223	470	254
f__Moraxellaceae	688	334	552	934	497	818	464	669	397	1230	633	337	578	470	794	570	991	401	985	598	479	2108	936	403	608	543	592	488	892	811	1600	414	858	873	1575	733	1228	547	817	2060	491	1154	380	1173	853	704	798	482	657
f__Morganellaceae	269	249	875	761	393	300	288	428	888	609	2250	579	294	2190	399	422	2347	609	892	240	211	312	439	406	439	179	352	231	3155	749	339	521	1371	1078	277	971	590	235	626	1066	199	120	475	2018	1003	998	741	670	449
f__Moritellaceae	82	0	0	0	0	9	0	0	0	0	0	0	0	0	27	133	6	20	0	10	49	0	0	0	41	34	0	0	20	0	81	0	0	174	0	14	16	38	24	0	13	54	0	0	0	0	0	84	0
f__Mucispirillaceae	0	0	0	9	0	9	27	0	0	0	0	0	0	0	0	0	0	0	0	0	0	0	0	0	0	0	0	0	0	0	0	0	0	0	0	0	24	0	0	0	0	0	0	0	58	0	6	0	0
f__Muribaculaceae	11340	1206	4392	12548	1418	1330	1278	4966	8419	13850	25467	2156	1442	3351	1487	4791	19266	9312	13221	2736	3378	1983	1226	10580	1817	16912	2745	103330	20802	1656	23974	14484	1279	12826	4583	5377	4941	3837	6410	4859	13821	21410	23133	8558	5635	1330	10298	9189	5661
f__Musaceae	183	105	260	20	166	147	300	359	400	77	573	276	132	133	174	345	235	265	83	87	214	276	227	225	250	391	192	98	130	298	541	176	126	137	809	96	130	84	197	170	177	280	61	164	82	240	219	365	163
f__Mycobacteriaceae	1533	1954	1693	1830	1828	2037	1841	1757	1832	2193	969	2099	1891	1507	1959	1586	1425	1703	1615	2017	2247	1619	2066	1509	2083	1310	2167	3138	2014	1648	1082	1878	2279	1905	1292	1207	977	1920	2149	1781	1326	2491	1835	1228	1818	1883	1666	2266	2789
f__Mycoplasmataceae	120	0	63	24	89	116	28	269	0	102	69	29	129	89	117	176	229	138	64	82	50	326	118	101	282	130	128	112	43	75	185	125	153	54	57	231	140	178	174	34	28	32	170	70	213	37	43	104	74
f__Mycoplasmoidaceae	0	0	0	10	0	0	0	0	0	0	0	0	0	0	0	17	0	0	0	0	0	0	0	0	0	0	0	0	0	0	45	0	0	0	0	0	0	0	0	0	0	0	0	0	0	0	0	0	0
f__Mycosphaerellaceae	10	72	56	35	15	83	90	76	83	45	0	21	11	16	38	39	0	55	37	21	44	60	0	0	65	67	150	37	0	54	10	118	110	30	45	9	25	51	19	22	26	36	30	18	0	24	51	118	0
f__Myrtaceae	590	536	293	2647	510	449	537	478	495	344	120	409	192	319	2996	520	175	442	1149	496	248	384	178	404	529	435	323	512	176	424	956	323	248	367	478	189	448	303	405	148	310	511	250	218	140	392	313	239	312
f__Myxococcaceae	181	234	88	30	62	80	240	233	125	293	46	177	179	189	217	91	98	190	405	197	165	380	153	136	192	211	301	520	130	365	58	115	63	160	58	163	229	550	359	70	60	312	295	272	63	154	277	251	190
f__Nairoviridae	0	0	0	0	0	0	0	0	0	0	0	0	0	0	30	0	0	0	0	0	0	0	0	0	0	0	0	0	0	0	0	0	0	15	0	0	0	0	0	0	0	0	0	0	0	0	12	0	0
f__Nakamurellaceae	38	66	42	13	118	0	51	11	0	25	10	55	10	155	25	0	0	52	17	15	100	0	15	12	30	0	36	32	22	12	30	0	10	0	35	0	0	65	32	0	0	0	86	29	13	12	22	24	8
f__Nannocystaceae	0	21	0	49	0	15	23	0	0	6	15	0	0	0	28	0	6	16	22	0	20	0	0	0	0	0	0	14	8	12	0	0	0	0	0	8	0	0	0	45	10	0	31	0	0	0	0	11	41
f__Natranaerobiaceae	0	0	0	0	0	0	0	0	0	0	0	0	0	0	0	0	0	0	0	0	0	0	0	10	0	12	0	0	0	0	0	0	0	0	0	0	9	0	0	0	0	0	0	0	0	0	0	0	0
f__Natranaerofabaceae	0	0	0	11	0	0	0	0	0	0	0	0	0	0	0	11	0	0	0	0	0	0	0	0	0	0	15	0	0	0	0	0	10	0	0	0	0	0	0	0	0	0	0	0	0	0	0	0	0
f__Natrialbaceae	68	40	141	40	29	46	80	31	63	59	116	12	91	54	37	34	345	58	99	53	149	144	112	63	138	97	78	41	18	68	40	50	66	159	75	156	105	477	27	89	50	11	232	131	127	43	60	95	39
f__Natronoarchaeaceae	0	0	10	0	0	0	0	0	0	0	12	0	0	0	0	0	0	0	0	0	0	0	0	0	0	0	0	14	0	0	0	0	0	0	0	0	0	0	0	0	0	0	0	0	8	22	0	0	0
f__Nautiliaceae	10	0	0	0	173	23	17	73	164	23	0	0	0	0	0	0	7	39	11	59	0	37	0	0	0	26	0	3	76	0	0	0	19	0	0	0	46	0	15	31	35	152	0	0	0	0	0	0	12
f__Nectriaceae	183	20	86	213	149	166	110	125	109	226	80	340	131	124	202	298	100	117	214	243	254	256	136	222	269	285	289	225	408	157	108	119	171	393	68	319	170	294	347	721	369	121	177	51	260	211	157	755	325
f__Neisseriaceae	367	712	284	581	771	290	547	758	316	468	734	1030	340	807	459	474	770	935	544	388	309	788	511	535	489	708	348	339	1375	659	393	668	358	510	280	747	639	443	616	668	340	280	389	217	413	382	624	591	441
f__Nitratiruptoraceae	0	51	16	0	153	23	250	9	0	24	0	0	0	59	0	21	21	0	0	74	0	40	0	50	107	0	128	0	13	58	101	0	22	0	12	19	0	12	0	0	0	0	16	26	522	26	8	0	28
f__Nitrobacteraceae	1718	1908	2706	1932	2703	2360	3810	2675	2703	2580	8312	2323	1812	2893	3158	1518	2353	5524	2119	1992	1817	2429	2184	2355	2368	1820	2458	1912	2693	2314	2500	1863	2189	1678	2391	1758	1924	2142	2835	2600	1353	2012	2650	1788	2626	2197	2720	1955	2654
f__Nitrosomonadaceae	30	32	18	56	12	78	13	37	122	137	0	29	82	122	89	75	317	26	0	68	80	0	0	65	0	69	85	212	511	0	0	38	0	9	25	50	0	34	20	94	13	73	27	29	91	0	21	123	174
f__Nitrosopumilaceae	21	0	56	86	0	15	0	46	0	16	0	27	20	180	17	0	0	38	26	0	0	0	0	58	0	12	27	0	0	24	0	31	17	69	0	104	0	28	41	150	0	70	0	0	0	8	15	109	108
f__Nitrososphaeraceae	14	0	25	0	0	45	0	0	0	0	248	0	23	19	20	26	18	0	14	14	0	0	37	16	76	0	0	0	0	21	0	0	0	0	0	0	0	19	0	0	0	0	26	0	0	0	0	0	0
f__Nitrospinaceae	19	59	58	7	19	0	0	0	0	16	0	0	0	7	24	0	0	0	0	0	21	20	26	16	0	0	0	12	0	17	29	0	0	11	0	0	59	0	0	0	0	0	0	85	87	0	0	78	0
f__Nitrospiraceae	0	17	41	29	0	19	38	8	67	22	0	0	17	52	0	16	9	0	2335	20	50	33	14	0	121	0	62	0	47	84	21	82	0	14	0	0	0	0	164	185	83	0	47	0	150	137	56	13	125
f__Nocardiaceae	1927	1345	1262	1516	852	993	1811	1518	1531	1038	1236	1290	1279	1497	1014	1055	2102	1454	1164	1244	937	1242	1948	1422	1367	1568	934	976	2533	800	1627	746	1972	1629	1460	1419	1530	996	1934	1878	815	892	1488	2510	1453	2366	1373	1361	1510
f__Nocardioidaceae	717	746	872	1215	555	977	1002	1305	323	726	804	1136	1460	1094	442	424	1137	458	830	712	644	772	910	944	386	751	806	1755	684	815	626	488	688	815	652	446	566	606	632	938	1010	742	850	544	740	681	837	682	1216
f__Nocardiopsaceae	132	165	106	180	372	166	202	116	256	176	85	259	388	140	79	106	118	214	40	160	210	104	285	344	117	44	69	74	89	376	151	181	226	63	106	56	102	205	153	55	165	128	172	221	67	138	186	117	171
f__Nostocaceae	502	243	95	295	266	240	235	207	338	502	456	132	814	278	339	387	299	655	193	167	427	510	393	162	487	793	168	504	309	114	664	430	202	1101	452	328	1363	346	571	518	398	1076	114	100	155	997	254	441	496
f__Nymphaeaceae	926	248	141	125	123	268	84	112	1063	44	137	168	145	27	352	125	481	42	426	64	64	125	289	46	218	219	105	59	107	265	405	162	181	72	243	432	324	412	374	484	596	763	80	259	139	248	328	245	378
f__Oceanospirillaceae	20214	111	229	105	90	306	462	241	30539	176	44	302	101	207	416	238	837	335	69	152	685	200	548	240	170	174	385	203	15408	79	127	58	225	5140	903	8453	3989	269	388	3477	400	235	176	389	1883	208	2603	290	722
f__Oculatellaceae	0	0	0	0	0	0	0	0	0	31	48	0	0	0	0	0	0	19	13	0	0	0	0	0	19	0	27	0	0	0	0	0	0	114	117	9	0	0	0	123	56	96	0	10	0	0	7	0	21
f__Odoribacteraceae	65	106	27	88	9	98	27	193	135	367	20	44	15	70	459	87	72	411	276	174	127	185	99	128	138	253	55	122	60	12	38	109	73	89	140	264	971	43	48	31	307	190	311	39	150	108	109	189	162
f__Oleaceae	876	160	509	384	477	434	305	385	1428	432	90	235	532	329	227	868	845	255	2931	296	453	189	224	319	500	276	492	608	205	312	615	1320	293	437	584	685	603	888	592	672	1442	512	529	724	250	499	461	725	1303
f__Oleiphilaceae	0	0	66	0	0	0	0	14	0	39	0	0	0	0	0	0	0	0	0	0	0	62	0	0	8	0	0	0	0	0	110	0	0	0	0	0	45	113	0	0	0	29	0	19	44	0	0	0	0
f__Ophiocordycipitaceae	0	0	0	117	44	0	8	80	17	0	48	0	0	0	0	36	294	0	28	45	34	0	78	0	308	92	25	6	7	54	39	127	20	61	0	172	52	26	58	0	89	174	129	20	82	10	0	0	48
f__Opitutaceae	155	34	75	98	40	20	51	58	117	76	117	40	28	54	99	73	434	109	158	91	292	91	41	65	30	175	56	85	130	50	108	541	147	72	0	0	252	41	67	202	29	148	33	20	243	260	102	153	34
f__Orbaceae	0	11	0	57	16	305	18	0	0	10	0	0	0	0	14	79	14	30	38	29	0	10	0	16	29	35	31	36	8	22	0	0	6	0	175	55	0	40	12	124	23	0	10	17	37	0	43	16	13
f__Ornithinimicrobiaceae	245	39	139	417	181	164	123	185	33	306	809	230	164	157	91	316	1120	263	247	280	83	45	118	366	106	220	105	315	233	61	0	77	611	88	577	367	57	91	132	156	35	1129	51	552	0	448	210	96	191
f__Oscillatoriaceae	19	9	0	82	16	0	36	13	0	128	0	320	57	75	22	20	78	0	114	97	0	265	0	6	0	0	21	52	79	78	15	89	13	0	30	51	761	64	43	0	23	14	0	139	53	0	7	97	0
f__Oscillospiraceae	106721	151441	98630	53601	63371	112831	83203	33502	45217	73216	9419	36267	48283	30631	36755	30386	13256	73148	25506	61115	47635	163354	100771	39441	54446	124009	52154	135913	35538	44803	132180	40974	41462	75747	73414	32007	22151	47216	58184	49791	31223	30840	57782	33361	136042	92825	40156	40959	72876
f__Oxalobacteraceae	1499	1465	1609	1193	1297	645	1536	1122	2595	2027	1737	943	1493	2016	1430	1137	2528	1174	2504	1099	911	933	663	1378	1099	1213	1110	977	2600	1315	518	877	1008	1390	600	948	1648	921	704	2192	654	1536	1012	2033	1062	1394	1609	1303	1084
f__Paenibacillaceae	4848	10756	7671	9895	9132	4997	9110	5120	7133	6864	2674	6368	11069	5679	7193	6395	6379	5647	4397	7097	6061	11603	8900	6505	6734	11135	9022	7443	4854	7868	8555	5407	7291	5414	7789	4537	5580	7976	10381	6066	5477	6610	7128	3990	7008	5884	7283	6505	7617
f__Paludibacteraceae	39	93	17	0	0	53	0	0	0	0	0	0	91	0	32	59	17	89	0	0	0	36	0	92	8	41	0	0	0	81	0	61	53	0	0	67	816	109	176	26	899	28	95	24	126	68	81	42	14
f__Papaveraceae	498	454	1486	1385	496	893	550	782	1229	382	333	3723	775	771	1027	888	560	1338	677	449	820	1051	560	582	2003	547	3798	1712	388	388	2890	3282	831	819	1762	4286	950	4818	693	270	1279	826	1011	894	862	692	1696	798	919
f__Parachlamydiaceae	0	19	0	58	0	48	38	0	0	7	0	0	21	0	0	0	0	53	0	0	33	0	8	18	7	0	0	129	0	49	0	0	74	0	0	0	0	44	12	14	37	0	11	0	0	0	17	0	0
f__Paracoccaceae	1014	2684	1954	1791	2035	879	2372	1329	933	2086	865	1095	1804	2118	2112	622	874	1386	2291	2666	1135	1629	1984	1742	2122	957	882	3447	1259	1948	866	1219	1135	1332	1534	984	1414	1825	2085	1994	1394	1130	1674	1228	1113	1371	1952	1652	2542
f__Paraconexibacteraceae	0	0	0	0	12	0	0	0	0	0	0	0	0	0	0	0	0	0	0	0	0	0	0	0	0	19	0	0	0	15	0	0	0	0	0	0	16	0	0	0	17	0	0	0	0	0	0	0	0
f__Paramyxoviridae	0	0	0	0	0	0	0	0	0	0	0	0	0	0	0	0	0	0	0	0	0	0	0	0	0	0	0	0	0	0	0	0	0	0	0	0	0	0	0	0	0	0	0	0	7	0	0	0	0
f__Parvibaculaceae	137	154	171	13	82	43	217	105	131	177	700	153	51	266	58	58	236	81	122	0	19	40	90	61	11	181	54	127	152	87	81	102	282	18	0	104	1533	56	17	75	17	148	129	66	110	109	164	74	61
f__Parvicellaceae	0	16	11	19	0	15	12	0	0	0	0	0	0	0	0	0	36	0	22	0	0	0	0	0	0	0	0	0	10	0	0	0	15	25	0	0	0	0	41	0	30	0	39	0	12	0	0	30	18
f__Parvoviridae	0	0	0	0	0	0	0	10	0	0	0	0	13	0	41	0	0	0	0	0	0	0	0	0	0	0	10	10	0	0	0	0	0	0	0	0	0	0	0	0	0	0	0	0	0	0	0	0	0
f__Parvularculaceae	76	0	0	12	0	0	84	0	0	0	0	0	0	48	0	36	0	0	0	0	0	10	0	0	0	12	18	28	9	10	0	0	7	0	0	0	0	25	15	0	0	0	0	50	0	0	0	12	156
f__Pasteurellaceae	289	213	254	752	317	241	161	420	74	485	268	197	788	264	595	518	402	208	349	326	235	419	463	326	382	0	481	248	489	382	378	376	325	258	162	569	401	288	554	495	377	76	335	309	553	233	407	274	346
f__Pectobacteriaceae	1188	1529	859	1048	456	612	359	683	1498	583	2986	852	1358	1135	845	643	1390	698	1133	905	303	198	702	756	291	1026	861	593	1760	1036	424	598	1112	1585	525	1497	443	718	879	2048	407	850	836	1247	914	513	625	1137	576
f__Pedaliaceae	114	29	77	224	50	178	365	206	185	186	0	104	28	285	117	183	84	46	188	77	46	203	59	106	37	138	41	199	1004	29	58	50	89	80	42	254	21	257	63	65	1127	40	106	189	71	75	212	101	231
f__Peduoviridae	0	0	0	0	0	0	0	0	0	0	0	0	0	0	0	0	0	0	0	0	0	0	0	10	0	0	0	0	0	0	0	0	0	0	0	0	0	0	0	0	0	0	0	0	0	0	0	0	0
f__Pelagibacteraceae	23	0	40	442	0	12	0	0	0	0	0	35	201	0	27	79	69	0	0	14	0	0	9	390	0	0	9	36	0	2246	18	12	0	339	0	0	18	37	29	0	0	51	0	0	0	0	0	10	0
f__Peptococcaceae	471	260	269	548	208	99	532	136	250	521	109	280	515	213	88	177	188	287	67	332	296	228	255	261	345	124	513	422	305	473	264	25	169	58	98	300	262	210	324	133	161	108	260	92	251	58	157	212	396
f__Peptoniphilaceae	224	741	274	206	131	234	350	151	139	133	207	370	473	199	410	282	262	360	238	170	397	372	254	509	271	473	141	265	246	244	256	472	333	1629	150	316	118	203	517	279	116	147	306	169	468	209	478	390	562
f__Peptostreptococcaceae	1229	348	654	643	702	752	431	298	767	1417	845	971	361	695	705	254	2843	632	656	1163	658	766	375	518	571	1560	5603	2680	276	896	731	826	1210	1470	1494	774	282	632	904	636	687	277	1622	344	717	1073	808	376	810
f__Persicobacteraceae	54	0	0	39	0	0	0	20	0	9	0	0	33	0	15	0	0	0	0	128	0	0	13	27	13	23	50	0	0	26	0	0	0	19	0	15	0	60	65	24	1813	0	15	22	0	0	24	33	56
f__Petrotogaceae	16	38	0	42	6	44	20	94	9	110	13	0	250	18	0	81	0	78	0	18	20	0	0	13	27	38	8	23	0	0	0	35	137	19	0	0	20	38	0	0	44	21	33	0	0	35	0	0	14
f__Phaeodactylaceae	0	0	0	0	0	0	12	0	0	0	0	0	0	0	0	0	0	187	0	0	0	0	10	0	0	0	101	0	0	0	47	0	0	0	0	0	0	0	0	0	0	0	0	0	0	0	0	0	0
f__Phaffomycetaceae	0	0	25	0	0	16	0	0	0	22	0	0	0	0	0	0	0	0	0	0	12	0	0	15	17	0	7	10	0	9	0	0	0	0	0	0	0	0	21	0	0	0	9	0	0	25	39	0	0
f__Phototrophicaceae	0	0	0	7	0	0	0	0	0	0	0	0	17	0	0	36	13	20	0	0	0	0	0	0	20	0	0	0	0	0	0	0	0	0	0	0	0	0	29	15	0	0	0	0	0	0	0	0	0
f__Phreatobacteraceae	129	15	21	13	0	49	12	8	22	61	0	33	34	14	11	81	5	0	42	66	26	8	22	18	0	0	12	16	0	19	18	85	215	0	22	0	0	79	37	44	37	29	73	0	13	49	64	0	0
f__Phycisphaeraceae	15	0	49	23	0	0	0	0	87	14	0	13	9	14	0	0	23	0	0	15	35	0	0	0	0	26	15	14	0	8	12	0	15	0	19	7	0	0	0	37	0	0	91	0	0	18	0	0	12
f__Phycodnaviridae	27	55	14	0	9	0	35	0	0	16	0	0	0	181	1203	0	0	28	39	1056	0	0	0	0	22	0	0	0	0	11	0	0	4	0	0	0	0	13	0	0	0	0	0	32	0	29	0	42	13
f__Phyllobacteriaceae	1852	2982	3262	2146	2403	2728	4064	1590	3216	1336	2476	899	2564	1400	1595	1672	3056	1950	1307	1796	1584	1644	1398	1641	2272	1330	2300	654	1132	2297	2415	1437	1214	2157	984	2175	915	1242	1551	2097	1289	1176	1687	1446	978	1396	1318	2060	1579
f__Pichiaceae	418	0	11	0	0	17	0	63	0	32	0	19	0	0	0	0	0	49	53	16	0	0	0	0	0	52	34	0	0	0	10	27	0	19	44	0	0	95	48	0	57	57	29	0	30	39	49	0	33
f__Picrophilaceae	0	0	0	0	0	0	0	0	0	0	0	0	23	0	0	0	6	0	0	0	0	0	0	0	0	0	0	0	0	0	0	0	0	0	0	0	0	0	0	0	0	0	0	0	0	0	0	0	0
f__Pirellulaceae	190	305	288	49	46	16	104	376	16	81	109	20	22	43	160	52	76	199	123	253	90	521	384	38	205	79	215	140	283	125	310	64	97	15	103	107	127	87	184	88	118	0	155	168	104	190	166	52	33
f__Piscirickettsiaceae	95	0	191	181	0	638	0	0	45	27	0	17	205	0	45	161	36	16	124	124	37	48	13	9	13	65	34	319	48	297	23	18	29	0	0	77	0	75	83	0	0	59	77	72	23	18	8	37	0
f__Planctomycetaceae	92	67	139	112	64	278	204	384	105	184	114	211	137	90	420	145	110	345	319	175	84	147	196	140	150	118	104	104	115	189	184	97	116	47	162	103	95	92	152	87	98	78	167	16	104	18	206	122	104
f__Planococcaceae	421	635	499	570	243	641	344	326	409	499	256	1308	485	564	243	520	334	350	287	454	651	332	411	443	595	110	578	610	591	172	273	340	451	380	300	389	218	212	295	305	336	245	514	322	324	240	234	438	383
f__Plasmodiidae	241	50	43	297	159	216	26	132	165	91	49	448	141	73	40	530	116	265	114	81	410	114	20	275	214	178	200	44	262	250	191	406	488	567	65	658	46	342	212	536	89	297	318	120	299	165	136	424	76
f__Pleomorphomonadaceae	0	0	88	28	0	0	12	0	0	0	0	0	16	0	0	0	41	0	0	20	0	66	0	0	0	0	0	65	12	36	10	0	53	0	0	0	0	15	35	13	0	87	20	0	0	0	7	56	17
f__Pneumoviridae	0	0	0	0	0	0	0	0	0	0	0	0	0	0	0	0	0	0	0	0	0	0	0	0	0	0	0	0	0	0	0	0	0	0	0	0	0	0	0	0	0	0	0	18	0	0	0	0	0
f__Poaceae	9230	7179	9072	9607	7669	9157	7774	8736	11338	7185	5935	9776	8034	9137	6700	9840	6701	11402	11320	6189	6752	8458	5032	7699	9370	10016	8592	12055	12943	6365	35032	10756	8204	7722	9237	8142	10522	7543	7107	6796	11698	8212	6787	9861	6089	9785	7206	11338	7129
f__Polyangiaceae	72	454	93	27	224	119	245	259	129	132	506	88	218	51	161	274	23	69	27	53	121	109	263	186	118	217	85	281	74	34	60	19	64	90	64	82	120	54	346	216	107	83	324	60	117	329	159	94	166
f__Porphyromonadaceae	1637	307	1127	663	245	428	197	368	633	2275	705	233	1057	1830	321	1156	940	461	1614	272	383	822	311	403	584	579	1321	8954	370	414	635	1932	3308	245	767	758	632	506	473	551	1213	1633	4545	1103	883	438	851	782	562
f__Poxviridae	0	0	0	0	0	0	0	12	0	0	0	0	0	0	0	0	0	14	0	0	0	0	0	0	0	0	0	29	0	0	0	18	0	0	0	0	0	0	23	0	0	0	0	0	0	42	0	16	0
f__Prevotellaceae	192867	58597	321313	194477	108082	315500	41426	407434	425845	145657	837334	436695	201237	270144	332735	325670	681577	961690	739441	320302	95126	292869	172738	485141	644577	458471	205600	273975	582544	95069	382782	402486	358643	190274	303486	416372	767102	372329	199737	262654	813619	968165	172856	611134	191096	603442	221398	325099	270699
f__Prochlorococcaceae	98	16	166	82	73	261	34	19	0	227	50	0	62	163	45	89	108	22	147	93	134	124	35	0	9	0	109	86	223	44	38	80	9	0	22	57	21	312	186	0	35	61	220	0	34	34	70	63	8
f__Prochlorotrichaceae	0	0	0	174	0	0	0	0	0	0	0	0	0	0	0	0	0	0	0	0	0	0	0	0	0	0	0	8	0	0	0	0	0	0	0	0	0	73	0	0	69	0	0	0	51	0	8	0	64
f__Prolixibacteraceae	51	0	34	19	54	35	23	22	0	102	23	33	73	33	19	91	31	43	84	62	59	12	26	54	0	0	39	50	0	90	0	0	37	0	72	30	29	15	70	38	37	59	100	78	67	134	57	91	57
f__Promicromonosporaceae	45	98	76	50	109	97	201	217	55	18	0	10	46	30	87	120	10	81	71	45	164	27	61	130	30	74	103	75	19	29	77	23	64	14	71	31	12	100	68	63	86	61	79	60	79	53	149	61	151
f__Propionibacteriaceae	555	631	752	683	815	639	408	797	418	1122	1166	370	721	832	523	845	679	608	471	255	453	248	685	524	302	482	367	1947	754	734	296	146	408	1097	201	653	336	669	531	614	267	432	891	669	485	923	469	785	563
f__Proteaceae	503	482	872	479	647	662	475	607	560	493	921	880	555	1529	619	383	334	326	503	459	346	649	447	992	646	591	654	789	419	403	909	948	326	1287	653	454	294	784	798	514	386	426	389	340	1056	722	331	584	477
f__Proteinivoraceae	23	28	15	92	90	0	108	11	47	30	0	0	16	20	48	41	0	37	0	0	0	82	122	10	30	54	0	21	67	0	10	0	58	29	63	32	25	171	14	30	24	166	0	47	0	0	41	66	16
f__Pseudanabaenaceae	133	0	0	0	0	23	58	0	0	0	0	0	0	20	8	0	11	0	0	0	12	0	0	0	0	51	0	9	0	7	24	150	49	331	0	0	0	53	0	22	0	0	29	0	14	0	12	0	0
f__Pseudoalteromonadaceae	196	113	525	227	226	324	187	350	598	222	1332	256	218	908	293	239	2229	470	344	316	528	179	343	230	283	306	132	272	924	271	382	82	421	528	737	605	166	431	719	751	259	334	571	519	526	473	550	212	434
f__Pseudobdellovibrionaceae	0	39	132	21	20	83	100	31	23	0	0	0	36	0	15	23	41	152	0	20	48	168	28	24	36	22	39	10	29	52	142	37	59	0	0	46	0	139	0	113	28	25	11	0	28	71	6	44	0
f__Pseudomonadaceae	12831	7248	11911	10289	10441	8526	10128	7322	13726	9292	30874	9938	10140	17693	7860	8828	33386	14665	11521	8438	7284	6972	6956	8479	7035	7252	7276	6917	44353	7799	8353	5381	16417	15042	4530	12232	7746	7447	9144	18792	12127	7969	8783	19856	10280	8124	10010	14514	10177
f__Pseudonocardiaceae	1429	1505	2475	1295	1908	1446	1244	1593	1586	1147	1552	1621	1023	1782	1463	925	2403	2295	1938	1406	1342	1042	995	1414	1518	988	1184	997	2263	1890	1095	1288	2177	3462	911	1351	650	2073	1370	1766	1210	701	1722	1659	1877	1645	1182	1907	1423
f__Psychromonadaceae	24	0	0	62	0	0	0	0	0	0	19	0	0	0	20	0	0	95	21	0	18	125	0	10	0	34	0	0	0	23	0	118	0	0	0	15	0	0	91	0	0	0	0	0	0	0	7	37	0
f__Pucciniaceae	65	81	347	73	59	540	65	13	16	6	11	87	52	80	165	0	0	46	30	38	18	7	65	37	70	21	26	71	87	27	21	205	0	58	14	94	30	140	59	62	48	76	16	0	0	51	179	126	143
f__Puniceicoccaceae	0	0	39	95	0	0	0	98	0	0	0	33	0	7	0	0	0	0	0	40	0	0	0	17	0	15	6	43	0	0	0	0	0	0	0	0	101	17	0	0	0	0	7	0	45	0	10	23	49
f__Pyriculariaceae	108	46	49	19	7	102	47	16	0	69	0	13	0	76	0	0	0	16	0	49	44	50	11	41	45	0	88	11	36	31	39	13	41	26	61	90	63	19	29	0	51	0	8	131	340	0	35	91	36
f__Reichenbachiellaceae	27	38	77	35	0	19	42	17	0	8	0	440	9	0	61	92	39	591	112	21	0	10	12	10	33	0	0	0	9	0	19	38	12	9	0	36	0	0	9	0	30	0	0	0	0	0	9	14	0
f__Rhabdochlamydiaceae	37	0	0	0	0	0	25	0	0	0	0	0	0	0	0	0	0	0	0	0	0	0	0	0	0	0	0	0	0	0	0	0	0	0	0	0	0	0	0	0	0	0	12	0	0	0	0	12	0
f__Rhabdoviridae	0	0	0	0	0	0	0	0	0	0	0	0	0	0	0	0	0	0	0	0	0	0	0	0	0	8	0	0	0	0	0	0	0	0	0	0	0	0	0	0	0	0	0	0	0	0	0	0	0
f__Rhamnaceae	188	435	184	372	260	395	140	99	218	392	17	308	268	225	399	882	99	325	121	190	348	157	208	170	387	139	403	195	18	307	273	448	170	240	55	161	92	16	171	63	232	158	65	91	181	113	153	221	87
f__Rhizobiaceae	3106	3067	3787	3981	3942	3620	3474	2876	4010	4445	3701	3367	5127	3000	3133	2952	2560	2867	2686	2617	2769	3626	3965	3089	2617	3255	2384	2709	2555	2882	2166	2484	3209	4690	3682	2545	3790	2384	3301	3072	3858	3931	3748	2366	2913	2167	3180	3321	3408
f__Rhodanobacteraceae	443	400	654	1717	274	456	350	465	754	595	1265	857	409	1314	338	392	1190	687	681	376	421	235	336	412	319	356	196	1383	1209	5441	302	214	827	596	554	807	958	386	359	962	664	369	433	968	650	423	459	563	464
f__Rhodocyclaceae	186	44	68	206	34	106	121	147	0	125	17	248	44	8	30	18	50	163	132	72	9	0	87	57	0	0	76	104	16	74	171	92	10	45	0	11	69	90	34	19	55	87	193	0	23	338	121	27	45
f__Rhodospirillaceae	138	61	50	280	306	207	84	207	181	1128	299	209	380	215	211	172	270	205	234	300	370	128	92	191	165	115	80	92	126	221	239	51	259	70	454	209	308	248	322	86	270	902	218	212	158	390	231	305	172
f__Rhodothermaceae	12	30	25	11	0	0	0	0	65	24	0	0	14	0	0	0	0	70	0	7	41	9	32	0	0	0	0	12	0	40	34	0	0	18	0	0	0	0	33	28	0	16	64	0	11	0	22	63	13
f__Rickettsiaceae	138	0	0	97	0	15	93	0	0	48	0	13	9	7	30	0	0	0	26	0	102	37	20	22	74	150	37	12	0	25	70	0	9	125	0	124	0	0	39	84	26	0	0	0	177	0	48	19	13
f__Rikenellaceae	18813	3476	1934	2006	2114	5179	1376	1912	3131	2246	4276	2252	2795	1954	1934	3761	4027	1809	3828	3117	5143	3771	1811	2633	3565	3046	1584	2833	3264	2530	1153	2128	3578	1473	3168	1956	10276	3839	2435	1959	9744	5723	3279	2600	3533	2358	3622	3612	3636
f__Rivulariaceae	69	0	0	0	0	0	0	0	0	27	10	0	0	0	0	44	0	0	8	0	0	13	59	0	0	226	0	0	0	20	0	10	0	0	0	0	26	0	0	55	0	0	0	23	0	0	13	0	0
f__Rosaceae	780	640	657	899	897	943	669	584	1180	792	1293	1256	882	659	822	1395	641	763	727	830	1117	928	953	647	816	1133	1283	702	1643	862	2073	1258	693	635	713	755	1289	833	586	820	2778	947	1159	863	310	1268	664	911	476
f__Roseiflexaceae	33	38	40	0	21	11	0	9	0	9	0	43	13	8	8	47	7	0	0	68	20	0	0	0	0	0	27	0	0	20	36	11	0	20	0	0	0	0	0	0	0	0	41	0	0	0	0	0	48
f__Roseobacteraceae	1485	1380	999	2157	1442	1582	1292	1167	1426	2012	2173	964	1203	2697	1768	1428	2737	1241	831	844	1152	705	1032	852	747	1217	1050	1293	2063	1501	1694	544	1321	915	907	1437	904	1066	1136	1554	580	884	1469	909	1307	1653	1167	1314	1393
f__Ruaniaceae	43	67	47	179	29	28	8	29	13	42	0	0	29	39	72	50	28	49	43	129	53	25	102	21	17	21	10	27	87	0	0	153	63	19	0	46	0	35	13	0	25	91	211	0	188	0	0	86	79
f__Rubiaceae	680	248	226	502	304	315	288	362	952	491	15	275	127	344	194	934	407	479	397	342	287	449	304	673	197	653	268	514	388	751	871	650	363	193	694	243	289	444	313	190	312	400	357	372	407	393	219	186	151
f__Rubrobacteraceae	53	81	119	66	69	38	64	28	29	14	18	64	28	52	75	66	64	26	23	172	59	34	252	68	80	163	41	0	68	65	121	293	149	44	85	64	90	143	155	222	0	0	32	208	78	109	51	88	84
f__Rutaceae	538	0	24	99	26	262	25	87	0	44	0	74	131	52	70	194	109	116	220	116	64	137	48	60	183	1570	114	67	53	153	71	58	66	72	77	54	197	130	56	0	40	112	101	108	125	0	104	197	52
f__Saccharomycetaceae	99	93	126	233	344	118	191	131	136	174	124	157	157	96	236	364	23	172	150	76	116	156	232	344	38	174	281	516	154	53	295	133	55	272	306	134	79	356	99	302	138	35	78	83	459	83	387	275	42
f__Saccharomycodaceae	9	0	0	0	8	0	7	0	0	14	10	0	0	0	0	0	31	0	0	0	0	0	0	0	0	0	0	0	0	0	0	0	0	53	0	0	0	0	13	0	0	30	0	0	54	30	0	0	0
f__Saccharospirillaceae	0	28	0	10	0	0	10	12	128	0	0	0	17	14	0	19	0	18	0	90	0	11	63	36	60	20	0	28	43	11	6	0	204	0	206	48	53	287	21	48	34	0	66	26	0	0	0	0	162
f__Salicaceae	216	0	517	731	10	225	152	107	516	253	741	113	755	189	138	228	425	153	267	168	162	916	117	471	129	334	260	393	26	2270	489	356	463	997	154	124	311	229	126	152	128	370	109	2271	333	1031	561	169	74
f__Salinibacteraceae	0	51	0	13	0	15	0	0	0	0	0	25	57	10	0	0	0	0	0	22	24	26	0	0	0	25	0	0	0	0	0	0	10	38	0	0	0	0	71	0	25	0	0	18	24	0	44	0	0
f__Salinisphaeraceae	0	0	0	0	0	0	0	9	0	0	0	0	0	28	0	18	0	0	28	0	0	0	0	0	0	0	0	0	0	12	0	0	45	0	0	0	0	0	0	0	0	0	0	0	0	121	28	26	0
f__Salinivirgaceae	60	218	80	33	77	0	87	15	121	0	0	0	7	33	110	14	10	44	0	14	129	0	0	59	0	0	123	0	0	0	422	23	0	0	48	0	0	0	0	0	24	0	8	32	0	0	12	0	17
f__Sandaracinaceae	0	230	0	21	0	70	205	15	22	0	0	44	0	14	12	12	0	0	98	0	67	113	73	0	8	36	9	46	42	26	17	8	0	12	0	0	0	0	0	0	0	0	45	21	0	0	56	14	0
f__Sanguibacteraceae	0	0	0	0	0	0	0	0	0	0	0	0	0	0	23	0	0	38	97	0	0	0	0	35	0	0	0	0	9	0	5	0	0	0	0	13	0	19	14	18	0	0	0	28	0	0	0	9	0
f__Saprospiraceae	0	0	0	0	0	0	10	0	0	10	0	0	0	18	55	25	0	0	111	14	0	0	39	0	0	0	6	0	0	34	0	74	0	8	0	0	32	0	0	16	13	0	0	0	0	12	0	18	0
f__Sarcocystidae	209	47	133	95	64	18	17	48	48	57	114	71	30	111	23	18	0	0	241	18	52	0	78	56	33	148	26	106	18	109	10	11	77	310	0	26	0	16	72	52	60	171	39	25	31	120	34	102	48
f__Schitoviridae	0	0	0	12	0	0	121	0	0	0	0	0	0	0	0	0	7	0	0	0	0	0	28	0	0	0	0	0	0	0	0	480	0	0	0	197	126	98	73	60	0	0	0	0	0	131	84	46	20
f__Schizosaccharomycetaceae	47	31	0	78	34	0	18	0	18	52	24	59	20	14	74	0	4	24	48	13	0	22	40	0	29	12	23	66	27	0	26	0	0	31	26	31	0	74	9	0	0	0	46	0	26	11	39	40	58
f__Schleiferiaceae	0	0	0	13	0	49	8	0	0	0	0	0	20	0	0	0	0	11	0	33	0	0	0	44	0	175	0	29	0	0	0	197	0	0	0	0	39	0	0	0	0	0	11	84	0	0	25	42	0
f__Sclerotiniaceae	110	0	0	28	10	38	85	25	55	0	32	0	66	45	0	44	0	12	22	0	0	34	0	31	84	0	16	518	0	0	26	0	8	0	0	10	0	0	0	0	34	0	35	17	0	21	0	13	18
f__Scytonemataceae	0	0	0	13	0	30	0	13	11	11	0	0	0	0	103	65	7	0	24	0	18	15	0	17	50	0	28	0	0	25	0	0	64	0	0	0	0	0	0	0	0	0	28	0	28	15	0	0	0
f__Sedimentisphaeraceae	0	13	0	0	26	15	8	23	11	0	0	13	35	0	0	22	0	14	0	53	0	9	0	0	0	15	8	6	0	0	10	8	0	9	20	0	0	19	0	0	28	0	0	0	0	10	0	11	0
f__Segniliparaceae	0	0	0	0	0	0	0	0	0	0	91	0	0	35	0	0	137	0	0	0	12	0	0	40	0	12	15	0	0	0	0	0	7	33	0	43	0	0	0	0	0	0	0	0	0	0	10	0	0
f__Selenomonadaceae	1349	1809	1868	1303	754	2134	1595	1707	1926	1829	2417	1583	1854	2521	2156	1401	5885	1871	1954	1170	1314	1192	1393	1791	1760	1005	1264	1454	2048	1634	10440	808	1270	1539	1202	2460	1474	1674	1321	1451	1470	1984	1342	1303	2011	1176	1515	2206	1728
f__Shewanellaceae	514	1038	551	684	352	1198	610	370	356	124	464	366	493	637	780	588	308	494	885	240	399	372	272	386	1058	608	372	428	1055	522	303	393	431	198	156	585	731	311	349	555	311	185	315	381	701	711	320	771	455
f__Silvanigrellaceae	0	0	0	0	0	0	5	25	0	0	0	0	0	0	0	0	0	0	0	0	47	16	0	0	0	9	19	12	0	0	46	0	0	0	0	0	0	34	0	0	10	0	0	0	0	0	0	0	0
f__Simkaniaceae	0	0	20	0	0	34	0	0	0	11	23	0	11	0	0	16	0	0	0	0	0	0	0	0	28	0	0	0	0	0	0	0	0	24	0	0	0	0	0	0	0	0	0	0	0	0	0	0	0
f__Sinobacteraceae	59	20	17	0	24	0	0	149	265	505	0	58	0	8	22	25	8	43	0	163	73	77	29	40	8	19	28	60	10	0	0	0	8	0	0	0	187	23	48	0	0	33	57	17	0	213	0	37	10
f__Sneathiellaceae	0	11	0	0	0	0	0	0	0	20	0	0	0	0	10	0	0	20	0	0	29	0	0	0	0	0	23	8	0	0	12	19	0	0	0	0	0	0	0	0	0	0	15	0	38	0	14	0	229
f__Solanaceae	11574	3646	5719	4018	4293	7191	3670	9663	5032	4535	2757	6739	4102	4396	3818	13635	4770	6723	6794	4582	5521	11268	3794	6851	4519	8515	4756	8977	4236	6642	22268	11328	6014	9086	7667	14811	5065	6553	4457	6083	6693	8147	4292	4700	5660	6799	5440	5939	5901
f__Sordariaceae	0	0	0	0	17	106	0	23	0	108	0	37	0	34	15	11	0	0	140	171	14	0	13	11	47	0	56	53	12	14	27	16	0	0	0	11	0	23	24	0	16	0	20	0	0	0	7	21	0
f__Sphaerobacteraceae	0	0	0	0	0	0	5	0	0	0	0	0	17	22	0	29	8	0	0	0	60	54	0	0	0	0	0	20	23	0	0	0	0	0	0	0	0	0	0	19	23	0	11	0	9	0	0	0	0
f__Sphaerochaetaceae	268	168	84	209	179	65	93	71	57	96	252	27	91	112	135	0	0	147	49	51	39	73	74	155	118	244	73	94	36	126	657	74	43	113	41	13	46	12	33	216	69	0	112	46	24	61	84	11	78
f__Sphaerotilaceae	238	146	298	372	204	349	337	146	180	575	93	216	157	217	293	286	215	450	134	296	374	262	426	325	96	130	120	511	391	171	138	47	395	630	238	343	159	163	99	109	233	72	431	248	253	109	448	452	211
f__Sphingobacteriaceae	863	517	659	465	500	518	984	1016	425	970	758	880	593	592	765	769	998	874	1759	985	421	1051	567	692	949	518	1026	693	846	789	653	736	924	703	716	610	2269	1643	1595	721	730	988	830	1080	1176	624	801	759	940
f__Sphingomonadaceae	1842	3954	1610	2762	3776	1070	2441	2562	1825	1474	5284	2388	2525	3531	1642	1057	4254	2243	2531	1976	1461	2539	2878	2610	2748	1719	1567	2020	6184	3848	1747	2400	2130	3232	1990	1206	1989	2453	2287	3702	2448	1551	2262	3328	1699	2325	2662	2503	1907
f__Sphingosinicellaceae	46	157	74	35	67	263	114	66	39	85	0	70	51	71	60	60	7	159	37	11	49	40	124	42	140	47	34	159	17	39	193	0	33	0	34	46	39	19	14	123	106	0	37	18	148	75	81	80	76
f__Spirochaetaceae	59	147	0	180	36	87	187	122	99	12	104	41	37	14	50	28	166	21	36	119	22	52	82	51	0	17	58	7	59	51	66	10	46	46	77	53	0	60	0	25	120	0	48	0	17	10	7	68	0
f__Spiroplasmataceae	46	0	106	20	149	71	22	85	35	256	28	17	24	74	37	0	40	0	93	59	62	46	63	47	82	75	105	73	6	104	45	204	99	111	23	37	131	87	0	115	37	14	60	75	37	50	85	76	8
f__Spirosomaceae	378	142	225	282	194	465	191	369	134	519	76	248	364	138	178	281	117	152	321	211	294	304	133	223	317	331	231	168	97	286	197	138	332	440	371	149	340	319	252	239	1117	374	215	276	229	282	322	167	332
f__Spongiibacteraceae	746	10	0	116	55	28	0	0	24	0	0	46	19	38	99	51	11	21	0	7	0	82	92	13	13	40	0	0	0	0	54	0	15	113	32	13	24	18	121	30	0	0	0	21	0	63	21	0	0
f__Sporichthyaceae	0	11	0	0	0	0	0	0	0	0	0	0	0	9	28	0	0	0	0	0	12	0	22	0	0	0	0	0	0	0	0	0	0	0	0	0	0	0	0	0	0	0	0	0	0	0	0	0	0
f__Sporolactobacillaceae	89	198	177	181	137	226	278	218	164	16	16	161	13	57	151	127	18	0	0	70	124	93	63	89	122	42	188	11	12	135	207	88	9	13	0	69	69	206	88	103	136	99	96	0	32	68	7	50	63
f__Sporomusaceae	252	176	0	140	184	140	112	235	285	160	25	77	200	159	196	34	215	117	171	20	134	109	266	133	277	214	28	461	0	79	158	22	130	237	0	327	74	47	377	114	168	208	106	238	94	99	174	187	80
f__Staphylococcaceae	700	1514	1735	905	2667	3064	1305	3976	358	942	579	763	5589	1960	1387	2012	979	904	605	368	1220	3638	2163	721	1109	1684	591	418	521	4585	1586	1250	612	336	1036	735	1339	783	346	491	1492	242	278	196	1070	461	264	650	385
f__Stappiaceae	278	248	841	565	330	610	683	325	844	256	112	459	352	996	278	281	114	273	620	319	620	796	289	162	745	115	93	249	162	622	479	61	535	279	263	148	187	164	217	88	470	220	340	197	170	201	315	374	135
f__Steigviridae	154	0	2071	536	44	183	575	183	66	383	0	183	133	76	61	836	79	91	222	195	64	674	113	1087	243	50	1065	155	82	143	125	720	179	197	594	0	453	158	82	44	57	203	0	168	25	293	58	150	147
f__Stellaceae	84	0	0	12	0	0	10	10	0	12	0	75	0	120	39	0	5	0	39	40	0	0	0	38	0	0	0	0	0	0	0	0	0	0	0	0	39	13	0	13	0	0	29	0	0	0	0	0	29
f__Steroidobacteraceae	0	28	0	42	0	0	0	0	0	0	0	44	171	0	0	0	0	12	0	21	0	0	0	0	0	0	0	0	0	93	0	0	6	0	0	0	0	0	0	0	0	0	0	0	0	0	52	6	0
f__Sterolibacteriaceae	45	151	139	39	174	137	109	10	127	24	140	0	9	40	66	116	16	50	38	28	73	130	48	36	103	53	18	9	0	105	52	9	8	0	22	11	201	14	70	45	274	0	17	33	0	65	75	71	54
f__Straboviridae	0	0	0	0	0	0	0	0	0	0	0	0	0	0	0	0	0	0	0	0	0	0	0	0	0	0	0	0	11	12	0	0	0	0	0	0	0	0	0	0	0	0	39	0	0	0	0	0	0
f__Streptococcaceae	1430	1826	2022	2015	1582	1808	2026	2139	2392	1433	1453	2283	1427	3742	2529	1282	2285	3075	2391	1249	1338	2321	1970	1492	2099	2068	1314	861	1550	2257	2330	2828	2420	1352	4007	2546	1882	3037	1301	1544	2609	3046	1263	883	1917	2932	2300	1920	2150
f__Streptomycetaceae	11253	13071	19510	13215	17496	10160	11759	12758	9183	12618	17126	10359	10786	14657	8077	7797	15114	6793	9206	10350	10600	10676	12577	9084	12082	14967	12871	10113	22460	13383	11041	9635	25746	11992	6661	7198	7156	7429	10480	10322	10726	9231	10900	10634	11065	9651	10256	13672	16543
f__Streptosporangiaceae	219	382	184	185	327	165	333	356	63	335	32	199	236	129	210	79	65	43	44	164	384	109	414	188	329	140	300	197	67	195	89	314	168	93	286	106	29	155	337	133	55	19	114	132	130	156	262	85	243
f__Strophariaceae	0	21	41	18	29	75	37	26	11	27	0	20	0	128	0	54	18	12	0	119	14	51	35	0	104	74	7	7	10	42	94	29	68	19	0	0	61	67	49	20	0	186	34	0	51	0	0	61	26
f__Succinivibrionaceae	226	0	154	84	17	9	175	0	222	282	858	29	49	45	28	0	683	310	98	0	16	41	43	0	12	287	0	13	147	144	0	160	134	176	408	68	232	307	43	165	0	17	150	447	802	235	304	10	735
f__Sulfolobaceae	0	12	20	10	29	0	25	143	33	45	0	19	36	114	13	58	133	29	40	0	38	10	0	22	0	0	0	8	50	7	18	12	13	0	32	69	17	47	36	0	81	18	44	69	0	45	41	0	48
f__Sulfuricellaceae	192	0	216	216	40	0	0	0	64	31	86	134	41	24	15	0	0	0	70	0	0	44	0	29	36	102	14	4	7	0	0	0	501	26	0	0	148	55	31	30	4485	21	0	0	34	0	0	9	26
f__Sulfurimonadaceae	11	88	36	10	0	22	31	164	0	0	14	100	0	15	108	42	28	61	82	0	0	0	114	142	0	12	40	10	14	56	848	112	7	0	0	33	14	0	0	12	27	0	76	0	10	25	29	17	264
f__Sulfurospirillaceae	94	13	23	0	30	29	0	54	0	0	0	66	19	41	87	139	0	88	20	28	12	27	19	24	63	0	0	0	64	87	12	67	21	52	36	9	30	0	0	0	0	0	40	43	13	0	81	0	0
f__Sulfurovaceae	0	31	0	83	56	0	0	0	29	128	0	0	12	0	19	11	0	35	54	59	0	46	86	29	27	39	142	66	11	11	124	15	36	8	19	0	0	82	70	0	14	0	19	15	16	23	24	32	10
f__Suoliviridae	1058	1964	379	2690	119	392	267	2580	1237	1562	1131	589	1371	2347	29	1421	1291	5675	2803	834	31	5731	3120	246	2051	512	1132	368	10965	2399	695	90	709	2013	378	12506	3304	1562	101	4719	1828	1433	45	1435	34	663	778	184	456
f__Sutterellaceae	100	19	176	62	60	72	14	0	0	46	0	91	78	110	32	0	356	110	51	82	68	15	13	54	225	182	37	623	1707	58	0	69	54	196	21	323	137	142	46	44	30	0	233	297	59	58	23	5	64
f__Symbiobacteriaceae	44	39	53	44	40	126	221	125	33	100	30	93	205	115	63	26	10	13	23	98	93	0	28	196	192	106	11	98	196	0	0	32	95	28	24	13	0	31	43	69	75	0	35	0	82	63	15	34	29
f__Synechococcaceae	195	225	1315	348	182	476	278	381	267	138	154	251	536	238	470	221	359	217	304	548	380	340	613	404	364	297	175	409	174	334	231	179	219	514	357	366	313	143	486	252	198	711	661	527	135	568	294	128	242
f__Synergistaceae	41	222	16	41	626	755	100	0	124	103	0	10	34	50	22	100	5	40	50	84	294	90	107	11	0	15	42	203	9	0	0	19	19	123	0	130	0	26	95	69	29	18	117	0	24	61	33	68	22
f__Syntrophaceae	26	0	0	0	7	0	50	0	42	0	0	62	0	9	18	48	0	0	9	25	70	0	0	15	0	0	40	33	0	0	116	0	0	0	24	0	0	0	62	0	55	38	20	0	0	20	0	0	39
f__Syntrophobacteraceae	0	100	43	0	24	41	29	26	70	0	0	0	23	30	58	38	8	0	0	56	0	7	19	20	0	0	12	10	0	0	14	0	10	0	0	25	0	29	0	60	17	0	11	0	0	64	25	33	0
f__Syntrophomonadaceae	44	470	124	114	112	172	9	0	0	7	47	19	147	307	0	141	60	272	0	65	35	106	185	155	63	110	56	38	75	269	48	0	68	22	29	71	47	193	170	192	25	229	64	91	20	13	93	9	284
f__Syntrophotaleaceae	0	29	7	17	56	0	33	40	0	31	0	22	39	10	0	59	0	0	22	34	55	27	39	8	164	41	37	33	16	41	206	24	10	21	0	17	0	0	11	46	50	0	6	0	42	31	6	11	0
f__Tannerellaceae	1691	954	899	1436	1322	773	742	1629	1139	1067	1185	885	953	939	1393	976	2690	1952	2218	1469	1267	1585	912	1897	2429	2966	1127	2715	648	937	959	1664	1418	684	2124	1907	3767	1296	1365	1488	2751	6699	1952	1733	1542	995	1425	1432	1840
f__Tenuifilaceae	49	76	77	0	0	13	0	49	0	8	0	0	32	16	16	15	0	0	31	39	0	74	53	123	47	24	19	0	0	14	0	0	24	0	0	0	48	0	58	0	39	0	0	0	0	0	31	0	96
f__Tepidanaerobacteraceae	0	50	115	85	0	0	37	0	0	31	0	0	0	5	0	61	40	73	63	76	133	46	143	24	0	138	44	80	32	0	0	7	134	28	0	8	61	0	44	26	21	141	45	88	0	0	162	78	16
f__Tepidiformaceae	29	110	41	0	0	30	0	77	0	14	0	20	90	23	0	0	0	22	0	0	43	8	0	0	57	11	0	0	0	0	47	44	0	0	0	28	0	0	21	0	51	0	0	0	0	0	44	0	28
f__Tepidimicrobiaceae	0	0	0	0	0	0	0	0	0	0	0	22	0	0	7	0	20	0	22	10	0	0	0	0	14	0	12	17	14	0	0	0	0	0	0	0	0	0	16	13	50	0	6	0	0	0	0	0	60
f__Tepidisphaeraceae	62	0	0	0	0	15	0	0	0	0	0	17	0	0	44	0	0	0	0	0	0	0	0	35	0	0	0	0	0	0	0	0	0	74	0	0	0	0	0	0	0	45	22	25	0	24	17	0	0
f__Terasakiellaceae	0	0	26	0	12	0	0	0	0	0	0	19	0	0	11	32	10	0	28	0	0	0	0	0	0	0	0	0	0	0	0	0	0	0	0	0	0	0	0	0	0	0	0	0	0	0	21	0	0
f__Thalassiosiraceae	25	0	0	18	16	18	0	0	0	10	0	0	0	5	0	0	0	0	9	0	0	0	20	0	0	0	0	8	0	8	0	0	9	0	64	0	0	0	10	0	0	0	0	0	0	0	0	0	0
f__Thalassobaculaceae	0	0	0	45	0	42	0	12	28	0	0	83	0	0	51	27	0	0	0	57	17	0	0	0	0	0	6	0	12	0	0	9	11	58	0	56	63	45	0	0	31	43	50	25	132	52	24	17	62
f__Thalassospiraceae	0	43	96	36	93	0	90	59	0	831	37	215	0	55	22	86	44	0	56	16	90	0	55	0	515	222	17	38	15	0	59	103	40	0	30	0	81	17	23	120	20	196	15	28	178	36	89	172	75
f__Theileriidae	16	0	0	0	0	0	0	0	0	15	0	0	31	25	0	0	0	30	23	17	8	8	0	0	16	66	18	0	0	25	122	0	35	0	0	17	76	0	13	0	85	0	0	59	0	72	24	18	0
f__Thermaceae	81	105	51	379	177	122	183	64	284	35	13	287	63	296	236	23	211	191	225	77	101	117	117	87	58	127	167	29	102	37	20	82	35	33	86	35	46	48	98	131	113	147	58	193	32	104	82	200	133
f__Thermincolaceae	18	59	25	39	190	33	286	79	0	0	0	16	19	59	0	0	61	77	121	126	0	111	0	87	201	147	0	0	26	0	0	0	0	0	58	0	0	0	0	72	0	0	39	0	120	0	23	202	0
f__Thermoactinomycetaceae	94	371	111	353	171	166	568	50	109	122	45	18	441	137	94	210	0	113	255	125	101	49	20	138	99	70	125	61	71	160	59	178	44	144	0	43	98	96	324	0	218	49	130	55	87	200	146	83	36
f__Thermoanaerobacteraceae	57	85	147	191	130	25	182	32	239	1107	8	28	23	42	86	98	41	48	23	90	34	60	126	20	184	170	57	252	17	37	118	53	19	90	91	66	56	170	322	46	102	85	13	0	0	97	91	29	363
f__Thermoanaerobacterales Family III. Incertae Sedis	52	304	120	10	113	66	365	92	27	65	0	77	118	150	226	95	27	95	100	352	81	37	129	23	66	35	343	119	51	124	108	269	194	101	180	277	48	209	162	172	292	346	45	0	65	108	56	176	101
f__Thermoanaerobacterales Family IV. Incertae Sedis	0	0	0	13	0	0	0	0	0	0	0	0	0	0	0	0	15	0	0	23	0	0	0	0	0	0	0	0	0	0	0	0	0	0	72	48	0	0	0	0	16	25	9	0	0	0	9	0	55
f__Thermococcaceae	41	146	27	109	80	106	0	136	41	137	0	19	19	31	130	133	35	172	39	59	49	82	49	107	129	313	93	40	19	16	135	114	138	88	26	94	100	64	0	278	10	41	48	20	55	280	54	44	88
f__Thermodesulfatatoraceae	0	0	0	0	0	29	0	0	0	0	0	0	0	32	0	0	10	0	0	0	0	0	0	0	0	0	0	0	0	0	0	0	11	0	0	0	15	0	0	0	0	0	0	0	0	0	0	0	0
f__Thermodesulfobacteriaceae	16	0	0	36	0	0	40	29	0	40	0	20	0	21	24	0	0	0	6	0	0	44	0	0	0	0	0	5	0	98	11	0	60	0	0	0	0	50	0	0	0	0	7	0	0	0	9	40	24
f__Thermodesulfobiaceae	0	0	0	15	0	0	0	0	0	24	0	0	13	0	0	22	0	0	0	9	0	0	56	0	0	0	0	0	0	12	24	0	7	0	0	0	0	0	0	0	0	0	0	0	0	0	0	0	0
f__Thermodesulfovibrionaceae	0	0	0	0	0	0	0	0	14	168	0	0	0	0	0	0	0	0	0	0	0	0	0	0	0	0	0	5	0	0	0	0	0	0	0	0	0	0	0	0	0	0	10	15	0	0	0	0	0
f__Thermofilaceae	0	0	0	0	0	0	0	0	0	0	0	0	0	0	0	0	0	0	0	0	0	0	29	0	0	0	0	0	0	0	0	0	26	0	0	0	0	0	0	30	12	0	0	0	0	0	0	0	25
f__Thermoguttaceae	0	0	0	0	26	0	0	0	15	0	0	0	0	41	0	0	1226	16	0	27	0	0	0	9	0	0	0	0	506	13	0	9	0	0	0	21	0	0	0	0	0	108	0	108	0	0	0	30	0
f__Thermohalobacteraceae	0	0	0	0	0	0	0	0	0	9	0	0	0	0	0	0	0	0	0	0	57	0	0	0	23	0	0	0	0	0	0	19	0	0	0	0	0	0	6	0	0	0	0	0	16	0	0	0	0
f__Thermoleophilaceae	0	0	0	0	20	25	0	0	0	0	0	0	0	0	0	0	0	0	0	0	0	0	26	0	0	0	0	81	0	7	0	0	0	16	0	0	0	25	0	0	0	0	9	0	0	0	11	0	0
f__Thermomicrobiaceae	0	0	0	0	0	0	0	0	0	0	0	0	0	0	0	0	0	0	0	0	0	0	0	0	0	0	0	22	0	8	0	0	0	0	0	21	0	0	0	0	13	0	0	0	0	0	0	24	0
f__Thermomonosporaceae	213	172	339	80	33	81	102	261	91	139	358	128	289	460	231	200	269	163	200	176	182	132	336	91	347	305	291	98	271	87	125	110	425	247	463	192	238	93	87	244	159	182	305	176	95	71	259	93	212
f__Thermoplasmataceae	0	0	0	0	0	0	0	0	0	0	0	0	0	0	0	0	0	0	0	0	0	0	16	0	0	51	0	0	0	0	0	0	0	0	0	0	0	0	0	0	0	0	0	0	0	0	0	0	0
f__Thermoproteaceae	0	0	33	0	0	0	7	0	0	0	0	0	0	0	0	0	0	0	0	0	0	54	0	0	0	24	19	0	0	0	0	65	0	21	0	0	32	0	10	0	10	0	0	0	24	0	45	0	0
f__Thermosediminibacteraceae	35	0	0	0	0	0	0	0	0	0	0	0	6	0	0	0	0	31	13	55	18	0	0	0	23	29	20	6	0	0	0	0	0	0	0	0	0	0	10	0	0	0	0	22	61	0	25	0	0
f__Thermospiraceae	0	0	0	0	0	53	0	0	0	0	0	0	0	0	0	0	7	0	0	0	0	0	0	0	0	0	0	0	0	0	0	0	0	0	0	0	0	0	0	0	0	0	0	0	0	0	0	0	0
f__Thermostichaceae	0	0	0	0	0	0	0	0	0	0	0	0	0	0	11	0	0	0	0	0	0	0	0	0	0	0	0	0	0	0	0	0	0	0	0	0	0	0	0	0	0	0	0	0	0	0	0	0	0
f__Thermosynechococcaceae	0	0	24	0	0	0	0	14	0	0	0	0	0	0	52	23	0	0	19	0	43	12	0	0	0	0	6	8	12	0	0	0	0	14	0	0	0	0	0	0	0	0	0	0	0	0	29	0	0
f__Thermotogaceae	0	238	163	19	428	134	8	72	240	21	0	104	242	173	150	15	45	32	0	23	0	84	132	36	11	81	166	65	41	178	64	140	54	41	75	15	0	0	83	75	34	103	52	0	50	0	64	0	175
f__Thermotomaculaceae	0	0	0	0	0	0	0	33	0	0	0	0	0	0	0	39	0	0	0	0	0	0	0	0	0	0	0	0	0	0	0	27	0	0	0	0	0	138	0	0	0	0	28	0	0	0	9	0	0
f__Thermovirgaceae	0	50	85	0	0	0	0	143	0	0	0	0	0	0	0	0	0	0	40	0	0	0	0	0	0	0	0	0	32	0	0	0	0	0	0	0	0	0	0	0	0	0	0	0	0	0	0	0	0
f__Thioalkalibacteraceae	0	0	0	0	0	0	0	0	0	0	0	0	0	31	0	0	0	0	0	0	0	0	0	0	0	52	0	26	0	0	0	11	0	0	0	0	0	0	10	0	68	386	15	31	12	0	0	0	0
f__Thioalkalispiraceae	100	112	0	0	114	26	0	0	0	31	0	40	0	0	67	114	0	132	56	21	129	0	0	0	13	76	0	48	65	56	23	0	10	0	62	0	43	0	12	0	0	0	0	0	147	0	0	37	11
f__Thiobacillaceae	54	13	41	81	67	0	10	49	23	11	0	0	0	17	0	46	6	0	0	0	0	50	0	19	0	0	0	119	0	29	0	0	0	27	20	17	0	36	8	0	0	0	0	0	0	36	21	0	46
f__Thiotrichaceae	35	13	69	32	51	0	30	109	31	64	0	207	115	30	0	50	0	63	380	27	78	28	0	100	0	239	69	41	272	35	20	69	36	74	0	0	139	0	197	13	0	243	53	0	29	43	34	49	60
f__Tichowtungiaceae	0	0	18	0	12	0	7	9	8	0	0	62	0	0	0	0	0	0	0	0	15	0	0	11	0	0	0	13	0	0	0	0	12	59	0	16	0	0	14	0	0	0	53	0	0	9	0	19	10
f__Tissierellaceae	35	39	78	19	0	0	36	0	0	12	38	0	11	17	28	0	11	27	226	0	11	22	0	98	21	47	17	7	9	0	0	0	21	55	49	34	24	72	265	0	108	0	0	16	0	17	14	0	0
f__Tolypothrichaceae	22	52	0	0	0	0	0	90	37	0	0	0	27	0	0	0	0	13	21	0	0	9	0	14	42	10	0	0	0	0	0	60	90	10	0	0	0	0	0	27	42	22	0	0	0	0	0	63	0
f__Treponemataceae	592	611	349	405	735	504	708	497	687	808	223	1573	624	251	362	325	402	481	470	723	527	527	833	370	531	623	418	309	532	281	866	363	649	424	311	533	283	910	911	438	603	977	436	470	1015	501	673	571	353
f__Trichocoleusaceae	0	0	0	0	0	0	0	0	0	0	0	0	0	0	0	0	0	0	0	0	0	0	0	9	0	0	0	0	0	0	0	0	0	0	37	0	0	0	0	0	0	315	0	0	0	0	0	0	0
f__Trichocomaceae	0	0	103	20	0	0	23	0	0	14	0	0	0	12	0	17	0	0	8	58	0	0	0	156	23	0	28	0	0	0	0	23	0	20	0	0	45	130	19	0	27	32	0	65	0	73	34	4	0
f__Trichomonadidae	47	57	39	0	51	134	180	17	0	0	0	25	16	24	0	111	15	0	47	0	17	12	16	0	44	12	18	291	15	25	62	8	64	105	30	23	95	0	104	203	15	24	0	39	15	20	33	31	0
f__Trichomonascaceae	0	0	22	0	21	21	0	0	0	0	0	0	0	0	0	108	0	0	0	0	0	0	0	0	0	0	0	0	13	0	0	0	0	0	0	0	0	0	0	22	0	0	0	0	0	0	0	0	0
f__Trueperaceae	0	0	29	10	0	0	15	13	0	0	0	0	0	6	0	23	6	29	0	0	0	0	0	22	0	0	0	0	0	12	0	0	0	0	0	0	0	0	0	0	0	0	0	0	0	25	0	0	0
f__Trypanosomatidae	8	301	159	88	157	76	285	27	52	54	0	23	47	29	63	19	17	0	87	9	27	43	64	82	71	63	96	11	104	242	37	166	54	0	34	54	0	63	96	0	132	30	25	185	23	0	71	33	81
f__Tsukamurellaceae	285	20	173	168	271	59	53	112	155	110	105	86	36	418	83	28	367	78	264	17	93	0	44	55	86	128	49	17	242	274	100	12	676	227	92	159	80	72	27	575	0	171	145	250	39	285	118	27	89
f__Turicibacteraceae	0	79	30	39	43	135	45	20	160	22	0	78	39	42	78	70	0	148	92	0	43	11	0	50	31	0	40	37	0	122	98	28	0	30	81	11	0	17	9	0	8	0	14	13	16	9	39	57	27
f__Unikaryonidae	0	0	0	0	0	0	0	0	0	15	0	0	0	0	0	0	0	0	0	0	0	0	0	0	0	0	0	0	0	0	22	0	0	0	36	0	0	34	0	0	8	77	0	0	12	16	0	60	9
f__unknown_c__Actinomycetes	6124	7026	5805	7575	6943	5473	8728	6725	6267	6263	4427	6831	8157	5992	5474	4397	5910	4690	7033	6142	5860	5331	8094	5228	4908	5333	4633	5851	6646	6066	5973	4459	7308	5417	4056	4487	3588	5253	6802	6793	7087	5623	4760	3904	6407	6862	5443	7076	6095
f__unknown_c__Alphaproteobacteria	2662	2356	1918	2828	1405	1447	1928	1815	1471	2554	1708	1299	2235	1677	1909	1618	2012	1176	1521	2197	2119	1267	1903	1910	906	1553	1218	2123	3253	1595	1217	1444	1409	1312	1122	1431	1824	1561	2831	1778	1418	948	2366	2497	2675	1647	1873	2167	1830
f__unknown_c__Ardenticatenia	0	0	0	0	0	0	13	0	0	0	0	15	15	25	0	0	10	11	0	0	0	0	0	0	0	0	60	0	9	0	0	0	0	12	0	0	18	0	0	0	0	0	17	0	0	11	0	0	23
f__unknown_c__Bacilli	195	613	493	378	568	472	543	906	423	931	382	65	443	673	488	273	812	281	638	601	339	692	370	440	635	274	645	219	519	400	821	429	439	746	393	426	143	410	319	643	1063	224	293	158	751	226	177	717	497
f__unknown_c__Bacteroidia	101	29	0	194	0	82	0	11	0	36	0	0	56	34	68	0	31	127	260	81	15	56	90	44	125	391	197	62	0	8	0	52	34	0	298	0	41	37	14	16	0	61	18	0	76	10	64	76	35
f__unknown_c__Betaproteobacteria	282	71	732	563	663	571	775	149	1586	190	775	251	586	283	738	481	1589	381	272	414	156	571	506	414	578	250	270	238	379	322	4275	396	552	354	193	265	408	243	1017	522	309	137	451	654	396	181	329	602	831
f__unknown_c__Blastocatellia	194	0	12	0	14	18	0	0	0	307	42	0	13	26	14	28	10	62	0	0	0	6	0	13	13	0	0	7	0	73	10	0	110	0	28	313	0	11	9	0	21	232	13	463	25	307	0	0	11
f__unknown_c__Caudoviricetes	51	38	43	120	259	105	107	26	131	312	245	58	100	184	241	12	54	95	155	162	10	76	216	87	125	95	1540	132	107	107	56312	137	146	2579	168	76	48	230	125	42	19	85	42	57	1485	92	72	20	118
f__unknown_c__Clostridia	102	50	36	102	169	0	126	215	17	211	77	205	222	144	130	223	70	127	38	38	67	113	273	298	253	69	39	93	250	144	0	147	231	484	120	143	478	142	196	98	75	186	216	36	345	66	185	90	112
f__unknown_c__Coriobacteriia	98	201	104	88	97	154	182	80	62	139	30	70	243	114	168	34	56	919	202	43	209	96	145	164	134	297	105	208	214	288	45	0	103	120	72	43	60	116	53	142	0	31	16	69	99	138	36	22	40
f__unknown_c__Cryptophyceae	0	0	0	0	0	0	0	0	0	0	0	0	0	0	0	0	0	0	0	0	0	0	0	0	0	0	0	0	0	0	0	0	0	0	0	0	0	0	0	0	0	0	0	0	0	0	0	0	0
f__unknown_c__Cyanophyceae	17	0	116	0	36	101	21	47	0	37	0	0	95	228	19	40	13	30	16	0	13	51	98	52	0	0	9	13	98	100	26	18	20	35	302	51	0	36	49	0	41	0	87	131	0	173	0	105	18
f__unknown_c__Dehalococcoidia	0	0	0	0	0	23	0	0	0	0	0	0	0	0	0	0	4	31	0	0	0	0	0	0	7	57	15	5	0	8	0	0	0	22	0	0	0	0	0	8	0	12	12	0	34	0	0	0	0
f__unknown_c__Deltaproteobacteria	0	0	0	9	0	0	123	0	21	0	0	0	0	0	0	0	0	0	0	255	0	0	0	0	0	8	10	0	0	0	0	0	108	0	0	0	116	0	0	260	0	0	13	104	79	107	0	196	279
f__unknown_c__Desulfuromonadia	0	0	11	0	0	0	0	0	0	0	0	0	0	8	0	0	0	0	0	0	0	0	0	0	0	0	14	0	0	0	0	0	10	0	0	0	0	0	0	0	0	0	42	0	0	0	0	0	5
f__unknown_c__Epsilonproteobacteria	0	0	0	0	0	0	0	0	0	0	0	0	0	14	0	0	0	73	0	0	0	0	0	0	0	0	0	0	0	0	0	27	0	0	0	0	0	0	0	0	0	0	0	0	0	0	0	0	0
f__unknown_c__Gammaproteobacteria	4745	4009	4804	3255	2308	2023	2836	3077	6596	3956	8357	5086	3379	8873	3159	2945	8197	3641	7338	2773	2304	2291	3388	2689	3387	3159	2507	5142	14403	4351	2841	2900	4997	14382	1747	6375	4488	3414	3526	6545	3155	2667	4025	7026	5268	5569	4798	4444	4578
f__unknown_c__Halobacteria	0	12	128	0	14	0	0	0	0	0	0	0	0	0	0	0	0	41	0	0	0	60	0	0	0	0	22	7	56	106	21	0	24	0	0	0	101	26	0	0	26	89	30	32	0	0	0	7	0
f__unknown_c__Magnoliopsida	9307	5370	6964	7528	6088	6175	6722	7695	24986	7924	9945	8920	6606	6525	5230	18686	8105	8058	9495	7166	10261	9452	6919	7928	12755	15248	11200	11853	7472	7774	27571	19293	13436	9380	11187	12928	14723	10649	8852	6527	10325	10442	5925	13024	6634	7624	7553	8309	7430
f__unknown_c__Mollicutes	0	0	0	0	0	0	0	35	0	0	0	0	0	0	0	0	0	0	0	33	0	0	0	0	0	0	0	0	0	0	0	0	0	0	0	0	0	0	0	0	0	0	22	0	0	0	0	0	0
f__unknown_c__Negativicutes	344	0	125	113	153	559	28	171	502	255	198	310	235	106	396	400	54	125	266	240	120	101	192	180	207	114	133	64	138	67	21	83	66	17	216	112	258	272	188	293	301	45	349	156	29	326	100	143	251
f__unknown_c__Planctomycetia	0	37	62	0	0	0	0	0	0	12	0	0	40	0	51	0	0	0	0	21	0	21	0	0	0	0	12	0	0	0	31	0	30	0	0	0	0	0	14	0	0	0	0	0	11	0	0	22	0
f__unknown_c__Sordariomycetes	0	0	0	0	0	0	0	0	0	0	0	41	0	36	0	0	0	0	0	0	0	0	0	0	0	0	63	0	0	0	0	0	0	0	0	0	0	0	0	0	0	27	0	0	0	0	18	0	0
f__unknown_c__Terriglobia	0	0	0	0	0	0	0	0	0	0	0	0	0	0	0	0	0	0	0	0	0	0	0	0	0	0	0	0	0	0	0	0	0	0	0	0	0	0	0	0	0	0	0	0	0	0	0	0	0
f__unknown_c__Tissierellia	0	0	0	0	0	0	0	0	104	6	0	0	15	10	0	17	0	0	16	30	0	0	0	37	40	0	34	80	0	29	0	120	5	0	0	9	72	0	0	0	71	0	0	0	0	0	9	18	0
f__unknown_d__Archaea	0	0	0	0	0	0	0	0	0	0	0	45	0	0	0	0	0	0	0	13	0	0	0	0	0	0	0	0	0	0	0	0	0	0	0	0	0	32	5	0	0	0	0	0	0	0	7	0	0
f__unknown_d__Bacteria	42542	53828	46831	51639	54280	42149	47650	51955	54326	39602	40947	46309	57160	44503	53587	42609	40571	37499	43992	38633	36239	51664	52432	45081	39290	40687	36959	52933	60830	54529	45837	39331	34324	37166	34794	36059	49325	42363	48748	35440	46394	43119	41989	38866	43784	43363	46733	49391	48158
f__unknown_d__Eukaryota	3283	2873	2249	2175	3467	2450	4289	2813	4084	3717	842	2563	2636	2221	2243	7557	2921	3697	4825	2379	4748	3366	2068	1666	4440	3528	3833	7163	2826	3131	8823	5442	3849	2538	3636	4816	5353	3908	3185	2472	4003	5348	2602	2819	2984	3537	2161	3084	3581
f__unknown_d__Viruses	0	0	0	0	0	49	0	60	0	9	0	0	0	22	0	0	0	0	0	0	0	0	0	23	17	0	43	43	0	0	144	0	0	0	192	12	0	0	0	10	0	0	101	0	27	0	0	10	0
f__unknown_o__Aeromonadales	0	0	0	0	0	0	0	0	0	0	0	0	19	0	0	0	0	0	0	0	0	0	0	0	0	0	0	0	0	0	0	0	0	0	0	0	0	0	0	0	0	0	0	0	0	0	0	0	0
f__unknown_o__Alteromonadales	0	0	45	0	0	0	15	68	17	0	0	76	0	0	0	0	0	0	10	0	41	0	79	0	0	12	0	18	0	73	9	0	7	0	0	0	0	0	0	27	0	14	0	59	0	0	0	0	11
f__unknown_o__Aquificales	0	0	0	7	0	0	0	0	0	0	0	0	13	0	0	0	12	0	0	0	0	0	0	0	15	0	0	0	14	22	0	16	0	0	0	0	0	0	0	0	0	0	0	0	0	0	0	0	0
f__unknown_o__Bacillales	959	1483	1201	1276	1224	3649	1145	801	746	525	969	1604	1271	952	1283	811	1689	1900	555	589	1190	1058	1177	718	1562	1200	527	247	962	1515	454	812	10872	718	892	1326	402	1471	1582	1247	3414	1384	1064	313	1262	661	1260	1043	663
f__unknown_o__Bacteroidales	5656	872	3994	3206	1418	3212	1239	3481	6177	3771	3607	3477	2899	2306	3497	2860	4960	5659	7267	4787	2511	3798	1510	4332	3065	4791	2811	12205	1744	2316	1623	3928	2785	4171	4161	3734	15184	5813	5132	4960	5433	9421	5765	5736	3407	5551	4613	4221	3769
f__unknown_o__Burkholderiales	647	535	1063	974	546	392	528	879	758	691	432	923	503	492	470	344	1412	812	1051	1011	600	327	787	511	351	779	197	738	917	778	609	529	1881	1702	400	461	410	458	802	1203	467	610	793	1821	1106	686	685	1348	949
f__unknown_o__Campylobacterales	0	0	0	0	0	0	0	0	0	0	0	0	0	53	0	0	0	0	0	0	0	0	0	0	0	0	0	0	0	0	0	0	0	0	0	0	0	0	18	0	0	0	0	40	0	0	0	0	11
f__unknown_o__Candidatus Pelagibacterales	0	0	0	50	19	10	0	13	0	0	0	0	0	0	0	0	0	0	0	0	0	97	0	0	0	0	0	0	0	0	0	0	0	0	0	0	0	0	0	0	0	0	0	0	37	0	0	0	0
f__unknown_o__Candidatus Sulfidibacteriales	460	16	0	12	98	39	0	0	0	0	0	0	0	12	15	0	0	0	33	33	72	30	11	39	0	0	0	23	0	0	0	0	8	0	0	0	0	33	0	17	15	22	8	0	44	0	0	0	0
f__unknown_o__Cellvibrionales	0	0	15	0	0	0	0	0	0	0	0	0	0	0	0	0	0	0	0	0	0	10	0	0	0	0	0	0	0	0	0	0	8	0	0	0	0	22	0	0	0	0	0	0	0	0	0	0	0
f__unknown_o__Chromatiales	19	0	11	49	136	15	55	0	0	27	0	0	10	42	13	0	232	38	77	25	32	0	0	14	34	38	0	0	0	47	22	0	235	0	29	276	82	29	8	112	0	0	44	0	15	0	19	6	0
f__unknown_o__Chroococcales	0	0	27	0	0	0	0	0	0	0	0	0	0	0	0	0	0	0	0	24	0	0	21	0	0	0	0	0	0	0	0	0	0	0	43	0	0	0	0	0	0	0	0	0	0	0	0	0	0
f__unknown_o__Coriobacteriales	255	242	158	47	43	145	72	132	0	231	0	29	34	66	247	51	10	25	32	0	57	0	112	41	123	27	17	144	89	0	99	62	0	29	92	65	119	0	115	48	195	0	38	47	126	188	138	0	20
f__unknown_o__Cytophagales	46	0	45	0	13	48	0	0	0	12	20	31	27	37	12	236	10	128	45	0	14	45	28	51	15	9	15	57	0	0	0	0	43	132	0	106	0	0	53	0	54	38	38	25	0	9	17	10	164
f__unknown_o__Desulfobacterales	0	0	0	0	29	0	0	0	0	0	0	12	0	0	0	0	0	0	0	0	0	0	0	0	0	0	0	0	0	0	0	0	0	0	0	0	0	0	0	0	0	0	0	0	0	0	0	0	0
f__unknown_o__Enterobacterales	1230	660	1510	813	1199	524	902	392	1172	359	6567	962	1480	1909	817	517	2937	2093	858	315	579	335	580	1236	927	365	709	536	2904	487	388	639	2411	1560	439	1202	552	935	1081	1550	177	371	592	1466	978	836	950	1360	689
f__unknown_o__Entomoplasmatales	0	0	0	7	0	0	0	21	0	0	0	0	0	0	0	0	0	0	0	0	0	0	0	0	0	0	0	0	0	0	0	7	0	0	23	0	0	0	0	0	0	0	0	0	23	0	0	0	0
f__unknown_o__Ericales	0	0	0	0	0	0	0	0	0	0	0	0	0	10	0	25	0	0	0	0	0	0	0	0	0	0	0	0	0	0	0	0	0	0	0	0	0	0	0	0	0	0	0	0	0	0	0	0	0
f__unknown_o__Erysipelotrichales	0	0	288	0	0	0	0	0	0	0	35	148	10	394	0	9	110	0	9	0	0	99	0	0	300	0	0	0	28	0	0	0	0	0	172	215	0	0	0	8	0	0	0	8	106	9	134	9	0
f__unknown_o__Eubacteriales	8921	15996	9750	17855	18702	9436	17757	10006	15790	8242	4019	9811	17158	13351	13198	9779	5253	10285	5175	11509	7366	8473	14096	12898	13937	11393	13880	10089	7386	13993	10261	7972	9000	5818	7728	4953	5398	8990	9715	7384	6758	6696	8888	4443	10592	6191	9306	8564	9410
f__unknown_o__Fagales	0	22	0	0	0	0	0	24	0	7	0	0	15	0	0	0	0	0	0	0	0	10	24	0	0	0	0	8	0	8	0	0	8	0	0	0	18	16	0	0	0	0	0	0	24	0	43	0	0
f__unknown_o__Flavobacteriales	9	36	21	9	36	57	40	105	0	0	16	38	30	0	83	22	161	0	346	145	61	108	0	74	39	13	98	0	34	16	16	186	50	0	30	27	79	50	5	11	39	8	121	92	38	62	56	29	75
f__unknown_o__Fusobacteriales	0	0	0	0	0	0	0	0	0	0	0	0	0	0	0	0	14	0	12	18	0	0	0	0	0	0	0	0	0	0	0	0	0	0	0	0	0	0	0	0	0	0	0	0	0	0	0	0	0
f__unknown_o__Halanaerobiales	0	0	35	0	0	0	11	0	0	0	31	0	0	50	63	69	0	0	0	0	0	0	0	0	0	0	0	38	0	54	0	0	0	0	0	0	0	0	0	0	32	0	0	47	48	0	0	0	0
f__unknown_o__Halobacteriales	0	0	0	0	134	0	73	0	0	0	0	0	0	52	0	0	10	0	0	0	0	72	18	0	0	0	63	8	0	43	0	0	0	0	0	139	14	45	0	89	13	12	13	0	23	0	118	0	9
f__unknown_o__Haloferacales	0	0	0	0	0	0	0	0	0	0	0	0	0	0	0	0	0	0	0	0	0	0	0	0	0	0	0	0	0	0	0	0	13	0	0	0	0	0	0	0	0	0	0	0	0	0	0	0	0
f__unknown_o__Hyphomicrobiales	1266	2129	875	1640	1688	1146	1746	1077	1324	1388	931	1578	1620	1761	1005	910	564	739	910	1547	1083	952	1583	1127	788	847	801	1189	1785	1098	1443	720	1262	2458	654	768	768	978	1179	1037	688	676	921	653	1739	940	604	775	1259
f__unknown_o__Hypocreales	0	0	0	0	0	0	0	0	0	0	0	0	0	0	0	0	0	0	0	0	0	0	0	0	0	0	0	0	0	0	0	0	0	0	0	0	0	0	0	0	0	0	0	0	0	0	0	0	0
f__unknown_o__Lactobacillales	20	356	35	106	89	214	0	93	92	166	0	133	203	77	143	94	42	0	74	268	0	225	161	216	363	0	115	13	36	111	217	119	57	94	68	116	16	68	151	81	318	93	181	0	92	203	118	104	125
f__unknown_o__Lamiales	0	0	0	0	0	0	0	0	0	0	0	0	0	9	0	0	0	0	0	0	156	0	0	0	0	0	0	0	12	0	0	0	0	0	66	0	0	145	0	0	16	0	5	0	0	0	0	0	0
f__unknown_o__Legionellales	0	0	0	0	0	0	0	0	0	0	0	0	20	0	0	0	0	0	0	0	0	0	0	0	21	0	0	0	0	0	0	0	0	0	0	0	0	0	0	0	0	0	0	0	0	0	0	0	0
f__unknown_o__Malpighiales	0	0	0	0	0	0	0	0	0	0	0	0	0	0	0	0	0	0	0	0	80	16	0	0	0	0	0	0	0	0	0	0	46	0	0	0	0	0	0	0	0	0	0	0	0	0	0	10	0
f__unknown_o__Methanobacteriales	0	0	0	0	0	0	0	0	0	0	0	0	0	0	0	0	0	0	0	0	0	0	0	0	0	0	0	0	0	0	0	0	0	0	0	0	0	10	0	0	0	0	0	0	0	0	0	0	0
f__unknown_o__Micrococcales	1902	333	365	275	645	285	492	459	43	457	33	429	627	382	385	304	10515	237	419	548	482	175	696	525	353	298	683	504	7821	453	269	445	497	305	235	549	318	687	603	446	273	910	583	280	382	284	396	713	338
f__unknown_o__Mycobacteriales	448	270	101	112	453	255	169	571	112	329	18	257	100	67	241	317	82	149	310	458	579	82	350	145	490	252	372	101	299	373	68	151	194	141	100	231	104	297	501	112	550	101	409	150	287	363	124	210	302
f__unknown_o__Myxococcales	0	30	0	0	0	32	0	0	17	14	0	0	42	0	0	0	0	0	0	9	24	0	17	0	51	0	0	0	0	19	0	0	0	0	0	0	0	15	9	0	11	0	39	0	0	40	107	0	0
f__unknown_o__Neisseriales	0	0	14	31	0	0	0	0	0	0	0	0	12	0	0	0	0	41	29	0	92	0	0	0	0	0	0	4	0	0	0	0	26	0	37	0	0	0	0	0	0	0	0	0	0	0	36	18	31
f__unknown_o__Nitrosomonadales	0	0	0	0	0	0	0	0	0	0	0	0	0	0	0	0	0	0	0	0	0	0	0	0	0	0	0	0	0	41	0	0	0	0	0	0	0	0	73	0	0	0	0	0	0	0	0	0	0
f__unknown_o__Nostocales	25	155	102	90	44	0	39	54	296	71	0	0	15	50	46	170	147	0	24	0	32	28	118	0	73	0	14	18	40	0	0	39	0	77	100	47	73	192	127	99	102	95	206	12	172	11	39	159	192
f__unknown_o__Oceanospirillales	9	0	66	0	0	0	0	0	0	25	54	23	0	46	0	0	0	51	45	0	0	0	0	26	0	0	30	0	99	0	28	78	20	0	0	0	0	88	0	41	60	0	40	0	20	13	77	21	24
f__unknown_o__Oscillatoriales	77	0	115	11	22	19	0	0	31	30	0	30	65	0	17	13	0	49	9	22	36	0	12	28	35	43	33	72	28	0	0	0	5	28	0	0	14	30	41	39	0	0	35	19	15	55	31	14	96
f__unknown_o__Poales	31	0	188	11	0	31	9	0	14	14	0	0	34	12	0	0	0	0	0	20	0	14	0	13	0	265	0	20	0	0	0	0	127	0	0	98	0	14	0	0	33	0	0	0	160	15	0	0	0
f__unknown_o__Polyangiales	0	0	0	0	0	0	0	0	0	0	0	0	0	8	0	0	0	0	0	0	0	0	0	0	0	0	0	0	0	0	0	0	0	0	0	0	0	0	0	17	0	0	0	0	0	0	0	0	0
f__unknown_o__Propionibacteriales	0	0	13	54	88	0	0	19	0	0	0	0	0	13	11	0	0	0	0	19	0	0	0	0	0	0	138	0	57	10	0	0	14	0	62	0	0	38	11	0	0	0	48	0	0	10	27	69	11
f__unknown_o__Pseudomonadales	106	154	24	81	70	0	10	36	135	54	9	18	31	138	88	19	35	19	0	0	0	16	15	48	17	16	103	7	41	50	0	0	140	24	46	21	0	34	0	52	374	0	78	0	0	20	0	38	0
f__unknown_o__Rhodobacterales	29	327	0	42	123	41	79	0	52	91	50	48	41	151	35	38	0	31	0	275	0	153	53	82	62	131	39	23	10	348	95	19	37	62	14	41	0	45	8	0	37	66	202	24	24	10	174	58	126
f__unknown_o__Rhodocyclales	0	0	0	0	0	0	0	0	0	0	39	0	0	0	0	0	0	24	14	0	0	0	0	0	0	0	0	0	16	7	0	0	58	38	0	22	52	0	0	40	0	14	0	22	0	0	0	16	9
f__unknown_o__Rhodospirillales	104	52	52	0	0	100	0	14	0	31	0	39	91	14	67	0	261	101	17	0	29	21	77	120	15	0	84	0	1179	46	67	0	26	222	0	143	0	23	0	43	0	0	17	0	59	44	0	0	12
f__unknown_o__Rickettsiales	19	0	0	0	0	29	39	0	0	0	22	0	0	0	41	0	0	12	0	0	0	0	0	0	0	0	13	0	0	0	0	0	25	108	0	75	65	22	0	35	104	0	0	0	0	0	0	160	188
f__unknown_o__Rosales	0	0	0	0	0	0	0	0	0	0	0	0	0	0	0	0	13	0	8	19	54	0	0	0	0	0	0	0	0	8	22	0	16	10	0	0	0	0	0	0	0	0	0	0	0	0	0	0	0
f__unknown_o__Sapindales	0	0	0	0	0	0	0	0	0	0	0	0	0	0	43	0	0	0	0	0	0	0	0	0	0	0	0	28	0	0	0	0	0	0	0	0	0	0	0	0	0	0	0	0	0	0	0	0	0
f__unknown_o__Solanales	16	0	0	0	0	0	0	0	0	0	0	0	0	0	0	0	74	0	0	0	30	8	19	19	0	37	66	27	5	76	0	0	62	0	0	25	0	0	12	0	19	15	0	0	0	0	0	0	0
f__unknown_o__Sphingomonadales	98	22	199	128	0	0	57	226	20	43	0	65	0	354	71	13	0	62	86	0	107	410	0	53	70	0	8	106	57	0	32	0	28	38	24	24	11	147	10	0	31	56	142	116	177	113	32	668	13
f__unknown_o__Spirochaetales	0	0	0	0	0	48	0	0	0	0	0	0	0	0	0	0	0	0	0	0	0	0	0	0	0	0	0	3	0	0	0	0	0	0	0	0	0	0	0	0	0	0	0	0	0	0	0	0	0
f__unknown_o__Streptosporangiales	0	0	0	0	0	22	0	0	0	0	0	0	0	9	0	0	0	0	0	0	0	14	0	0	0	0	0	0	0	0	0	0	0	0	0	0	0	21	0	0	9	0	0	16	0	0	7	0	11
f__unknown_o__Synechococcales	0	0	0	0	0	0	0	14	0	0	0	0	30	7	0	0	0	0	0	0	0	0	0	0	0	0	0	10	0	7	0	47	0	92	0	0	0	18	12	0	0	0	0	0	0	12	0	0	10
f__unknown_o__Synergistales	0	0	0	0	0	0	0	0	0	0	0	0	0	0	0	0	0	0	0	0	28	0	0	0	42	0	0	4	0	0	0	0	0	0	0	0	0	0	0	0	0	0	0	0	0	0	0	0	0
f__unknown_o__Xanthomonadales	0	0	0	17	0	0	33	15	29	131	0	0	11	0	0	0	0	0	40	0	0	0	0	38	22	0	11	1443	24	66	0	9	0	0	0	12	39	12	0	163	22	0	62	0	180	74	104	166	7
f__unknown_o__Zingiberales	0	0	0	0	0	0	0	0	0	0	0	45	0	0	36	0	0	0	0	0	54	0	9	0	45	0	0	0	0	0	0	0	0	13	0	0	0	0	0	0	0	0	0	0	0	0	0	0	0
f__unknown_p__Actinomycetota	690	486	867	680	470	970	615	963	536	662	466	407	331	1298	655	409	508	386	139	447	718	149	1338	415	340	492	288	1121	1008	442	436	71	232	645	210	244	210	734	471	798	396	266	489	414	107	670	439	282	651
f__unknown_p__Ascomycota	0	0	0	0	0	0	0	11	0	0	0	0	0	0	0	0	9	0	0	0	0	0	0	0	0	0	0	0	0	0	0	0	0	0	0	0	0	0	0	0	0	0	0	0	0	0	7	0	0
f__unknown_p__Bacillota	3597	6692	4279	5994	8016	3610	5831	4596	5741	4743	3574	4352	6086	5782	5058	4389	5273	3690	4545	3455	3808	4201	4760	4812	6926	4462	3898	6318	5363	6969	3656	3291	5624	4447	4468	4020	4193	4198	2832	4077	4358	4730	4772	1733	6299	3676	5410	4630	3622
f__unknown_p__Bacteroidota	1603	828	1017	949	1054	2488	541	2149	1035	2913	2632	2889	1969	1320	1659	2320	2254	2799	2242	2718	1364	3156	1105	2710	2270	3204	2036	3408	1126	851	827	1447	1907	1404	2339	1555	3880	3342	2316	2515	5700	3661	2035	3528	2001	1580	3211	2166	2257
f__unknown_p__Candidatus Korarchaeota	0	0	0	0	0	12	0	0	0	0	0	0	31	15	0	0	0	0	0	0	0	0	0	0	0	0	0	0	0	0	0	0	0	0	0	0	33	0	0	0	0	0	0	0	38	0	0	0	0
f__unknown_p__Candidatus Omnitrophota	0	0	0	0	48	0	0	0	0	0	0	0	0	0	0	0	5	13	0	0	0	10	0	0	0	0	67	0	0	31	0	0	0	0	26	0	0	0	0	0	0	0	0	0	0	0	27	26	0
f__unknown_p__Candidatus Saccharibacteria	0	0	40	29	0	0	0	0	0	0	0	24	7	0	33	0	7	0	0	0	0	23	0	0	0	0	0	0	31	10	0	0	13	0	0	22	182	247	235	17	0	0	31	0	0	33	0	334	0
f__unknown_p__Candidatus Thermoplasmatota	0	0	0	0	0	0	0	0	81	0	0	0	0	0	0	0	0	0	0	0	44	0	0	0	0	0	0	0	0	0	0	0	0	0	0	0	0	0	0	0	0	11	0	0	0	0	0	0	0
f__unknown_p__Chloroflexota	0	0	0	0	0	0	0	0	0	0	0	0	0	0	0	21	0	0	0	0	0	0	0	0	0	0	0	0	0	0	0	0	0	0	0	0	0	18	0	0	0	0	0	0	0	0	0	0	0
f__unknown_p__Cyanobacteriota	0	0	0	0	18	0	0	18	0	0	0	0	0	0	52	0	35	0	0	16	19	0	0	14	16	14	43	0	0	0	0	0	0	0	0	11	0	23	18	0	61	0	31	0	0	12	0	54	0
f__unknown_p__Euryarchaeota	0	0	0	0	0	0	26	0	0	11	0	0	0	0	0	0	0	0	0	0	62	0	0	0	0	30	14	7	0	0	0	36	18	17	50	0	0	0	19	0	0	0	0	0	8	0	0	0	0
f__unknown_p__Mycoplasmatota	0	0	0	0	0	0	0	0	0	0	0	0	0	0	0	0	0	0	0	0	0	0	0	0	0	0	0	0	0	0	0	0	0	0	0	0	0	0	0	0	20	0	0	0	0	0	0	0	0
f__unknown_p__Myxococcota	0	0	0	0	0	0	0	0	0	0	0	0	0	0	0	43	0	0	22	0	0	0	0	0	0	0	0	0	0	0	0	0	0	0	0	16	0	0	0	0	0	0	0	0	0	0	0	0	0
f__unknown_p__Nitrososphaerota	0	0	0	0	0	44	0	0	0	0	0	48	30	0	0	0	0	0	0	0	0	0	0	0	0	0	17	0	0	0	0	0	0	63	0	0	0	0	0	0	0	0	0	0	0	0	0	16	41
f__unknown_p__Planctomycetota	0	170	70	0	0	0	0	0	0	19	0	0	75	0	0	0	25	0	65	0	0	0	0	41	0	0	0	0	0	0	43	0	42	10	20	0	0	35	0	0	0	0	0	0	0	0	0	20	0
f__unknown_p__Pseudomonadota	6835	8938	8005	9730	11900	7853	9470	8374	13286	10001	10579	6734	9003	12433	7536	6454	10005	8152	8463	7292	6245	7173	8040	7257	8379	7425	8279	11024	18278	8712	6686	4375	7176	9641	5747	11008	7231	7790	8148	8051	6034	6068	9554	7079	7739	7144	7850	8110	8698
f__unknown_p__Streptophyta	78	90	152	8	135	187	46	167	124	95	155	76	0	202	35	135	122	23	294	146	153	197	79	90	241	66	197	66	6	138	432	76	96	207	43	126	310	525	58	40	110	261	154	105	99	145	91	208	203
f__unknown_p__Thermodesulfobacteriota	0	18	0	19	0	0	245	39	0	0	0	49	0	32	0	0	13	0	0	8	18	19	0	0	9	0	35	40	0	21	0	0	12	0	0	0	34	10	0	12	0	0	0	26	10	0	0	0	0
f__unknown_p__Verrucomicrobiota	0	0	0	9	0	0	0	0	0	0	0	14	34	0	60	15	0	0	0	0	0	14	0	24	0	10	0	15	0	0	0	65	11	0	0	0	0	0	0	0	93	0	0	0	0	0	7	0	0
f__Usitatibacteraceae	0	0	56	0	56	45	30	53	72	0	10	0	26	15	0	0	31	12	12	16	130	104	51	8	0	67	0	0	17	23	259	0	64	0	0	0	0	0	42	23	0	90	22	26	58	0	84	6	22
f__Ustilaginaceae	12	0	0	111	0	0	0	0	88	0	607	0	108	46	0	15	8	0	0	77	0	49	53	9	9	0	0	0	0	0	34	0	0	38	0	0	0	37	0	0	0	0	100	95	0	0	0	56	9
f__Vallitaleaceae	72	179	26	264	95	185	14	138	0	88	45	18	40	108	47	44	20	69	0	18	72	456	30	219	0	31	61	259	0	30	257	37	38	66	20	37	33	15	52	29	82	37	112	86	98	216	40	20	157
f__Veillonellaceae	1056	2119	966	1404	1204	2022	1842	1935	3773	984	1827	1423	2763	1510	2237	2044	1740	1732	1274	1645	2036	1869	1894	1444	2357	1328	1704	1362	1861	1608	1072	785	1147	1621	20364	1659	1764	2320	2444	1646	1723	2011	1898	1249	2435	2233	1131	1414	1509
f__Verrucomicrobiaceae	85	79	132	12	92	154	0	31	180	45	273	31	125	178	51	61	418	147	47	89	13	18	146	130	56	35	233	82	451	160	444	63	77	141	22	152	197	41	344	248	238	0	93	151	123	115	233	65	165
f__Vibrionaceae	2162	1513	2476	1839	2126	655	1564	1483	2434	1657	4830	1784	1946	2363	1736	1328	4512	2656	1679	1489	980	1111	1290	791	1695	1091	966	889	3998	1436	1405	1472	3611	1978	2220	2214	3070	2241	1651	3693	1473	2417	1806	3272	2826	3186	1823	2817	1854
f__Vicinamibacteraceae	103	63	0	0	0	43	41	102	0	8	0	105	23	0	66	11	0	123	69	0	0	25	81	95	16	40	35	45	45	12	39	79	58	48	106	0	20	56	25	0	12	18	0	43	20	69	11	0	84
f__Vitaceae	1041	626	468	630	608	413	358	860	1231	703	1133	1474	370	634	577	1341	294	631	764	457	1119	430	421	439	563	764	564	2370	316	3643	1442	1463	946	1227	1324	528	2230	799	698	679	1043	1439	1448	996	425	902	632	716	426
f__Vulgatibacteraceae	0	0	0	0	0	0	0	0	0	0	0	0	0	0	0	0	0	0	0	0	13	0	0	0	0	0	0	0	0	0	0	0	0	0	0	0	0	0	0	0	7	23	0	0	0	0	0	11	46
f__Waddliaceae	0	0	0	0	0	0	0	0	0	0	0	0	0	0	0	0	0	0	0	0	0	0	0	11	0	0	0	0	0	14	0	0	0	0	0	0	0	0	0	0	0	0	0	0	0	0	11	0	0
f__Weeksellaceae	890	538	951	1216	1058	579	386	770	245	522	277	1137	1016	919	674	1131	693	564	1071	971	393	866	613	1121	689	734	776	902	319	737	690	998	838	796	886	1205	1997	1457	869	690	730	1102	712	809	1109	893	673	697	1114
f__Wenzhouxiangellaceae	0	0	0	10	0	0	28	21	0	22	14	0	19	7	27	0	0	16	43	57	52	10	34	22	0	0	0	0	0	0	0	13	0	60	72	58	0	22	0	0	27	15	0	0	0	17	19	0	8
f__Woeseiaceae	0	21	0	0	0	0	0	0	0	0	0	0	0	11	0	0	0	49	0	0	0	11	0	0	0	0	0	0	0	0	0	0	0	0	0	0	0	24	0	0	0	0	0	0	0	18	0	9	0
f__Xanthobacteraceae	578	395	501	289	557	414	456	589	572	341	353	263	241	629	361	397	333	269	45	277	176	283	448	361	232	282	195	148	297	158	384	194	203	430	173	406	278	215	322	303	434	481	374	253	279	250	387	404	575
f__Xanthomonadaceae	1974	1446	2094	2594	2773	1505	1674	1889	2414	1816	4310	2135	3017	2739	2040	1982	3508	2424	1756	1801	1526	1524	2800	1230	1987	1141	1814	2565	3747	2066	1409	1566	1854	1643	1422	1950	2073	1700	2181	2565	1643	1658	2483	3025	2130	1901	2386	2154	1688
f__Yersiniaceae	948	1289	1528	1327	1075	422	1051	784	3529	1626	1383	1093	1032	1787	1127	1278	3719	1041	1171	779	940	471	805	981	834	926	592	1787	2478	745	762	1866	1329	1407	390	1537	426	760	1113	1304	572	734	988	1995	3066	792	811	1342	955
f__Zhaonellaceae	11	0	0	0	0	0	0	28	0	0	0	30	16	0	76	12	5	0	0	14	69	10	16	0	0	0	29	23	8	0	37	0	11	99	35	13	0	16	0	0	0	45	18	0	0	12	0	29	0
f__Zierdtviridae	0	0	0	0	54	51	0	0	66	0	0	0	0	24	0	0	0	0	0	0	0	0	0	0	0	0	0	0	0	0	0	0	0	0	0	0	0	0	0	0	0	0	0	0	0	0	0	0	0
f__Zingiberaceae	899	837	875	535	563	716	948	344	803	850	140	703	910	415	558	1045	696	581	715	421	1104	754	800	769	683	1138	1423	1213	335	1146	1756	798	904	370	1215	746	697	807	879	955	631	424	581	362	633	500	512	1112	833
f__Zoogloeaceae	119	69	77	73	398	334	184	250	19	94	297	128	75	214	47	196	49	234	170	298	207	229	135	133	79	36	218	150	132	203	62	36	122	227	98	56	28	268	118	43	103	75	191	108	814	113	83	204	137
f__Zooshikellaceae	0	0	0	0	0	0	0	0	0	0	0	151	0	0	0	11	0	0	0	0	0	0	0	0	0	0	0	13	0	0	0	0	11	0	0	0	0	0	0	0	0	0	0	0	23	0	0	0	0
f__Zymomonadaceae	11	0	65	0	0	14	0	0	0	0	35	0	0	0	0	15	5	0	0	0	0	0	82	0	0	0	0	45	0	0	0	0	108	119	0	93	0	0	0	0	0	0	8	0	0	0	47	210	0
[truncated: 118 more columns]

## Sheet: Genus
Genus	PN0441_0001_S1	PN0441_0002_S2	PN0441_0003_S3	PN0441_0004_S4	PN0441_0005_S5	PN0441_0006_S6	PN0441_0007_S7	PN0441_0008_S8	PN0441_0009_S9	PN0441_0010_S10	PN0441_0011_S11	PN0441_0012_S12	PN0441_0013_S13	PN0441_0014_S14	PN0441_0015_S15	PN0441_0016_S16	PN0441_0017_S17	PN0441_0018_S18	PN0441_0019_S19	PN0441_0020_S20	PN0441_0021_S21	PN0441_0022_S22	PN0441_0023_S23	PN0441_0024_S24	PN0441_0025_S25	PN0441_0026_S26	PN0441_0027_S27	PN0441_0028_S28	PN0441_0029_S29	PN0441_0030_S30	PN0441_0031_S31	PN0441_0032_S32	PN0441_0033_S33	PN0441_0036_S36	PN0441_0037_S37	PN0441_0038_S38	PN0441_0039_S39	PN0441_0040_S40	PN0441_0041_S41	PN0441_0042_S42	PN0441_0043_S43	PN0441_0044_S44	PN0441_0045_S45	PN0441_0046_S46	PN0441_0047_S47	PN0441_0048_S48	PN0441_0049_S49	PN0441_0050_S50	PN0441_0051_S51
g__Abiotrophia	0	0	0	0	0	0	0	0	12	0	0	0	0	0	0	47	0	0	0	0	0	0	0	0	41	0	0	0	0	31	0	0	0	200	0	0	0	0	0	0	0	0	0	0	0	0	0	0	0
g__Abyssalbus	0	0	0	0	0	0	7	0	0	0	0	0	0	0	0	0	0	0	32	11	0	0	0	0	0	0	0	0	0	0	0	22	0	0	15	0	51	0	0	0	0	0	0	0	0	0	0	18	34
g__Abyssibius	0	0	0	0	0	0	0	0	0	0	0	0	0	0	0	0	0	0	0	0	0	64	0	0	0	0	0	0	0	0	0	0	0	13	0	0	0	0	0	0	28	0	0	184	0	0	0	0	0
g__Acaryochloris	0	0	0	0	20	0	0	13	0	0	0	0	0	57	40	10	9	16	11	0	0	13	0	0	20	119	0	0	0	0	11	48	0	31	0	0	0	16	0	0	0	0	6	0	0	0	0	0	0
g__Acetilactobacillus	0	0	0	0	0	0	0	0	0	38	30	0	0	0	0	0	0	0	0	0	0	40	26	0	15	0	0	20	0	0	0	0	0	0	0	0	0	0	0	0	0	0	0	0	0	0	0	0	0
g__Acetivibrio	357	623	836	438	277	22	271	474	19	155	168	102	391	167	24	433	173	350	14	472	165	550	473	53	110	606	53	281	129	210	79	83	568	328	0	35	396	175	163	322	19	143	199	30	220	218	168	126	47
g__Acetoanaerobium	0	0	0	0	0	0	0	0	15	0	0	0	0	0	0	0	36	27	0	0	0	11	0	0	0	0	0	19	90	86	95	0	15	0	0	18	0	44	0	0	0	0	0	0	0	0	0	0	0
g__Acetobacter	65	111	35	65	101	0	143	142	0	16	0	103	428	80	98	154	51	164	59	0	176	29	92	273	47	206	138	319	85	33	245	249	83	0	132	35	82	0	44	473	524	31	45	66	379	54	198	157	128
g__Acetobacterium	169	189	186	189	82	177	125	318	22	174	0	60	126	111	161	86	114	400	44	139	187	103	157	126	104	305	26	128	149	25	127	142	187	19	74	0	16	61	204	0	101	57	118	24	0	90	135	105	35
g__Acetohalobium	97	92	0	0	0	0	0	0	0	0	0	0	0	0	43	0	0	0	0	0	0	0	0	0	0	8	0	0	0	0	55	0	0	0	0	0	0	0	0	0	0	0	0	0	0	40	7	0	62
g__Acetomicrobium	0	0	0	0	0	18	0	0	0	0	0	0	0	0	0	0	0	0	0	0	0	0	27	0	0	0	0	6	0	0	0	0	33	0	0	0	0	0	0	0	0	25	0	0	0	0	9	0	0
g__Acholeplasma	0	0	17	0	0	0	0	0	0	0	23	0	0	21	31	0	31	16	0	0	21	49	0	0	0	0	0	12	35	23	0	0	0	0	0	20	0	0	0	13	16	59	0	0	14	0	0	0	0
g__Achromobacter	195	166	461	871	936	671	816	406	276	609	806	270	672	1507	667	166	619	275	752	453	160	660	274	267	779	208	835	215	537	285	363	164	393	926	154	156	230	241	335	400	223	348	476	369	212	199	725	388	428
g__Acidaminococcus	1758	615	1087	955	1085	1211	722	1661	1922	1336	1094	1525	1333	931	1858	1692	1089	1059	1872	2241	1089	776	1089	1069	2901	1693	856	548	1340	1117	342	624	1443	1667	1642	1971	1159	1113	1717	1058	1820	1241	1822	1459	1914	1414	925	1102	1042
g__Acidianus	0	0	0	0	0	0	11	48	29	0	0	0	0	48	0	0	105	0	20	0	0	0	0	8	0	0	0	0	0	0	0	0	14	0	0	32	18	47	36	0	56	19	29	34	0	0	0	0	49
g__Acidibrevibacterium	0	0	0	32	0	0	0	0	0	29	0	0	11	0	0	0	7	0	0	9	0	0	0	0	0	0	11	0	0	0	24	0	0	0	0	0	65	89	80	0	53	0	0	0	0	142	105	19	0
g__Acididesulfobacillus	19	0	104	0	22	36	0	0	133	76	0	19	9	28	0	0	0	0	0	0	0	0	20	0	37	0	0	248	0	0	162	0	0	0	22	43	0	59	0	0	0	0	9	0	0	0	19	0	0
g__Acidiferrobacter	0	0	71	38	0	0	12	0	67	39	497	10	0	114	0	15	0	15	63	0	0	0	0	85	0	0	17	0	0	0	0	0	0	97	0	0	18	160	113	326	15	0	48	151	0	77	27	149	35
g__Acidihalobacter	26	19	54	7	46	25	51	16	36	0	0	0	68	45	18	16	16	11	9	0	0	34	0	9	42	18	47	0	16	0	0	15	0	171	22	51	0	0	7	24	36	0	32	178	57	0	20	0	0
g__Acidilutibacter	92	0	35	14	17	0	24	0	13	49	170	38	23	70	8	0	34	50	15	0	22	0	0	0	64	8	20	0	198	14	0	32	26	0	0	107	65	0	64	61	0	46	17	70	13	31	0	23	20
g__Acidimicrobium	0	0	0	0	0	0	0	0	0	0	0	0	0	16	0	0	0	0	0	0	0	0	0	0	0	0	0	0	11	47	38	0	0	0	0	0	0	0	0	0	0	0	0	0	59	0	0	0	0
g__Acidiphilium	0	0	0	0	0	0	0	11	0	0	0	0	0	0	0	0	0	0	0	0	0	0	0	0	0	0	0	0	0	0	0	0	0	0	0	0	0	0	13	0	0	0	0	0	0	0	14	0	0
g__Acidipropionibacterium	10	55	66	0	50	74	60	0	30	53	0	11	43	34	0	137	37	23	25	0	10	45	49	0	34	43	12	227	62	120	0	27	66	20	0	17	0	143	153	46	12	34	56	28	9	100	79	9	37
g__Acidisarcina	48	0	0	12	0	0	11	0	0	0	0	0	0	9	15	0	0	0	0	13	0	37	0	25	0	0	11	5	34	0	0	32	0	0	0	78	13	29	0	0	0	0	0	0	0	0	0	0	0
g__Acidithiobacillus	51	23	189	0	239	49	0	86	229	83	696	18	19	36	22	14	603	184	153	24	15	14	0	22	0	0	20	507	0	0	21	11	376	0	17	0	10	100	17	19	56	25	74	381	231	146	85	67	82
g__Acidobacterium	0	0	0	0	0	14	0	0	0	0	0	0	0	5	0	0	7	0	0	0	0	9	21	0	0	0	0	14	0	0	0	0	0	15	0	0	0	0	0	0	0	0	16	0	0	26	0	0	0
g__Acidocella	77	0	11	0	0	28	49	57	12	0	0	0	0	12	33	0	87	27	0	0	0	10	0	0	12	0	31	102	58	16	14	0	0	219	0	230	0	0	9	19	0	0	42	0	0	144	0	27	61
g__Acidothermus	0	0	0	0	0	0	0	0	0	0	0	0	0	0	0	0	10	0	10	0	0	0	42	41	0	0	0	22	0	0	0	0	0	0	0	0	0	0	0	10	257	0	0	32	0	0	0	12	0
g__Acidovorax	365	292	349	451	594	296	247	205	197	745	602	311	231	344	581	91	921	171	416	230	383	364	449	141	198	244	309	375	204	225	105	226	516	202	304	156	247	155	274	627	189	370	584	271	283	286	299	381	392
g__Aciduliprofundum	0	0	0	0	0	0	0	0	71	0	0	0	0	0	0	0	0	0	0	0	47	0	0	0	0	0	0	0	0	0	0	0	0	0	0	0	0	0	0	0	0	12	0	0	0	0	0	0	0
g__Acinetobacter	613	243	411	659	437	618	301	595	336	1173	672	263	460	358	591	434	990	292	556	327	479	341	781	319	419	253	592	391	874	624	1482	383	711	746	1159	668	1338	464	683	1834	505	724	326	518	719	599	591	308	513
g__Actibacterium	0	0	8	0	0	0	9	0	0	0	0	0	0	0	240	15	273	0	36	0	0	0	64	0	0	0	0	0	72	213	0	0	63	0	54	0	69	0	0	0	0	124	0	101	0	0	69	0	0
g__Actinacidiphila	0	0	0	0	0	0	52	0	0	220	0	19	13	0	0	0	6	0	0	46	0	24	0	16	0	0	0	0	0	8	0	0	60	118	13	0	0	0	0	0	0	239	0	0	0	75	165	11	153
g__Actinoalloteichus	0	134	109	95	39	14	153	75	33	98	13	230	117	88	79	0	65	75	17	73	279	150	76	199	58	150	184	0	57	130	34	105	0	10	0	210	0	76	159	74	27	48	141	0	89	18	86	107	74
g__Actinobacillus	0	8	0	30	16	45	16	49	0	210	67	0	34	35	40	0	9	30	57	0	43	183	20	44	105	0	160	19	86	6	0	85	42	0	0	56	141	105	123	47	11	78	55	86	86	41	26	36	10
g__Actinobaculum	0	0	0	6	0	0	17	20	15	0	0	33	0	15	36	0	0	0	0	0	0	19	0	9	0	0	47	20	0	0	0	0	15	0	0	0	0	29	199	40	59	20	0	0	0	0	16	6	15
g__Actinocatenispora	0	17	0	25	27	0	0	52	39	62	0	24	0	16	20	33	42	22	8	102	127	142	17	0	0	83	65	27	89	0	9	135	42	29	0	0	64	32	0	20	30	0	59	23	12	72	90	0	46
g__Actinokineospora	0	0	36	0	0	0	0	0	0	26	0	0	0	0	10	17	0	87	0	0	27	0	0	31	0	0	0	0	0	0	20	10	93	0	0	63	0	0	0	29	0	0	17	0	0	10	14	9	0
g__Actinomadura	141	126	247	57	32	82	96	83	80	72	422	104	71	278	220	68	276	164	205	0	171	92	215	80	26	208	68	49	194	74	69	122	363	237	446	227	151	93	74	243	186	161	232	177	96	55	216	78	140
g__Actinomarinicola	24	20	0	0	13	0	0	0	0	42	0	0	12	0	0	0	12	26	0	84	48	24	0	8	92	0	29	46	0	0	40	0	12	22	36	53	0	0	0	43	18	15	0	20	25	36	12	0	38
g__Actinomyces	282	444	227	456	1025	639	869	1125	395	467	102	377	844	586	1096	436	153	363	484	494	565	1058	952	695	583	477	979	1966	491	285	333	357	582	537	179	558	272	746	1012	540	1114	319	512	490	440	517	524	544	745
g__Actinoplanes	320	222	290	186	169	181	171	273	160	737	33	58	307	384	173	150	31	174	359	309	157	202	199	228	127	218	78	510	159	109	182	209	319	160	99	131	202	175	307	349	166	492	314	159	129	281	234	76	275
g__Actinopolymorpha	53	0	0	15	0	0	165	77	0	0	0	34	13	0	13	0	0	18	31	0	24	0	0	34	13	0	20	27	0	22	0	19	19	0	20	0	0	0	0	0	0	0	0	0	0	0	0	0	0
g__Actinopolyspora	0	0	88	99	0	0	0	31	58	72	515	0	0	104	0	0	423	231	0	0	0	0	0	0	0	0	0	19	119	0	0	0	261	0	0	105	0	145	44	112	0	0	69	334	30	95	74	140	0
g__Actinosynnema	0	0	44	0	0	0	25	29	0	16	43	0	0	45	0	0	0	0	0	0	0	0	0	0	0	0	12	26	0	21	0	18	0	15	0	34	0	0	14	21	0	0	25	0	0	13	0	0	10
g__Actinotalea	44	0	0	7	48	98	9	34	0	0	0	0	0	0	92	0	0	52	14	0	449	0	74	19	0	0	0	98	10	35	147	0	0	0	0	0	0	50	0	0	0	12	0	0	44	0	0	0	0
g__Actinotignum	61	80	47	64	101	114	28	61	50	23	0	90	64	28	31	11	17	41	35	77	60	42	70	74	24	142	92	0	30	46	21	42	29	92	36	163	53	16	59	32	146	0	14	22	39	96	121	25	120
g__Acutalibacter	1937	595	348	709	1391	132	915	129	589	1904	341	627	502	367	449	311	228	524	759	799	640	777	629	401	688	751	974	1354	652	752	874	1072	1083	1287	593	765	384	577	1148	989	628	605	816	610	1671	1713	642	825	2172
g__Acuticoccus	47	10	33	0	14	16	0	0	17	128	0	63	0	28	0	9	0	0	0	11	38	0	58	37	0	0	0	134	0	48	27	0	0	19	0	0	0	0	20	0	0	0	0	0	0	0	0	0	0
g__Adhaeretor	59	0	0	0	0	0	9	0	55	13	0	0	18	0	0	0	7	0	0	0	0	0	0	0	9	0	8	57	0	0	0	0	0	118	0	99	42	20	0	0	0	0	60	0	0	0	37	20	0
g__Adhaeribacter	9	17	0	35	0	0	4	0	0	35	0	14	0	0	0	0	191	0	121	0	46	0	0	8	8	0	23	44	11	0	0	0	0	0	91	0	0	0	0	14	0	190	30	0	0	0	30	0	0
g__Adlercreutzia	250	63	190	325	161	155	114	316	124	156	19	85	345	104	142	78	539	25	169	215	181	248	516	154	119	92	231	292	162	290	90	81	80	146	80	153	109	215	104	291	117	94	235	76	170	239	165	237	227
g__Advenella	0	0	14	39	0	14	69	63	11	71	29	0	34	7	0	0	326	94	0	0	12	0	91	0	0	0	0	7	0	11	16	20	0	49	0	31	0	0	39	0	0	410	0	0	13	17	11	8	0
g__Aegicerativicinus	0	0	36	7	33	56	0	0	0	0	0	620	0	36	0	31	53	0	0	0	0	0	0	0	0	0	0	0	0	0	0	0	31	12	49	0	0	0	0	53	0	0	0	32	0	0	0	48	0
g__Aegilops	125	277	109	94	156	430	161	153	33	192	39	287	89	46	192	154	38	107	87	70	163	210	82	24	187	56	276	75	78	83	223	88	43	12	148	356	578	97	293	19	434	18	129	100	107	60	52	109	230
g__Aeoliella	0	0	0	0	0	0	0	0	0	15	0	0	0	0	0	15	0	0	10	0	0	0	0	0	0	9	0	0	0	0	0	0	0	0	0	0	0	0	13	13	0	0	0	0	0	0	18	0	0
g__Aequoribacter	0	0	0	0	0	0	0	0	0	0	0	0	0	0	0	0	0	0	0	0	0	0	0	20	0	0	0	17	0	0	0	0	9	0	0	0	0	0	0	0	0	0	0	15	0	0	0	0	0
g__Aequorivita	79	0	0	0	0	78	0	44	70	24	0	192	47	25	0	16	94	0	34	34	20	156	0	33	17	28	50	54	21	12	0	108	116	16	0	38	0	321	25	0	1352	100	59	142	62	0	30	21	85
g__Aeribacillus	0	114	35	25	30	11	9	126	0	0	0	54	0	15	0	97	0	0	24	0	0	147	0	0	11	18	0	25	0	0	0	0	0	18	0	175	0	9	32	17	12	0	0	65	0	24	0	0	0
g__Aerococcus	185	86	207	102	142	106	29	53	107	185	64	210	53	45	14	21	28	68	13	178	153	26	57	69	88	17	38	256	37	175	108	189	23	135	21	108	39	29	9	0	10	57	638	0	27	11	163	134	79
g__Aeromicrobium	55	0	200	129	64	84	338	98	19	77	175	55	317	67	105	59	145	24	178	114	70	209	72	250	76	297	552	91	121	73	180	212	77	0	244	38	28	108	50	105	0	312	85	93	60	53	114	70	144
g__Aeromonas	6374	1365	6364	3612	1355	911	914	508	7361	3344	27546	3881	1226	11632	1200	828	33164	7943	5468	1041	966	847	793	2755	1305	911	735	594	26091	3192	557	1031	14612	12908	1170	10431	2636	1610	714	15011	983	696	1885	12808	2165	2503	3458	6594	2628
g__Aerosticca	0	0	0	0	0	0	0	0	0	0	0	0	0	9	0	0	0	0	0	0	104	0	0	0	0	0	0	0	0	0	0	0	0	0	0	0	0	0	24	0	32	0	0	0	0	0	0	10	0
g__Aestuariispira	0	0	0	0	0	25	15	0	0	19	0	0	24	11	0	0	0	0	0	0	0	32	54	0	0	0	0	0	0	13	0	13	53	0	36	0	0	0	0	0	0	0	13	0	0	0	0	20	23
g__Afipia	48	99	68	0	0	96	0	116	54	78	0	40	85	54	55	20	0	79	170	8	51	95	91	56	78	0	41	4	37	8	0	0	79	0	0	0	0	21	48	65	46	142	211	34	0	86	37	97	49
g__Afonbuvirus	0	0	0	0	0	0	0	0	0	0	0	0	23	0	0	14	0	0	0	0	0	9	10	0	61	0	0	241	0	12	0	0	13	14	0	0	0	74	0	0	19	0	0	0	0	0	0	0	0
g__Agarilytica	0	0	0	0	45	0	0	0	13	0	0	0	0	7	21	0	4	0	0	0	0	0	0	0	0	0	9	0	0	29	10	0	0	0	0	0	0	119	65	0	0	0	19	0	54	0	0	0	0
g__Agarivorans	18	0	0	0	0	0	0	31	0	10	503	0	60	121	0	37	0	0	0	45	35	22	13	0	24	0	0	8	779	82	22	18	60	0	40	0	49	29	0	0	15	0	0	30	170	0	49	0	0
g__Aggregatibacter	15	0	23	310	0	0	11	0	7	11	17	0	23	24	39	0	0	0	12	0	0	59	13	0	0	0	126	18	5	51	124	45	0	86	0	193	0	0	160	193	60	0	0	162	0	0	68	0	57
g__Aggregatimonas	0	0	0	0	0	0	0	0	0	0	0	0	0	0	0	0	0	0	11	0	0	0	0	17	0	0	21	90	0	0	0	12	93	22	0	0	0	0	14	0	0	0	72	0	0	15	0	0	0
g__Agreia	0	0	0	0	0	0	7	0	0	0	0	0	42	0	0	17	0	0	0	27	28	0	29	9	11	0	0	0	0	0	0	0	0	25	0	0	0	27	22	0	0	0	0	0	0	0	0	0	0
g__Agricanvirus	0	0	0	0	0	0	0	0	0	0	0	0	0	0	0	0	0	0	0	0	0	0	0	0	0	0	0	0	0	0	0	0	0	0	0	0	0	0	0	0	0	0	0	0	0	0	0	0	0
g__Agrobacterium	261	430	673	340	553	776	704	407	979	1550	390	364	397	627	596	626	284	629	476	750	224	439	300	594	849	1336	322	266	515	521	283	188	427	577	343	436	408	227	667	327	521	940	570	210	441	203	330	350	588
g__Agrococcus	263	23	20	168	77	100	136	0	431	103	11	42	0	34	63	27	0	93	26	31	21	56	134	166	0	88	43	138	37	14	11	0	9	144	0	11	69	83	81	0	207	224	199	0	113	0	15	32	239
g__Agromyces	156	54	461	89	56	129	282	117	9	94	20	21	163	9	0	34	31	84	655	44	60	71	108	146	90	128	103	41	184	7	99	32	56	140	16	106	0	202	209	282	121	310	41	85	11	235	43	130	157
g__Ahniella	0	0	0	0	73	0	9	76	0	0	0	44	0	35	0	22	0	0	9	0	25	84	44	0	27	0	0	43	17	30	0	70	32	21	43	14	0	0	0	0	17	0	0	25	0	11	92	0	0
g__Akanthomyces	0	0	23	0	37	0	0	0	17	0	12	23	0	0	0	40	0	0	0	0	0	31	0	0	47	44	0	0	112	0	0	61	15	0	0	0	21	64	0	0	32	0	0	17	62	46	37	9	80
g__Akkermansia	67	54	13	99	60	325	135	66	122	0	67	0	32	66	29	172	344	120	30	73	75	139	175	81	463	82	119	64	20	291	21	170	102	23	104	84	71	279	183	141	131	163	158	337	124	63	135	109	43
g__Alcaligenes	205	92	42	77	69	33	66	23	31	235	10	149	44	13	54	0	132	115	35	119	42	17	123	57	0	17	93	54	0	110	39	143	35	0	117	0	17	64	23	39	26	0	30	0	134	73	52	59	29
g__Alcanivorax	32	76	72	31	92	26	70	0	66	158	0	0	126	6	62	64	267	0	71	130	43	40	42	56	91	20	62	376	45	114	0	33	109	52	0	0	46	0	52	17	81	0	11	31	0	23	64	0	0
g__Algibacter	16	0	0	5	0	0	0	61	8	0	0	0	13	0	0	126	10	43	65	88	71	23	10	0	7	0	49	0	0	0	35	19	0	0	0	0	28	0	0	0	22	0	0	0	13	39	0	0	58
g__Algoriphagus	207	11	87	12	10	50	0	99	33	95	0	80	141	79	91	68	0	19	0	35	124	108	107	29	38	17	170	81	44	0	7	27	107	141	114	0	26	37	111	67	18	217	61	26	118	65	137	104	132
g__Aliamphritea	31	0	0	0	0	0	12	46	0	19	0	73	0	42	0	0	0	0	0	0	31	0	0	28	45	44	156	0	0	0	0	0	0	0	0	51	0	0	29	0	46	0	16	88	89	0	34	8	0
g__Aliarcobacter	0	14	0	0	86	71	19	61	15	0	0	31	14	52	16	0	0	0	29	0	16	44	179	23	29	39	22	17	0	11	195	44	46	18	0	16	0	0	0	0	13	0	0	115	0	0	9	0	0
g__Alicycliphilus	0	0	0	0	17	27	0	13	10	34	0	66	31	111	35	0	0	27	58	15	0	29	0	0	0	11	0	0	0	0	0	0	0	0	0	0	0	14	10	0	0	0	47	29	0	0	0	0	0
g__Alicyclobacillus	0	391	131	73	117	32	100	50	44	22	125	84	53	55	0	123	9	181	202	319	127	73	68	210	125	117	199	73	57	230	0	14	240	0	111	107	326	228	100	59	180	37	205	39	181	186	214	124	207
g__Alienimonas	0	0	0	0	0	0	11	163	0	0	0	0	17	0	101	0	0	0	45	26	0	0	0	23	12	0	6	18	0	23	67	0	20	0	0	0	0	0	11	0	0	19	0	0	0	0	98	0	0
g__Aliiroseovarius	28	0	20	21	160	0	8	0	0	42	0	0	36	59	0	0	0	30	0	15	0	0	0	0	0	0	0	41	0	17	0	0	27	0	0	93	0	435	6	0	0	0	0	0	0	0	9	0	0
g__Aliivibrio	0	14	12	0	27	0	57	13	150	0	0	0	0	9	64	25	0	0	0	156	18	21	0	0	0	0	0	0	54	15	0	0	40	0	0	34	46	0	28	410	15	0	40	0	71	66	0	0	0
g__Alistipes	19864	2896	1882	1677	2063	5193	1283	1945	2752	2396	5031	2115	2588	1946	1844	3889	4924	1939	4576	3244	5489	4221	1701	2629	3443	2944	1720	3148	3303	2379	1135	2344	3799	1501	3331	2316	11406	3826	2437	1951	11373	5873	3088	2898	3592	2262	3690	3675	3681
g__Alkalibacter	59	64	57	71	24	13	0	117	67	0	0	19	0	54	0	0	66	0	135	70	114	0	52	51	0	108	0	119	0	97	186	9	0	0	0	29	21	60	67	23	0	0	24	17	37	0	88	44	0
g__Alkalicella	24	24	14	77	87	0	101	12	42	32	0	0	15	19	46	43	0	39	0	0	0	91	115	10	29	52	0	23	68	0	10	0	61	30	66	38	27	170	14	30	28	171	0	52	0	0	42	67	16
g__Alkaliflexus	0	0	0	0	0	62	0	24	0	0	0	14	0	131	21	43	0	0	47	0	0	10	0	0	0	23	0	0	0	0	0	11	42	0	0	0	0	0	63	0	26	0	0	0	0	0	15	16	16
g__Alkalihalobacillus	52	38	12	10	19	66	0	14	14	66	0	0	15	13	0	0	387	9	37	0	0	53	9	11	16	54	23	85	34	109	103	14	39	15	27	0	0	18	21	0	24	35	48	0	0	36	36	6	0
g__Alkalihalophilus	0	0	18	0	0	0	0	0	0	0	0	0	0	0	0	0	0	0	0	0	0	0	0	18	12	0	0	0	0	14	0	0	13	0	0	0	0	0	0	0	0	0	9	0	20	0	23	68	15
g__Alkalilimnicola	0	0	0	4	0	35	0	0	0	19	0	0	0	0	0	0	0	0	0	0	0	0	0	0	0	0	0	0	0	0	0	36	0	0	67	0	59	0	29	0	0	0	44	0	0	0	0	0	338
g__Alkalimarinus	49	0	0	0	0	18	0	0	28	0	0	24	0	53	0	0	0	43	0	0	0	11	0	0	0	0	0	0	24	0	10	52	0	0	0	0	0	0	0	25	0	0	8	30	36	26	6	0	0
g__Alkaliphilus	56	18	279	78	0	21	67	309	0	0	0	19	0	24	10	0	209	140	41	34	0	414	126	13	44	0	55	414	81	24	0	237	55	42	95	0	0	60	0	12	31	0	0	78	0	50	9	194	10
g__Alkalitalea	18	0	16	100	0	0	0	0	0	0	0	0	0	10	0	0	0	40	0	0	0	35	0	16	10	0	0	0	0	0	12	0	14	0	0	0	0	0	0	0	0	0	0	0	0	0	12	0	0
g__Alloacidobacterium	0	0	25	0	27	0	0	42	80	0	0	0	0	36	103	17	46	34	0	0	0	0	0	0	18	34	0	18	13	10	0	20	29	85	0	0	0	103	31	0	13	36	0	22	0	0	0	0	29
g__Alloactinosynnema	234	0	28	0	23	0	0	31	0	0	157	0	29	0	0	0	0	0	70	0	0	84	26	0	0	0	0	0	387	71	16	0	0	73	0	163	0	0	0	142	0	0	0	0	0	0	7	34	38
g__Alloalcanivorax	18	0	0	0	31	28	8	66	0	27	0	25	0	24	22	22	28	13	0	0	89	28	0	11	0	9	56	44	26	21	8	18	0	0	0	0	0	16	9	21	21	0	0	35	0	62	47	44	15
g__Allobacillus	0	27	53	0	101	70	0	57	0	57	0	0	42	6	79	100	0	0	0	0	0	69	122	13	0	74	0	0	23	0	0	0	0	82	64	0	0	58	0	28	0	0	0	0	0	83	0	0	31
g__Allobaculum	279	59	170	157	233	199	375	440	114	238	73	280	123	1081	146	348	100	19	391	219	255	111	187	60	343	320	395	861	124	525	579	330	131	147	48	204	391	298	41	72	333	232	99	169	239	138	115	192	116
g__Allobranchiibius	0	0	21	0	0	0	0	15	0	0	0	0	0	0	0	0	0	0	0	32	0	0	9	11	0	0	0	0	0	0	0	0	0	0	0	0	0	0	15	31	0	0	17	0	0	0	0	11	0
g__Allochromatium	13	0	94	82	117	22	63	0	10	29	0	22	0	167	10	26	53	0	125	9	11	68	24	63	0	0	0	19	16	46	17	63	150	0	0	24	0	98	106	117	77	91	0	0	41	47	26	7	28
g__Allocoleopsis	0	0	0	0	0	0	10	0	0	0	0	0	28	0	0	0	0	0	0	0	0	0	0	0	0	0	0	0	16	0	0	0	0	0	0	0	0	11	0	0	0	0	0	11	0	0	0	0	0
g__Allofrancisella	10	0	0	37	0	0	0	0	0	0	0	0	9	0	0	0	0	0	0	0	0	25	28	0	0	0	0	0	0	12	37	0	40	26	0	43	0	0	0	96	0	0	0	86	0	0	11	13	27
g__Allokutzneria	98	22	10	16	36	27	16	133	102	17	0	0	23	14	14	0	0	17	0	0	0	0	79	0	15	0	51	49	0	0	0	0	0	48	0	19	0	0	20	0	30	0	0	30	42	0	34	59	55
g__Allomeiothermus	0	0	0	109	0	0	77	0	0	11	0	0	0	0	0	0	0	56	59	0	17	0	0	0	0	0	0	17	0	0	0	0	0	0	65	0	0	0	0	0	0	0	0	0	0	0	0	0	0
g__Allorhizobium	0	0	57	0	7	0	0	0	0	0	33	0	0	9	11	0	0	0	0	0	0	0	21	0	0	0	0	8	0	42	0	0	0	0	0	80	0	44	40	0	0	0	77	0	0	0	0	0	10
g__Allosaccharopolyspora	0	0	0	0	12	0	0	0	0	0	0	0	0	0	0	0	0	0	0	0	0	0	0	43	11	0	0	0	0	0	0	0	0	0	0	0	0	0	0	0	0	0	0	0	0	0	0	10	0
g__Allosphingosinicella	0	0	0	0	93	0	18	0	0	18	0	0	0	0	0	0	12	0	0	0	0	0	0	0	0	0	0	0	28	0	0	0	0	0	0	0	0	0	0	0	637	0	0	0	0	0	0	0	0
g__Alphabaculovirus	0	0	0	0	0	0	24	9	0	0	24	0	0	0	0	0	29	0	0	0	0	0	0	9	0	0	0	0	0	0	0	17	0	0	0	0	0	0	0	0	0	0	0	17	0	20	0	13	0
g__Alteracholeplasma	0	0	0	0	0	0	0	0	0	0	0	0	0	0	43	0	0	0	0	0	0	0	0	0	9	0	0	0	0	0	0	14	9	0	0	0	0	0	0	0	0	0	0	0	0	0	0	0	0
g__Altererythrobacter	95	132	28	36	144	260	35	88	0	131	0	0	55	68	0	57	0	44	26	0	35	13	74	39	0	101	47	166	11	0	0	0	16	31	0	22	121	25	44	74	0	117	84	85	51	69	68	0	100
g__Alteromonas	129	16	64	74	23	114	31	35	30	13	1254	0	45	49	14	0	251	18	10	0	34	85	95	26	25	23	27	73	27	294	13	66	203	48	0	77	0	31	215	0	19	0	85	59	151	27	91	33	75
g__Alysiella	0	0	0	0	0	0	0	34	0	0	0	0	0	0	0	0	0	0	0	0	12	0	0	0	0	0	0	0	17	0	0	0	0	0	0	0	0	0	0	0	0	0	0	0	0	0	30	0	0
g__Amedibacterium	22	202	41	30	27	210	43	160	20	0	14	18	31	83	20	125	33	69	67	24	107	150	0	95	200	0	189	0	25	11	16	0	0	13	255	96	17	18	0	0	34	0	34	20	70	0	60	92	39
g__Aminipila	210	96	33	176	62	144	86	115	219	105	19	102	125	130	130	49	74	87	53	54	182	26	120	29	71	34	70	138	126	80	26	104	79	131	153	46	194	75	109	31	12	94	393	69	94	38	121	130	0
g__Aminithiophilus	41	29	32	35	29	18	27	87	26	104	0	129	103	18	90	0	6	21	12	47	40	0	42	31	12	44	32	91	0	10	44	0	53	25	0	36	24	30	0	53	0	29	26	23	274	64	51	74	0
g__Aminobacter	0	73	42	57	0	11	86	0	0	0	45	14	8	22	15	23	7	0	42	0	16	0	26	0	13	0	29	0	8	13	0	0	27	14	55	24	22	13	214	0	0	0	10	0	16	0	8	52	43
g__Aminobacterium	0	0	0	0	0	0	0	0	0	0	0	0	0	0	0	0	0	16	0	0	0	0	0	0	0	0	0	0	0	0	0	0	0	0	0	0	0	0	0	0	0	0	0	0	0	0	0	9	0
g__Aminomonas	0	17	15	0	32	0	0	0	0	0	0	0	15	26	0	0	0	12	0	46	124	0	0	0	0	0	32	0	9	0	0	0	0	0	0	0	0	0	0	23	0	0	11	0	0	0	0	25	0
g__Ammonifex	0	15	0	10	0	0	0	0	0	0	10	0	21	0	0	0	0	0	0	0	36	0	0	0	0	0	0	9	0	0	0	0	0	0	0	0	0	0	0	0	0	0	0	0	0	0	0	0	0
g__Amniculibacterium	0	0	0	0	0	7	0	0	0	0	0	0	40	8	0	11	5	0	0	0	0	0	0	0	0	0	0	0	0	0	0	0	0	0	35	0	0	0	0	0	0	0	0	0	0	0	0	0	0
g__Amphibacillus	17	0	0	0	0	0	0	0	0	0	0	0	0	7	0	0	20	9	0	0	0	0	0	0	0	0	0	0	0	0	0	0	48	0	0	0	0	0	0	0	62	0	0	0	80	0	0	0	0
g__Amphritea	14	0	0	0	0	38	0	0	13	35	0	0	0	0	0	0	0	0	0	0	29	0	0	0	0	43	43	0	0	16	0	0	0	0	0	0	0	0	21	0	0	0	49	0	12	0	0	12	0
g__Amycolatopsis	279	254	425	382	780	352	467	814	490	481	452	313	314	533	190	296	738	576	748	729	479	399	550	579	784	419	518	348	515	766	387	507	445	398	601	560	369	780	441	552	941	259	754	211	696	615	608	472	512
g__Amylibacter	63	0	38	0	0	34	17	0	0	0	43	0	0	20	43	42	22	13	37	0	43	26	21	0	0	25	0	21	10	33	0	13	21	0	0	34	37	0	0	0	0	0	19	0	29	0	19	40	21
g__Anabaena	0	0	0	0	0	0	40	0	0	14	0	0	11	0	14	32	12	0	18	16	12	124	11	17	14	0	16	119	0	0	0	13	0	0	0	0	0	0	14	0	21	0	0	0	11	0	0	0	0
g__Anabaenopsis	35	28	0	6	89	60	21	0	19	7	28	0	101	11	44	65	32	0	16	26	0	9	0	0	60	0	23	19	0	0	0	0	0	29	0	0	0	29	14	102	702	0	0	0	83	13	0	28	106
g__Anaerobacillus	0	26	20	0	0	19	0	0	0	0	0	0	0	0	0	0	0	14	0	0	0	0	0	0	0	0	42	0	0	0	0	23	0	0	0	10	0	0	0	0	0	0	0	0	0	0	0	0	0
g__Anaerobutyricum	434	362	813	889	464	354	426	435	680	624	743	309	484	826	616	311	1130	367	369	482	319	1420	782	742	400	524	709	279	1025	705	301	487	769	772	487	750	1390	631	801	396	600	286	472	248	572	562	764	906	489
g__Anaerococcus	34	33	48	6	13	0	21	21	0	0	83	0	40	0	11	0	81	129	55	0	68	37	0	0	0	51	16	0	77	0	70	12	17	27	30	14	25	12	21	63	36	13	37	0	148	60	55	30	42
g__Anaerocolumna	369	712	542	750	737	342	1733	827	585	962	644	668	789	750	557	504	795	764	550	1019	914	618	678	732	438	581	1410	709	528	759	579	393	871	382	1826	683	514	342	600	534	970	329	1378	317	1270	682	452	743	741
g__Anaerohalosphaera	0	16	20	0	0	0	0	0	0	0	0	0	0	0	43	0	0	0	0	21	0	31	0	45	0	0	0	15	0	0	0	63	0	0	0	22	0	0	0	0	0	0	15	0	65	0	20	0	0
g__Anaerolinea	14	0	0	0	34	0	0	0	21	26	0	0	0	31	0	0	0	0	0	0	0	36	14	0	0	0	21	732	0	0	0	0	0	0	0	0	0	0	0	0	12	0	23	0	15	0	0	0	0
g__Anaeromicropila	30	15	155	279	11	102	31	0	29	0	38	19	40	75	23	0	69	148	26	46	118	8	18	24	31	11	247	19	38	27	0	50	131	67	35	70	40	0	85	25	11	0	33	70	0	20	98	145	10
g__Anaeromyxobacter	164	304	43	13	49	64	288	72	26	120	85	104	0	22	147	22	9	62	53	38	0	127	222	106	13	36	96	70	198	64	11	18	272	33	42	24	41	129	189	51	38	123	273	0	332	55	218	155	30
g__Anaeropeptidivorans	40	171	145	52	76	13	17	16	82	29	79	0	104	52	239	0	218	20	105	0	137	23	74	17	14	103	44	9	137	70	166	17	8	33	296	70	25	69	159	0	23	98	19	0	93	0	272	37	199
g__Anaerostipes	1010	3213	1031	1781	1720	2490	2109	974	2284	1182	1200	1220	2008	1513	1796	1258	1652	1296	743	575	2703	1467	1678	1940	2013	1245	2960	1211	2254	2710	1501	1169	1307	1361	1964	1682	1689	849	1045	1411	2321	1420	1482	1167	1584	1050	1419	1002	1370
g__Anaerotignum	20	82	21	10	67	14	338	0	18	14	78	35	18	133	0	75	122	89	10	136	116	14	155	69	202	75	18	24	48	114	46	23	19	0	0	32	25	144	56	0	41	20	56	51	12	0	83	34	32
g__Anaerotruncus	392	843	454	709	368	456	1009	514	723	1794	121	1507	607	595	429	590	159	427	312	1086	720	266	397	1218	949	720	140	1793	264	346	193	225	848	1451	550	374	342	396	491	401	431	425	538	361	600	377	919	190	574
g__Ananas	304	74	95	59	25	570	135	79	390	91	0	321	66	76	116	115	118	69	233	203	153	383	327	93	52	62	173	157	56	13	916	208	132	1650	2068	266	331	344	31	116	219	67	195	430	107	252	286	132	187
g__Anaplasma	0	0	34	0	15	10	12	0	0	0	0	0	0	5	0	28	0	34	23	10	0	23	36	0	0	26	0	0	0	0	0	0	0	0	55	0	0	0	0	0	0	0	59	0	0	22	12	8	0
g__Anatilimnocola	18	0	0	6	0	0	0	0	0	0	0	0	0	0	0	0	0	0	0	0	0	0	26	0	0	0	14	22	0	0	0	0	0	0	0	0	0	31	12	0	0	0	0	0	0	0	0	0	0
g__Ancylobacter	234	136	117	110	27	78	0	26	109	73	247	83	17	225	55	27	314	187	25	128	59	9	148	39	48	63	42	23	181	63	38	24	45	160	96	167	63	97	28	114	113	14	53	177	188	38	33	127	69
g__Aneurinibacillus	0	226	0	90	183	207	56	59	82	109	16	15	368	58	141	0	261	74	71	151	16	32	40	171	8	19	10	399	116	143	56	287	221	0	170	119	46	38	55	202	0	0	103	136	86	32	147	168	43
g__Anoxybacillus	50	109	97	11	99	250	59	0	204	63	15	52	24	49	541	61	0	20	44	108	16	22	59	22	47	166	140	279	0	18	9	180	0	48	99	109	281	43	19	12	100	51	115	0	0	18	88	11	10
g__Anoxybacter	0	0	34	0	0	0	11	0	0	0	36	0	0	50	61	71	0	0	0	0	0	0	0	0	0	0	0	42	0	51	0	0	0	0	0	0	0	0	0	0	37	0	0	52	49	0	0	0	0
g__Anseongella	0	0	0	0	0	0	25	24	15	0	0	0	36	0	33	0	19	136	0	0	39	93	0	14	9	64	0	6	0	0	0	0	160	65	0	28	28	17	0	0	11	36	0	0	0	39	45	52	0
g__Antarcticibacterium	159	25	0	14	0	224	20	0	0	0	0	0	0	8	0	76	0	0	20	10	0	0	31	0	0	0	29	0	0	6	0	0	7	0	0	51	39	163	0	167	44	54	0	48	40	24	30	16	0
g__Antarctobacter	26	0	0	0	13	10	0	0	0	23	0	0	59	0	0	0	0	0	32	0	0	0	0	0	14	0	0	34	14	24	14	0	0	0	25	0	0	0	0	0	0	13	26	0	47	16	45	25	0
g__Anthocerotibacter	0	0	17	0	35	47	0	0	0	0	52	0	9	0	0	0	0	0	84	0	0	0	0	10	0	0	0	0	0	0	0	0	0	0	0	0	0	0	7	0	0	0	0	8	0	24	0	0	0
g__Apibacter	0	0	0	56	15	0	0	0	0	23	0	0	0	0	0	0	0	0	0	0	0	0	0	0	0	0	35	0	0	0	13	0	0	0	0	0	23	101	0	0	0	256	0	0	0	0	0	7	36
g__Apilactobacillus	95	0	19	0	22	42	0	0	0	0	0	17	0	0	20	0	0	0	0	0	48	17	0	21	15	0	30	12	34	0	23	0	0	0	0	80	289	0	0	0	44	0	0	0	0	0	0	0	0
g__Aquabacter	22	72	0	0	0	68	18	33	13	0	0	0	0	22	39	0	0	25	0	108	0	19	0	0	0	0	9	0	0	0	0	0	11	0	53	12	28	32	0	43	0	49	37	0	0	0	0	0	243
g__Aquabacterium	28	0	41	87	17	0	106	0	0	87	0	0	31	16	27	26	0	0	26	0	53	0	0	46	0	0	15	20	97	37	0	0	11	7	0	0	51	46	15	35	0	112	0	85	0	0	59	67	0
g__Aquaspirillum	0	0	0	94	9	0	0	45	0	0	0	0	0	0	0	0	0	0	0	0	0	0	0	0	0	0	0	0	0	0	0	0	0	8	0	0	0	0	0	15	0	0	6	0	0	0	0	0	0
g__Aquella	0	0	0	0	0	0	56	0	0	0	153	71	0	43	0	35	78	25	43	33	0	0	37	34	0	32	0	0	28	0	0	0	35	45	0	0	18	0	21	48	0	0	0	0	0	0	0	0	38
g__Aquibium	117	0	58	0	33	0	0	18	0	13	0	0	0	146	9	0	0	31	76	0	0	0	0	26	0	31	0	68	143	6	30	0	0	170	0	131	28	0	0	0	21	0	45	161	22	116	42	67	26
g__Aquicella	0	0	0	9	0	58	209	0	0	47	17	0	12	0	0	0	0	20	0	0	22	0	17	0	24	10	0	11	0	40	0	37	27	0	0	0	0	0	18	0	11	0	40	0	0	0	0	0	0
g__Aquiflexum	0	0	0	0	13	0	9	20	0	9	0	0	0	0	10	10	0	21	0	0	0	0	0	0	0	0	13	0	0	0	0	23	0	0	0	0	0	0	0	0	0	23	0	59	10	0	9	0	0
g__Aquihabitans	0	40	131	38	145	0	23	40	0	72	436	0	0	207	35	37	451	0	102	17	55	0	0	0	91	15	36	52	323	47	54	0	165	19	0	0	104	49	13	184	0	0	63	201	37	0	87	82	52
g__Aquiluna	50	0	20	60	0	0	10	0	0	0	0	0	0	36	0	0	0	0	0	0	0	0	0	0	0	16	8	0	0	0	0	37	0	0	0	20	0	0	17	0	0	0	28	0	0	0	0	0	0
g__Aquimarina	16	27	38	58	80	11	29	72	0	74	0	26	113	86	103	128	75	47	190	59	0	34	0	79	14	0	18	29	0	40	5	58	96	22	46	23	58	26	0	20	74	0	50	33	0	65	38	52	0
g__Aquincola	0	25	56	0	0	31	33	0	0	29	0	30	0	109	32	0	119	0	0	38	38	0	95	0	0	0	62	0	0	10	0	22	116	225	0	127	0	0	0	0	0	0	23	0	72	60	0	24	39
g__Aquirhabdus	0	0	0	0	0	42	0	0	0	0	0	0	0	0	0	0	0	0	0	0	0	0	0	0	0	0	0	0	0	0	10	0	0	0	0	0	0	0	0	0	0	0	0	0	0	0	0	0	0
g__Aquirufa	66	0	0	0	0	0	0	0	52	0	0	0	0	55	0	9	631	247	24	19	29	11	0	0	0	0	19	21	10	0	0	10	14	0	0	157	44	0	19	0	9	0	0	0	0	0	55	0	39
g__Aquisalimonas	0	0	0	0	0	0	0	0	0	46	0	0	57	0	19	0	600	306	0	0	168	0	0	0	0	0	0	0	30	25	0	0	0	296	0	0	0	13	0	0	9	0	58	0	18	0	17	0	72
g__Aquisalinus	80	0	0	10	0	0	53	0	0	0	0	0	0	48	0	37	0	0	0	0	0	0	0	0	0	0	20	32	0	10	0	0	8	0	0	0	0	25	15	0	0	0	0	55	0	0	0	13	140
g__Aquisediminimonas	0	0	0	9	0	0	0	33	28	0	0	12	0	0	0	0	0	0	79	7	0	15	0	0	16	0	0	11	0	0	0	0	0	0	0	134	0	25	0	0	0	0	0	54	0	65	0	0	0
g__Aquisphaera	0	37	0	9	0	0	62	12	0	59	0	25	62	28	85	30	0	0	0	0	0	34	0	22	0	70	0	16	0	0	9	0	16	30	0	0	0	0	26	34	13	0	13	0	45	56	115	0	17
g__Aquitalea	10	54	13	24	0	0	0	19	0	64	0	19	44	0	0	64	8	24	0	0	31	27	85	46	31	0	0	39	0	20	0	0	33	0	0	0	0	47	33	0	77	0	43	98	24	76	14	11	14
g__Arabidopsis	23	59	8	14	9	73	0	11	22	177	60	126	11	66	25	52	324	181	180	212	0	172	0	114	143	0	36	45	140	14	46	182	6	21	193	37	114	408	0	0	103	160	14	36	154	39	64	138	9
g__Arabiibacter	386	308	501	170	65	201	508	441	206	380	109	139	281	358	370	322	130	488	115	264	293	241	336	381	80	181	322	532	325	294	214	237	284	630	265	68	315	166	139	211	244	172	373	202	369	340	272	242	233
g__Arachidicoccus	124	0	12	35	31	66	0	0	40	67	9	79	39	19	0	64	8	32	70	26	12	52	0	56	0	205	40	32	22	40	35	0	25	72	88	296	24	47	32	13	40	0	54	36	20	0	14	37	0
g__Arachis	928	543	1119	800	779	1011	749	1060	582	1246	691	616	924	1236	941	4267	1401	4644	1769	1331	1858	1194	1172	1342	1317	4872	4522	1590	2403	867	5643	5333	1828	1497	2067	1638	865	1989	1212	2149	1453	2232	1058	1237	1267	814	724	1753	1153
g__Arachnia	116	0	8	66	127	0	27	118	19	53	0	72	47	34	12	158	4	56	45	61	0	25	85	7	42	0	8	33	50	106	11	11	0	47	0	0	16	41	114	85	92	109	68	0	119	36	90	110	69
g__Arcanobacterium	27	11	36	44	0	0	29	36	0	46	20	12	0	0	87	18	0	0	23	0	17	364	0	0	0	0	68	32	15	7	0	55	28	0	0	10	46	50	32	12	0	0	16	0	0	0	60	29	76
g__Archaeoglobus	21	0	0	0	0	0	0	0	95	12	0	0	0	0	0	0	0	0	0	0	0	0	19	0	0	31	0	0	0	0	0	0	0	0	0	0	0	0	0	0	0	0	0	0	0	0	0	0	0
g__Archangium	168	54	7	36	75	112	41	10	75	25	150	143	0	91	235	110	338	0	106	0	121	41	94	49	194	14	129	60	174	16	58	0	79	323	147	284	204	148	17	21	116	147	116	0	10	398	88	1039	441
g__Arcobacter	26	124	31	26	13	80	20	115	71	129	111	218	27	6	85	55	145	40	826	20	139	27	68	13	8	52	40	73	0	8	25	135	15	0	71	28	45	79	35	53	34	0	46	38	14	61	0	8	39
g__Arcticibacterium	30	0	0	0	0	15	0	0	0	0	0	0	0	0	0	0	0	0	0	0	0	13	0	7	0	0	6	0	0	0	20	0	0	0	0	65	44	0	0	0	0	0	18	0	50	0	0	0	0
g__Arenibacter	0	0	0	0	0	0	0	39	0	0	0	197	0	0	0	0	0	0	0	10	0	0	0	0	0	0	0	0	0	0	0	0	15	71	0	0	0	0	0	0	0	18	13	0	0	0	0	9	0
g__Arenimonas	0	0	0	0	0	0	17	0	0	0	0	0	0	0	0	0	0	0	0	0	15	0	0	0	0	0	0	49	0	0	0	0	7	0	0	0	0	0	0	0	0	20	38	0	0	0	33	0	0
g__Aristophania	0	0	0	0	0	0	22	0	0	0	0	0	0	0	0	0	0	0	0	0	0	0	13	0	0	0	0	0	0	0	0	0	0	0	0	0	0	0	0	0	0	0	0	22	16	0	0	0	0
g__Aromatoleum	96	0	0	0	0	33	22	118	0	0	0	0	11	0	0	18	0	52	82	0	0	0	82	0	0	0	55	35	10	10	18	66	11	27	0	0	38	0	0	0	0	0	27	0	23	0	37	19	0
g__Arsenicicoccus	0	0	0	0	0	0	0	0	0	10	0	17	0	0	0	0	0	0	0	0	0	0	0	0	0	0	0	0	0	0	0	0	0	0	31	0	131	0	0	9	0	0	0	0	0	0	12	26	20
g__Arsenophonus	0	115	88	154	329	92	188	221	268	0	43	156	0	151	161	184	42	240	67	58	0	113	47	178	265	13	209	7	57	183	134	137	0	32	44	16	85	0	85	66	105	0	11	18	110	0	16	5	0
g__Arthrobacter	1053	2463	1352	1060	836	571	1230	673	634	1037	380	610	952	739	783	725	3023	1024	672	1125	916	1270	781	1493	742	1377	810	1162	371	1708	409	1211	997	655	495	615	546	673	1256	829	1284	777	1586	681	1828	744	1343	954	927
g__Arthrospira	0	21	0	0	0	0	0	0	0	0	0	0	0	14	0	0	0	13	0	0	0	0	0	0	0	0	0	0	0	0	0	0	0	0	0	0	0	0	18	0	0	0	0	0	0	0	11	0	0
g__Asaia	0	0	0	0	19	0	0	0	0	0	0	0	0	0	0	0	0	19	0	13	0	0	0	0	31	0	24	0	0	0	0	0	14	0	0	0	0	0	17	0	17	0	33	0	8	0	0	0	33
g__Asparagus	411	103	227	548	223	163	168	360	212	223	1399	488	267	833	417	442	264	1020	351	347	223	345	367	480	273	683	516	456	102	312	702	503	228	331	237	593	646	394	200	373	923	308	183	403	347	478	609	510	418
g__Aspergillus	144	19	99	18	334	140	246	116	0	228	614	182	45	210	8	60	51	173	164	43	59	94	139	33	30	92	267	43	0	394	196	142	158	74	134	146	91	27	180	34	390	86	160	213	53	57	152	136	122
g__Asticcacaulis	0	43	36	0	23	25	21	0	87	59	0	69	0	19	103	14	22	15	27	9	78	70	69	0	52	0	42	40	27	21	39	0	91	109	58	21	78	0	62	45	86	326	158	0	13	62	43	47	9
g__Atadenovirus	0	0	0	0	0	0	0	0	0	0	0	0	0	0	0	0	0	0	0	0	0	0	0	0	0	0	0	0	0	0	0	0	0	0	0	0	0	0	0	0	0	0	0	0	0	0	0	0	0
g__Athalassotoga	0	0	0	0	0	0	0	0	0	0	0	0	0	0	0	0	0	0	0	0	0	0	0	8	0	0	0	0	0	0	0	9	1547	0	0	0	0	0	0	0	0	0	13	0	0	0	0	0	0
g__Atlantibacter	0	28	0	95	0	0	14	11	106	62	429	136	26	262	0	0	14	126	144	19	27	0	17	11	21	0	0	39	37	33	7	30	268	686	50	0	270	145	12	643	0	105	48	1078	94	10	350	37	27
g__Atopobium	180	505	481	763	554	2526	155	547	420	282	345	337	122	304	353	285	124	643	75	376	970	49	462	397	406	348	206	882	417	587	464	256	240	808	527	567	431	488	123	166	141	1566	289	174	220	204	390	916	106
g__Atribacter	0	0	0	0	0	0	0	0	0	0	0	0	0	0	0	0	0	0	0	0	0	0	0	0	0	0	0	0	0	0	0	0	0	0	0	0	0	0	0	0	0	22	0	0	0	0	0	0	0
g__Aurantiacibacter	179	0	68	0	24	0	17	10	89	35	290	40	90	9	83	137	0	84	62	16	0	0	138	101	0	31	32	25	18	31	49	127	66	13	0	50	49	0	120	255	0	55	59	63	23	31	28	101	136
g__Aurantimicrobium	86	233	0	0	0	384	0	0	0	82	0	100	20	95	152	51	56	0	156	101	70	194	0	69	197	0	0	0	45	157	0	125	104	53	0	0	0	87	76	49	76	0	11	0	270	38	37	6	56
g__Aurantimonas	39	0	0	6	0	0	0	15	0	0	0	0	0	0	45	0	250	0	11	48	44	16	53	0	0	0	19	175	269	0	0	0	0	0	0	12	0	0	0	0	0	0	26	0	0	0	10	0	0
g__Auraticoccus	0	0	0	11	0	0	0	0	0	28	0	0	0	0	42	0	0	0	0	0	14	0	0	0	0	0	0	12	0	0	0	21	0	58	45	0	0	0	0	0	0	58	24	0	0	0	0	0	0
g__Aureibaculum	10	0	10	0	97	51	0	9	0	11	0	0	15	19	0	0	0	82	0	0	130	0	0	0	0	192	0	9	0	18	0	0	31	100	0	0	0	20	0	0	0	0	0	12	0	0	120	0	0
g__Aureimonas	0	39	65	17	0	73	44	9	45	52	0	0	146	0	236	47	18	0	19	106	32	59	34	235	33	0	98	89	31	92	0	0	26	35	103	32	18	0	121	42	430	0	100	0	21	99	95	46	126
g__Aureispira	0	0	0	0	0	0	9	0	0	10	0	0	0	0	0	0	0	0	132	14	0	0	0	0	0	0	7	0	0	20	0	81	0	9	0	0	36	0	0	16	0	0	0	0	0	0	0	0	0
g__Aureliella	0	0	0	0	0	0	7	10	0	0	19	0	0	0	0	0	0	0	0	0	0	0	0	0	0	0	0	0	12	0	12	0	0	0	0	0	0	0	0	12	0	0	0	0	0	0	0	0	0
g__Auritidibacter	0	0	27	0	0	0	22	89	130	39	0	78	0	0	21	72	0	0	0	0	0	0	13	58	142	0	7	0	0	0	0	0	0	0	59	0	0	0	0	0	0	0	0	0	9	0	8	0	0
g__Aurodevirus	0	306	60	7	0	0	22	156	15	0	0	0	0	741	0	0	0	0	0	0	0	13	0	0	0	16	0	20	0	449	0	49	0	0	0	0	127	0	0	0	21	34	0	0	0	0	48	28	0
g__Austwickia	0	27	13	0	0	0	21	0	0	86	0	0	0	25	0	0	14	0	0	0	0	0	0	0	0	22	9	0	74	0	0	0	14	0	0	0	78	0	0	0	8	12	0	0	0	0	26	98	64
g__Avibacterium	20	91	0	61	0	0	0	0	0	37	0	12	19	0	0	22	21	42	0	42	0	17	0	0	0	0	0	0	72	112	20	0	48	0	0	24	0	0	88	22	22	0	137	0	0	101	70	40	77
g__Azoarcus	39	12	11	7	0	16	10	36	0	18	0	26	25	28	0	0	18	104	89	16	149	31	0	78	43	0	165	45	61	20	16	26	17	20	0	39	31	161	39	0	61	0	0	98	612	49	37	55	17
g__Azorhizobium	57	0	53	53	30	69	163	21	229	12	0	0	0	10	21	0	17	0	0	0	0	0	0	0	14	0	7	13	13	0	0	50	0	0	0	75	16	0	64	29	74	103	48	0	39	19	56	151	23
g__Azospira	101	37	66	34	22	0	74	31	0	102	20	233	0	8	29	0	9	18	14	66	10	0	0	18	0	0	27	43	6	60	0	36	0	0	0	13	39	46	34	0	0	0	146	0	0	324	86	9	0
g__Azospirillum	424	380	67	334	228	342	238	290	106	576	97	261	305	179	116	125	98	184	545	604	280	278	233	287	110	1558	544	719	1005	396	163	316	274	206	266	285	363	233	312	513	269	180	366	431	1150	481	458	341	335
g__Azotobacter	0	84	41	56	14	43	17	83	0	105	0	213	118	45	66	69	257	0	114	52	133	172	0	71	42	123	38	146	163	0	0	98	44	61	239	226	22	101	0	100	13	0	26	0	97	41	9	89	34
g__Babesia	18	24	108	0	0	0	58	0	0	33	0	0	19	0	0	24	0	59	0	0	0	0	0	9	7	12	32	17	38	88	0	0	77	0	0	178	0	16	0	0	0	17	23	157	22	0	26	13	11
g__Bacillus	1267	2028	2213	1558	975	1257	1546	1799	1837	1301	1588	1457	3521	1367	1287	1682	2863	1112	1242	1299	874	3165	1379	16308	2374	2206	2402	1771	4896	1857	5668	2191	3144	4731	2913	4363	1381	1273	1046	1149	2204	1627	1566	2148	2471	5716	2121	2755	1563
g__Bacterioplanes	0	0	0	0	0	0	0	0	0	0	0	0	0	0	0	0	0	0	0	0	0	0	0	6	0	0	0	0	0	0	0	0	14	0	0	0	0	0	0	0	0	0	0	0	0	0	0	9	0
g__Bacterioplanoides	21125	0	0	0	0	0	0	0	26737	37	0	0	0	0	0	128	0	0	0	0	0	0	17	0	0	0	0	137	15413	11	0	13	0	5077	797	9592	3374	92	31	3158	0	178	0	0	1707	0	2371	0	526
g__Bacteriovorax	0	0	19	0	0	0	0	0	0	0	0	0	0	0	0	0	0	0	0	9	0	0	0	18	0	0	13	0	0	0	0	0	0	0	0	0	0	0	0	0	0	0	0	0	0	0	0	17	0
g__Bacteroides	12522	5007	7752	6803	7647	11258	3501	10523	10166	10393	51370	12345	9100	10915	11213	15809	38561	19709	32919	20781	10686	18834	4957	17826	15666	13313	10290	15705	12086	5704	6073	14747	9350	11672	16218	13346	64844	22929	15301	12604	30226	41737	9674	25268	13404	11258	14459	19476	14257
g__Baekduia	25	0	0	6	0	224	0	0	0	36	0	0	11	48	0	66	968	33	37	0	0	17	33	0	0	0	17	39	0	0	0	97	42	10	0	0	0	16	17	0	11	0	49	0	0	35	23	25	13
g__Barnesiella	593	62	201	41	122	165	111	151	0	1467	0	90	173	189	217	509	498	384	525	491	571	210	103	182	278	114	381	1661	222	90	170	310	99	1317	261	272	497	569	766	393	370	995	2026	776	539	266	1386	948	525
g__Bartonella	95	16	10	195	53	480	1909	288	101	123	91	0	55	204	76	1206	461	111	171	352	316	280	100	3320	54	136	87	55	761	173	193	446	131	103	165	283	235	25	107	176	38	118	0	72	167	237	63	230	146
g__Basfia	0	0	0	0	0	0	0	0	0	0	0	29	0	0	0	0	0	0	0	0	15	0	0	17	0	0	0	27	0	0	0	0	0	0	0	0	0	0	0	0	0	0	0	0	0	0	14	4	0
g__Basilea	0	224	189	0	0	0	0	0	0	0	0	0	0	0	0	0	0	0	0	0	0	0	180	0	8	239	0	0	0	0	0	0	0	0	0	0	0	0	52	0	0	0	0	0	0	0	0	0	0
g__Bathycoccus	0	46	34	6	0	0	300	0	0	0	0	90	0	0	0	18	0	0	13	0	18	12	0	12	31	0	0	118	42	25	0	8	95	0	0	0	0	0	101	0	0	0	0	0	0	0	0	15	64
g__Bdellovibrio	0	32	128	8	20	52	94	31	0	0	0	0	33	0	14	24	51	163	0	21	51	156	26	24	34	21	42	11	29	48	130	0	63	0	0	0	0	98	0	87	32	25	10	0	29	56	6	39	0
g__Beggiatoa	0	0	0	0	0	0	0	0	0	11	0	0	0	0	0	0	0	0	0	0	0	0	0	0	0	0	0	18	20	0	0	0	0	0	0	0	0	0	5	0	0	0	0	0	15	0	0	0	0
g__Begomovirus	0	0	0	0	0	0	0	0	0	0	0	0	0	0	0	0	0	0	0	0	0	0	0	0	0	0	0	0	0	0	0	0	0	17	0	0	0	0	0	0	0	0	0	0	0	0	0	0	0
g__Beijerinckia	0	0	26	0	0	17	0	76	0	31	0	0	162	21	0	59	0	0	0	0	77	0	0	0	0	0	113	35	39	0	14	0	0	13	0	0	48	87	88	0	0	0	29	0	28	0	0	0	0
g__Belliella	0	0	0	36	10	18	16	0	9	0	0	0	21	0	14	30	46	0	31	0	0	0	0	0	18	21	0	0	0	0	18	0	0	0	0	0	42	44	0	34	0	0	0	0	26	61	0	21	0
g__Benincasa	410	617	387	286	1160	1125	469	1298	193	260	232	487	402	870	727	3565	545	472	139	362	964	1203	449	849	370	465	712	1295	614	414	2939	1647	728	462	559	391	289	360	404	188	665	755	496	748	353	402	311	512	644
g__Bergeyella	0	0	16	0	0	0	0	16	74	0	0	0	9	45	22	0	12	0	0	16	0	0	16	0	0	0	0	0	0	0	0	0	0	0	0	0	0	0	0	0	0	0	0	0	16	0	0	8	0
g__Bermanella	0	0	0	0	0	25	0	0	0	0	0	0	0	0	0	17	5	19	0	0	13	0	0	0	0	0	0	0	0	0	0	0	10	0	0	0	0	0	0	0	0	0	0	0	0	0	0	0	0
g__Bernardetia	0	10	57	49	27	0	8	0	0	0	11	36	0	0	39	0	0	0	12	0	0	15	0	0	22	0	0	0	0	19	0	0	7	72	0	0	0	0	10	0	45	65	24	0	0	0	14	0	0
g__Berryella	199	224	148	231	2384	183	179	321	210	186	35	491	182	343	130	106	69	486	131	120	175	34	120	178	1183	308	198	52	232	1321	242	499	88	609	330	147	261	17	72	115	136	280	135	100	84	45	234	265	195
g__Besnoitia	40	0	115	0	26	0	7	35	0	0	99	14	27	61	9	19	0	0	20	0	31	0	28	0	0	35	9	0	0	8	0	0	0	316	0	0	0	16	15	0	20	19	37	27	0	91	8	52	0
g__Beta	451	634	605	275	555	607	140	688	124	187	128	507	492	391	188	214	299	625	534	488	477	572	276	512	977	427	445	794	579	493	595	526	375	495	653	723	560	636	225	260	290	1320	227	864	258	497	184	246	1334
g__Betaentomopoxvirus	0	0	0	0	0	0	0	0	0	0	0	0	0	0	0	0	0	0	0	0	0	0	0	0	0	0	0	0	0	0	0	0	0	0	0	0	0	0	0	0	0	0	0	0	0	0	0	0	0
g__Beutenbergia	0	0	0	27	0	0	0	0	0	0	0	36	0	0	7	0	0	0	0	0	0	0	0	0	7	0	27	159	0	8	0	0	66	19	0	0	27	25	0	57	12	0	0	0	0	0	0	0	0
g__Bibersteinia	0	0	0	0	0	0	0	67	0	0	0	0	0	0	48	0	0	0	0	0	0	0	0	0	0	0	0	0	0	0	0	0	46	0	0	0	0	63	0	0	0	0	0	0	39	0	0	0	0
g__Bifidobacterium	8445	33667	18596	2488	15015	23111	39567	2508	4553	8958	83756	1947	4449	1922	2417	1373	2806	41080	3612	22257	2851	57792	45136	2333	77047	28362	20367	4964	10407	2651	24988	32956	27866	3085	72376	28766	5806	54283	18477	13018	27043	90134	20077	11803	22541	49850	3856	2758	10254
g__Biomaibacter	0	41	0	71	0	0	22	0	0	33	0	0	0	0	0	0	48	0	18	79	40	13	134	24	0	133	28	0	32	0	0	8	0	0	0	10	50	0	44	0	25	18	0	0	0	0	66	64	16
g__Birpovirus	0	0	0	0	0	0	0	0	0	0	0	0	0	0	27	0	0	0	0	0	0	0	0	0	0	0	0	0	0	0	0	11	0	0	0	0	0	0	0	0	0	0	0	0	0	0	0	0	0
g__Bisgaardia	0	0	0	0	0	0	0	0	0	0	0	0	0	0	0	0	0	0	0	0	0	0	0	0	0	0	0	0	0	0	0	9	0	0	0	26	0	0	0	0	0	0	0	0	0	0	0	0	0
g__Bizionia	0	0	0	9	0	0	0	0	0	6	0	0	0	15	0	0	0	0	0	74	0	0	0	0	0	16	0	0	0	0	0	0	0	0	18	0	0	0	0	0	0	0	0	56	0	13	0	0	0
g__Blastochloris	0	35	42	0	15	22	12	0	0	48	0	0	41	0	0	0	0	32	0	0	55	18	0	8	45	0	46	7	0	7	0	62	9	0	0	18	0	0	0	0	0	37	26	0	38	0	5	0	22
g__Blastococcus	0	14	21	0	49	82	0	62	0	0	0	32	29	0	0	0	10	23	0	13	0	9	82	24	0	0	25	0	23	0	0	0	29	25	0	12	0	0	139	0	0	0	0	0	0	0	0	0	18
g__Blastomonas	0	0	0	0	29	0	8	10	11	101	0	17	0	0	0	32	0	0	20	116	19	111	0	0	6	0	27	10	0	0	0	17	51	0	0	0	0	13	9	405	67	0	0	26	0	13	0	0	41
g__Blastopirellula	12	0	0	0	0	0	0	0	0	0	24	0	0	0	0	0	0	0	0	0	0	0	0	0	0	38	0	9	0	0	11	48	5	0	35	0	0	0	0	0	0	0	0	0	14	17	0	6	0
g__Blattabacterium	0	0	12	0	29	0	83	41	175	0	0	0	60	15	28	0	0	34	18	310	0	12	125	20	11	28	103	27	7	458	64	21	21	58	35	0	36	77	23	266	16	94	67	95	99	0	189	170	262
g__Blautia	9564	23228	16642	20622	26974	20366	29614	16376	26366	11499	19502	13884	21393	19738	21994	12946	18288	13718	15007	15311	13455	19527	16215	15710	26766	16737	25313	14148	12879	20977	13701	12477	14539	12929	16800	14171	8853	16620	14731	12735	14652	12579	14301	7987	12083	12167	19214	16090	16582
g__Bocaparvovirus	0	0	0	0	0	0	0	10	0	0	0	0	12	0	39	0	0	0	0	0	0	0	0	0	0	0	11	0	0	0	0	0	0	0	0	0	0	0	0	0	0	0	0	0	0	0	0	0	0
g__Bohxovirus	0	27	19	0	0	0	40	325	0	219	0	249	0	7	0	41	0	0	90	9	0	486	78	53	156	33	22	37	0	8	0	0	5	84	0	44	132	250	10	0	49	281	0	35	0	0	127	9	45
g__Bombilactobacillus	0	0	0	15	0	0	0	0	14	0	0	0	20	0	0	0	0	0	13	0	0	0	15	0	0	0	0	0	7	0	0	0	0	0	0	0	0	0	0	0	0	0	0	0	0	0	0	19	0
g__Bordetella	130	479	304	282	241	532	505	248	382	148	63	341	617	86	293	158	70	395	62	397	91	51	329	358	287	64	766	146	247	408	135	245	182	232	680	157	416	819	713	323	446	431	448	348	365	307	523	604	507
g__Borrelia	31	0	0	8	0	17	82	59	10	0	24	16	131	0	0	69	44	0	0	32	0	0	0	50	17	35	34	0	40	133	58	0	13	45	0	15	113	232	26	19	80	83	69	34	15	121	0	7	0
g__Borreliella	0	27	0	27	26	0	29	9	10	0	0	17	17	0	18	36	0	13	82	0	0	0	0	0	0	0	0	0	0	20	0	20	15	34	0	165	40	30	0	99	0	0	69	17	0	0	48	49	11
g__Bosea	406	229	37	103	195	217	77	198	114	65	25	154	375	93	186	38	51	356	175	102	204	98	147	55	92	43	126	570	96	35	61	153	239	0	74	62	82	233	275	110	156	80	102	126	328	79	72	74	153
g__Botrimarina	23	0	0	8	12	0	0	0	0	0	0	0	45	0	0	0	0	0	28	62	0	44	98	63	0	0	10	0	0	0	0	0	0	0	13	0	0	0	44	0	0	0	9	0	0	72	0	0	0
g__Botrytis	116	0	0	23	10	38	80	26	48	0	37	0	61	45	0	45	0	13	27	0	0	38	0	30	81	0	17	576	0	0	26	0	8	0	0	12	0	0	0	0	40	0	33	19	0	20	0	14	18
g__Boudabousia	0	0	0	0	0	0	9	0	0	11	0	0	0	0	0	0	22	10	132	0	0	0	0	0	0	0	24	7	0	0	0	0	0	0	28	0	0	0	0	0	65	0	0	0	0	16	0	0	7
g__Brachybacterium	50	138	270	204	122	53	214	243	20	114	0	208	273	126	326	103	54	54	225	97	206	148	99	404	37	310	132	117	321	171	941	174	231	24	186	58	87	54	397	236	54	59	146	303	176	17	228	287	275
g__Brachypodium	152	207	255	1220	269	166	158	265	270	84	16	281	226	201	182	320	59	224	398	147	137	68	59	409	179	214	127	127	108	106	291	512	108	43	55	120	0	92	173	100	255	48	111	0	41	119	125	181	185
g__Brachyspira	46	22	10	0	0	58	0	18	0	18	0	0	16	13	44	108	11	0	13	22	36	7	72	145	7	44	0	87	7	7	0	49	44	27	83	68	26	65	31	21	12	13	174	66	0	29	57	45	0
g__Bradymonas	0	0	0	0	0	0	0	8	14	14	0	0	0	0	20	0	0	28	59	0	0	0	0	0	18	0	0	0	0	0	0	0	0	0	0	0	0	0	0	0	14	0	0	0	0	0	0	0	0
g__Bradyrhizobium	1509	1312	2454	1436	2220	2194	2958	2304	2221	2289	9198	1712	1334	2512	2554	1364	2278	5650	2268	1635	1796	2502	1641	1984	1853	1529	2461	1734	2422	1972	2093	1674	2023	1595	2455	1907	2033	1899	2398	2228	1404	1860	2107	1937	2468	1884	2295	1566	2271
g__Brasilonema	0	0	0	0	0	0	0	0	0	0	0	0	0	0	98	0	0	0	0	0	0	17	0	17	0	0	30	0	0	10	0	0	0	0	0	0	0	0	0	0	0	0	0	0	17	0	0	0	0
g__Brassica	610	566	566	347	597	452	507	641	705	956	1178	736	555	422	1196	1356	261	693	634	503	2108	785	225	265	935	775	2711	2037	419	384	9435	591	745	553	643	590	410	1135	1316	403	1166	632	572	558	609	1275	769	561	497
g__Bremerella	13	0	15	5	0	0	0	11	0	18	0	0	12	0	49	0	0	21	15	174	0	21	194	14	76	20	124	5	0	13	0	0	0	0	0	29	13	0	38	45	0	0	37	0	0	38	36	0	0
g__Brenneria	13	130	33	183	0	0	23	44	276	27	17	97	22	0	0	85	10	13	0	0	0	11	0	16	0	141	13	12	11	149	34	31	81	10	44	0	0	77	0	52	67	45	28	77	12	39	19	0	49
g__Breoghania	0	0	12	153	227	0	0	0	83	24	0	0	0	23	13	0	0	0	0	0	69	0	0	0	0	0	0	0	8	0	16	0	24	0	30	0	0	0	172	76	17	0	44	155	123	46	0	16	28
g__Brettanomyces	24	0	0	0	0	0	0	65	0	16	0	18	0	0	0	0	0	52	47	17	0	0	0	0	0	15	0	0	0	0	0	30	0	0	27	0	0	80	29	0	49	58	9	0	31	0	50	0	20
g__Brevefilum	0	0	20	0	0	35	12	35	0	0	0	0	11	0	0	0	11	17	0	0	0	0	13	0	0	0	0	73	0	0	0	0	0	18	0	0	0	0	0	0	0	0	0	23	0	0	0	0	0
g__Brevibacillus	316	152	116	537	699	76	225	232	201	176	32	341	592	291	502	339	150	454	148	502	442	608	215	574	556	493	464	321	151	165	487	333	281	149	324	553	156	434	399	197	300	278	357	239	316	458	435	348	599
g__Brevibacterium	581	90	659	611	184	144	712	491	529	298	429	91	295	417	134	141	646	310	484	401	381	504	393	156	471	74	277	218	375	343	260	251	175	303	255	1109	359	171	305	484	492	151	275	362	159	290	378	373	218
g__Brevirhabdus	0	0	0	0	0	0	0	18	0	0	0	0	0	0	0	0	0	0	17	0	0	0	0	0	0	0	0	0	0	0	0	0	0	0	41	0	0	0	602	0	34	0	0	0	0	15	7	0	12
g__Brevundimonas	225	436	368	736	303	483	261	328	1360	383	3165	142	249	137	214	140	876	395	695	185	259	341	415	497	146	199	577	335	2322	283	151	191	487	231	142	606	861	235	360	226	191	438	386	1154	602	191	427	419	372
g__Breznakiella	0	0	0	65	0	0	68	0	0	0	23	45	0	27	10	34	6	18	0	0	21	0	0	75	0	0	0	16	57	0	0	0	11	11	149	77	0	98	156	112	95	112	26	63	136	21	21	31	106
g__Brochothrix	0	0	0	0	0	0	0	0	0	0	0	0	0	0	0	0	7	0	0	0	0	42	0	0	0	0	0	0	0	0	0	0	0	0	0	0	0	0	0	0	0	0	0	0	0	0	0	0	0
g__Brucella	456	412	444	194	238	91	162	36	543	193	202	62	123	236	118	83	1105	415	35	117	141	100	137	237	167	221	70	121	169	136	80	64	216	600	136	371	98	39	137	605	103	53	150	868	0	136	136	297	69
g__Brucepastera	11	0	0	0	16	0	0	18	49	17	0	36	0	18	52	29	0	0	61	0	0	0	0	0	0	42	0	11	0	0	0	0	0	0	0	0	0	32	0	26	0	0	0	0	0	0	0	0	0
g__Buchavirus	0	0	0	0	0	0	0	0	42	8	0	0	76	0	0	0	0	0	0	0	0	53	249	0	0	0	74	0	103	17	0	17	105	51	0	0	18	17	0	9	0	0	0	0	0	0	0	11	12
g__Buchnera	108	0	58	20	0	23	0	31	18	25	23	25	26	0	0	16	155	11	0	66	28	16	31	67	31	0	22	0	0	0	0	38	280	0	46	20	40	19	72	0	39	0	62	61	140	0	81	85	0
g__Buhlduvirus	58	411	101	2235	23	382	71	1116	282	549	1190	156	16	865	0	831	5	6008	114	417	0	474	86	156	365	248	487	83	679	490	273	0	386	938	320	370	2136	1105	25	174	1922	704	33	509	35	394	402	75	239
g__Bulleidia	31	0	144	34	0	107	8	0	0	0	0	0	10	67	12	0	23	0	103	137	0	38	0	12	68	36	168	0	0	12	0	77	0	0	0	0	15	0	0	0	0	18	0	29	18	129	0	0	17
g__Buorbuivirus	0	0	0	0	0	0	0	0	0	0	0	0	0	0	0	0	12	0	0	0	0	0	0	0	0	0	0	0	0	84	0	0	0	0	0	0	0	0	0	0	0	0	0	0	0	0	0	0	0
g__Burkholderia	1131	384	1040	873	474	547	389	808	1007	848	610	1629	1181	2976	639	326	3114	918	1800	494	326	707	533	591	237	1224	973	1139	4774	933	678	3423	638	1805	303	1173	1456	1213	898	941	708	483	858	2620	1168	1104	1001	584	639
g__Burzaovirus	1031	855	189	0	43	0	11	417	689	870	84	0	972	695	0	84	707	0	2832	60	33	5117	2458	0	983	11	616	0	10264	1176	286	0	106	474	0	14143	955	111	42	4330	83	201	0	960	0	59	162	9	128
g__Buttiauxella	0	0	0	0	9	0	17	12	0	0	24	0	0	0	0	0	15	0	0	11	0	104	0	0	0	0	21	0	0	30	0	0	14	0	64	75	0	0	0	0	0	0	15	0	0	29	0	12	22
g__Butyricicoccus	131	0	0	19	0	0	0	0	0	125	0	0	0	0	0	16	0	0	0	0	0	0	0	0	0	0	0	0	0	69	0	24	0	0	0	0	15	0	0	0	0	0	0	0	0	0	0	0	0
g__Butyricimonas	58	88	27	44	9	51	12	101	77	162	11	33	14	46	337	0	74	333	172	182	114	79	60	114	91	195	35	136	34	11	30	11	62	68	147	23	548	34	39	17	359	88	225	0	109	57	84	166	89
g__Butyrivibrio	5061	10148	8543	12481	8730	6082	12333	5510	9533	3810	14486	12349	8460	12053	7972	4390	20086	6496	40341	6706	5189	8202	6581	6323	9784	9395	23165	5653	8599	10646	5640	9456	10409	4054	3770	6746	4647	6770	6188	4777	5906	5643	5841	3426	5457	5935	7614	6225	5944
g__Bythopirellula	0	0	0	0	0	18	20	0	0	0	0	0	0	0	0	0	0	0	161	0	0	0	0	0	0	29	0	0	40	0	11	0	0	23	0	0	0	0	0	0	0	0	0	0	0	0	0	0	0
g__Caballeronia	113	0	9	11	205	36	93	50	53	86	42	34	28	0	8	117	147	107	41	187	134	58	123	38	21	44	63	46	523	99	60	82	11	57	0	12	82	41	0	169	133	58	185	0	134	169	0	94	0
g__Cacepaovirus	0	24	0	0	0	11	16	138	0	11	57	83	183	0	0	117	855	30	59	92	0	170	0	0	234	84	21	0	0	11	125	0	60	301	78	252	17	0	0	187	15	171	0	0	0	162	54	23	0
g__Caenibius	0	0	0	7	12	0	0	0	9	0	0	0	0	84	0	0	0	23	0	24	0	0	0	0	28	0	0	0	11	0	0	22	22	0	67	0	0	0	5	0	144	58	0	19	64	0	11	0	44
g__Cajanus	367	316	65	150	187	206	96	429	289	183	806	108	158	269	190	1482	417	421	381	359	858	373	216	643	248	416	499	408	263	519	1272	1200	207	610	145	803	800	1051	211	100	353	176	330	157	153	785	369	612	386
g__Caldalkalibacillus	0	0	0	17	15	0	0	56	47	0	0	0	33	0	139	0	0	0	0	0	17	11	0	31	0	31	55	0	0	76	0	27	0	0	46	63	0	0	0	0	0	0	64	30	0	59	0	39	0
g__Caldanaerobacter	0	0	0	0	8	0	8	0	0	0	0	26	0	0	21	0	0	0	0	0	0	7	0	0	0	8	9	0	0	17	0	37	0	0	26	0	0	0	0	0	40	0	0	0	0	0	15	7	11
g__Caldibacillus	0	0	0	0	12	0	0	0	0	0	0	0	11	0	0	0	8	0	0	0	0	0	0	0	0	0	0	0	0	13	0	17	0	70	0	0	0	0	0	0	0	0	0	19	0	0	0	0	0
g__Caldicellulosiruptor	55	165	50	0	110	0	96	94	24	52	0	72	86	67	215	0	13	102	106	366	68	42	77	23	64	23	372	126	52	108	0	262	46	29	89	166	0	15	138	37	278	94	0	0	0	40	15	25	35
g__Caldichromatium	54	0	0	0	0	0	7	0	0	8	0	0	28	10	0	0	0	31	30	0	37	0	0	36	0	13	0	53	0	0	18	0	0	0	0	0	0	21	0	0	0	0	0	0	0	0	40	0	17
g__Caldilinea	17	0	21	0	13	0	0	0	0	34	0	14	0	20	16	0	0	51	0	50	0	0	0	44	0	0	0	10	0	0	0	20	0	102	26	0	0	49	43	29	18	88	100	0	0	0	0	0	0
g__Caldimicrobium	0	0	0	0	0	0	0	0	0	0	0	0	0	0	0	0	0	0	8	0	0	0	0	0	0	0	0	0	0	0	0	0	0	0	0	0	0	0	0	0	0	0	0	0	0	0	0	0	0
g__Caldimonas	29	23	148	98	0	28	59	30	0	87	0	27	44	0	9	25	7	99	0	13	54	144	0	39	17	13	30	12	50	0	34	0	43	12	30	0	107	0	0	0	25	0	62	105	68	0	66	0	23
g__Caldinitratiruptor	30	13	34	27	40	127	13	53	0	8	36	32	22	97	60	27	0	0	0	0	28	0	27	0	12	0	0	58	82	0	0	0	59	28	25	15	0	17	0	69	0	0	0	0	14	0	15	17	29
g__Caldisericum	0	0	0	0	0	0	0	0	0	0	0	0	0	0	0	30	0	0	0	0	18	0	0	0	0	7	0	0	0	0	13	0	0	0	0	0	0	0	0	0	0	0	0	0	0	0	0	0	0
g__Calditerrivibrio	0	11	0	12	22	24	0	12	34	0	627	0	16	0	12	0	32	0	0	18	0	0	32	0	37	12	0	0	0	0	0	135	36	0	249	49	0	0	23	0	0	0	25	0	0	0	0	63	0
g__Caldithrix	0	0	17	5	14	0	13	0	0	0	0	0	0	0	0	27	0	0	0	17	0	0	0	6	138	0	0	0	0	0	9	0	0	84	0	0	0	0	13	0	37	0	0	0	0	0	0	0	7
g__Caloramator	30	214	60	13	368	169	298	116	12	18	9	224	236	235	242	26	38	0	136	547	25	54	167	201	123	36	293	62	75	216	23	15	76	10	92	72	13	32	37	35	31	88	52	57	46	114	204	194	200
g__Caloranaerobacter	0	0	0	0	0	0	0	0	0	10	0	0	0	0	0	0	0	0	0	0	61	0	0	0	23	0	0	0	0	0	0	21	0	0	0	0	0	0	6	0	0	0	0	0	16	0	0	0	0
g__Calothrix	126	9	80	143	58	86	63	23	29	148	64	56	124	28	161	111	106	226	64	32	135	322	100	114	65	117	162	120	34	285	42	383	231	142	492	136	62	166	80	44	214	124	433	155	26	183	118	0	57
g__Calycomorphotria	0	0	26	0	0	0	0	28	0	0	0	0	0	0	0	0	0	0	11	0	0	0	0	0	17	27	0	16	0	0	0	34	0	0	0	21	0	0	0	40	0	0	0	0	0	0	0	0	0
g__Camelina	175	189	445	416	66	89	235	222	18	104	640	126	129	129	193	480	218	263	192	220	28	481	237	197	282	139	385	410	241	183	1456	271	446	234	246	1786	191	518	197	508	163	163	260	232	87	123	175	194	253
g__Caminibacter	11	0	0	0	0	23	0	64	0	0	0	0	0	0	0	0	0	0	13	47	0	0	0	0	0	0	0	0	0	0	0	0	21	0	0	0	51	0	0	0	18	17	0	0	0	0	0	0	13
g__Campylobacter	175	83	36	35	188	79	146	123	35	236	191	114	56	132	103	143	33	121	61	181	96	310	94	174	22	150	52	313	12	81	130	164	102	108	355	129	110	130	141	96	273	207	148	331	102	84	161	149	167
g__Candida	54	85	0	74	9	0	0	0	20	40	0	18	10	44	0	41	10	0	0	21	195	110	21	0	27	206	0	26	0	23	0	18	65	0	16	18	73	26	53	18	0	25	21	0	18	37	37	66	0
g__Candida/Metschnikowiaceae	0	0	0	0	0	0	0	0	0	0	0	0	0	0	0	0	0	18	0	0	22	10	0	0	0	0	10	263	0	0	15	0	11	0	0	0	0	0	26	0	0	0	0	47	0	0	39	11	20
g__Candidatus Absconditicoccus	0	118	0	0	263	0	45	164	104	0	0	0	46	12	0	0	0	0	102	136	73	0	0	77	85	60	0	0	0	0	0	0	0	0	0	0	51	0	11	0	0	43	0	0	58	0	29	0	173
g__Candidatus Amoebophilus	0	0	0	0	0	0	0	0	0	0	0	0	0	0	0	0	0	0	0	0	0	0	0	0	0	0	0	0	0	0	0	0	0	0	0	159	0	0	0	0	0	0	0	0	0	0	0	0	0
g__Candidatus Annandia	0	0	0	0	0	0	0	0	0	0	0	0	0	0	0	0	0	0	0	0	0	0	43	0	0	0	0	0	0	0	0	0	0	0	0	0	0	0	0	0	0	0	0	0	0	0	0	0	0
g__Candidatus Arcticimaribacter	0	0	0	0	0	0	0	0	0	0	0	0	0	0	0	0	0	0	0	0	0	0	0	0	0	0	0	0	0	0	0	0	0	0	0	0	0	0	0	0	0	0	0	0	0	0	0	0	0
g__Candidatus Arthromitus	0	38	339	18	19	29	0	0	48	26	0	12	11	0	12	0	0	0	111	48	7	0	0	14	0	0	0	17	21	9	0	0	0	29	42	15	0	0	0	0	16	0	30	0	15	0	29	0	0
g__Candidatus Atelocyanobacterium	0	0	0	0	0	32	0	0	0	0	0	0	18	0	18	0	0	0	0	0	0	0	0	0	0	0	0	0	0	0	0	0	0	91	0	0	133	0	0	0	0	0	0	0	0	0	0	0	39
g__Candidatus Azobacteroides	0	0	0	0	0	0	0	0	0	0	0	0	0	0	0	0	0	0	0	32	0	0	0	0	0	213	0	7	24	0	11	0	138	0	0	15	0	0	22	146	33	0	0	0	0	0	0	21	0
g__Candidatus Babela	0	0	0	19	0	0	16	0	0	0	0	0	0	0	0	0	0	0	0	0	0	0	0	0	0	0	0	0	0	33	0	0	0	0	0	0	32	0	0	0	0	0	0	0	0	0	0	10	0
g__Candidatus Bandiella	0	0	0	0	0	0	0	0	0	0	0	0	0	0	0	0	13	0	0	0	0	0	0	0	0	0	8	0	0	0	0	0	18	0	0	0	0	0	0	7	0	0	0	0	0	0	0	0	0
g__Candidatus Baumannia	0	0	0	0	0	0	0	0	0	0	0	0	0	0	0	0	0	23	0	38	0	0	0	0	0	0	0	9	0	0	0	0	0	0	0	0	42	34	0	0	0	0	0	0	376	0	28	0	0
g__Candidatus Blochmannia	32	0	475	24	0	0	36	9	172	161	113	0	12	29	34	0	194	54	0	31	17	32	125	0	0	11	13	59	135	87	0	9	25	0	0	119	197	0	0	43	0	119	52	475	28	59	55	198	8
g__Candidatus Cardinium	0	24	0	0	0	0	0	13	78	0	0	68	0	0	0	23	0	0	26	0	0	0	0	74	0	12	0	0	0	31	0	39	0	0	0	0	0	0	0	0	0	0	0	0	0	13	0	0	0
g__Candidatus Carsonella	0	0	0	39	0	0	0	0	0	0	0	0	107	0	0	67	0	0	0	0	0	0	0	0	0	0	0	0	0	0	15	0	0	0	0	0	0	0	0	0	0	0	0	0	0	0	0	0	0
g__Candidatus Cloacimonas	9563	0	0	0	0	0	0	0	0	9356	4917	5627	0	0	0	53	5062	6811	7158	6968	0	0	0	0	7044	9159	7070	5875	0	0	0	0	6266	4551	4441	0	0	6259	0	4376	0	4981	7209	3186	0	0	0	13	0
g__Candidatus Contubernalis	31	15	0	31	16	0	0	0	0	0	0	0	66	0	0	0	19	0	0	0	19	0	69	0	0	0	36	38	25	0	0	0	8	0	30	13	52	46	0	0	9	31	7	0	0	0	17	0	13
g__Candidatus Cytomitobacter	0	0	0	0	0	0	0	0	0	0	0	18	0	0	0	0	0	0	0	0	0	0	0	0	0	0	19	0	0	0	0	8	0	0	0	0	0	0	0	0	0	0	0	0	0	0	68	0	0
g__Candidatus Desulfofervidus	0	0	0	0	9	0	6	0	0	115	0	14	13	8	0	0	0	12	0	41	0	0	0	0	0	0	0	0	0	0	0	0	6	0	14	0	0	0	0	0	0	13	0	0	0	39	17	0	0
g__Candidatus Desulforudis	0	0	65	19	0	0	101	52	0	33	0	0	0	0	0	43	7	30	0	99	0	0	15	89	0	0	0	0	13	0	0	0	66	0	30	70	43	0	116	0	0	0	11	61	0	0	0	16	0
g__Candidatus Doolittlea	0	0	0	0	0	0	0	0	0	0	0	0	0	0	0	0	0	0	0	0	0	0	0	0	0	0	0	14	0	0	0	0	0	0	0	0	0	0	0	0	0	0	0	0	117	0	21	8	0
g__Candidatus Endolissoclinum	10	0	0	0	0	0	0	0	0	15	0	0	0	0	0	22	0	0	0	0	0	0	0	0	0	0	0	0	0	0	0	0	0	0	0	0	0	0	13	0	0	0	0	0	0	0	0	0	0
g__Candidatus Endoriftia	30	0	0	0	0	0	0	0	0	0	0	0	0	0	26	0	75	0	0	0	102	0	44	0	0	0	0	740	0	0	11	0	0	0	0	0	0	0	0	84	0	0	0	0	0	0	0	0	0
g__Candidatus Fokinia	0	0	0	0	0	0	0	0	0	0	0	0	0	0	0	0	0	0	0	0	0	0	0	22	0	21	0	0	0	0	0	10	0	0	0	0	0	0	0	0	0	0	10	0	0	0	0	0	0
g__Candidatus Fonsibacter	0	0	0	42	18	10	0	13	0	0	0	0	0	0	0	0	0	0	0	0	0	109	0	0	0	0	0	0	0	0	0	0	0	0	0	0	0	0	0	0	0	0	0	0	37	0	0	0	0
g__Candidatus Formimonas	56	40	16	307	20	0	203	13	14	133	0	0	213	70	19	0	106	182	0	70	250	100	99	21	207	45	401	0	147	97	53	14	19	0	30	17	36	34	169	60	108	82	92	0	152	19	123	144	255
g__Candidatus Fukatsuia	0	0	0	0	0	14	6	0	0	0	0	0	0	14	14	0	0	0	0	0	0	0	13	0	0	0	0	0	0	0	0	0	0	0	0	34	0	0	0	0	0	0	0	0	0	0	0	0	0
g__Candidatus Gullanella	0	0	0	0	0	0	0	0	0	15	0	0	0	0	0	0	0	0	0	18	0	0	0	0	0	0	0	0	0	0	0	0	0	0	0	0	0	0	0	0	0	0	0	0	0	0	0	0	0
g__Candidatus Hamiltonella	0	0	0	0	0	0	0	8	0	0	0	0	0	0	0	0	0	0	0	9	0	0	0	0	0	0	0	0	0	0	0	0	20	0	0	0	0	0	0	0	0	0	0	0	0	0	0	0	0
g__Candidatus Hepatoplasma	0	0	0	0	0	0	0	0	0	0	0	0	0	0	0	0	0	0	0	0	0	0	0	0	0	0	0	0	0	0	0	0	0	0	0	0	0	0	0	0	0	0	0	0	0	0	0	0	0
g__Candidatus Hoaglandella	17	0	0	0	10	0	0	0	0	0	0	40	0	0	0	0	0	0	16	0	0	32	0	0	0	0	0	0	17	0	0	99	21	0	0	0	0	0	0	0	0	0	0	0	0	0	0	0	0
g__Candidatus Hydrogenosomobacter	0	0	0	0	0	0	0	0	0	0	0	0	0	0	0	0	0	0	0	0	0	0	0	0	0	0	0	0	0	0	0	8	0	0	109	0	0	0	54	0	0	0	0	0	0	0	0	0	8
g__Candidatus Ichthyocystis	0	0	0	0	0	0	0	0	0	0	0	0	0	0	0	0	0	0	0	0	0	0	0	0	0	0	0	0	0	0	0	23	0	0	0	0	0	0	0	0	0	0	0	0	0	0	0	0	0
g__Candidatus Ishikawaella	0	0	0	0	0	0	0	0	0	0	0	0	0	0	0	0	0	0	0	0	0	0	0	0	0	0	0	0	0	0	0	0	0	0	0	0	0	0	0	0	0	23	24	0	38	0	0	0	0
g__Candidatus Karelsulcia	0	0	0	0	0	0	0	0	0	0	0	0	0	0	0	23	0	0	0	62	0	0	0	33	0	0	0	0	0	15	16	16	38	0	31	0	0	27	0	0	0	0	44	0	38	0	30	0	44
g__Candidatus Kinetoplastibacterium	0	14	19	0	0	0	0	0	0	26	0	0	0	0	0	49	0	0	0	0	0	0	0	0	0	0	0	0	0	0	0	0	0	0	0	0	0	0	0	0	9	0	0	0	0	0	0	9	0
g__Candidatus Korarchaeum	0	0	0	0	0	12	0	0	0	0	0	0	28	15	0	0	0	0	0	0	0	0	0	0	0	0	0	0	0	0	0	0	0	0	0	0	37	0	0	0	0	0	0	0	39	0	0	0	0
g__Candidatus Koribacter	0	16	0	0	14	0	27	0	0	0	0	0	25	25	0	39	0	0	8	0	0	29	23	0	0	7	0	0	0	0	0	0	0	0	21	0	0	0	0	0	0	0	20	0	0	52	0	0	0
g__Candidatus Kuenenia	0	0	0	0	0	0	0	0	31	0	53	0	0	7	0	16	0	19	0	0	0	0	0	37	0	0	0	0	25	0	0	19	23	38	0	0	0	0	0	0	0	0	0	0	0	0	20	0	0
g__Candidatus Megaira	137	0	0	0	0	0	0	0	0	0	0	0	8	0	0	0	0	0	0	0	0	0	0	0	14	10	0	0	0	0	69	0	0	0	0	0	0	0	0	0	0	0	0	0	0	0	0	0	0
g__Candidatus Methanomethylophilus	0	360	0	83	213	109	0	0	0	0	0	0	0	7	0	0	0	0	0	0	0	0	0	0	117	0	0	0	0	13	60	179	0	0	0	0	0	0	0	0	0	45	0	19	0	0	27	28	0
g__Candidatus Methanoplasma	0	0	24	0	0	0	0	0	0	0	0	0	0	0	0	0	0	0	0	0	0	0	0	0	0	0	0	0	0	0	0	0	0	0	0	0	0	0	0	0	0	0	0	0	0	0	0	0	0
g__Candidatus Methylopumilus	18	12	56	17	26	0	137	33	51	23	0	28	95	36	22	0	15	0	0	0	0	33	0	14	9	0	52	0	223	0	43	80	0	71	0	25	0	0	0	0	0	0	13	0	0	11	26	20	11
g__Candidatus Methylospira	0	0	0	39	0	0	0	0	0	0	0	0	10	44	0	0	23	12	0	0	25	0	0	0	0	0	0	7	0	11	0	0	0	0	0	0	0	0	0	0	0	0	0	0	0	0	0	0	0
g__Candidatus Micrarchaeum	0	0	0	0	0	0	0	0	0	0	0	0	0	0	0	0	0	0	0	0	0	0	0	12	0	0	28	0	0	0	0	0	0	0	0	0	83	0	0	0	0	0	0	0	0	0	0	0	0
g__Candidatus Mikella	0	0	0	0	0	0	0	0	0	0	0	0	0	0	0	0	0	0	0	0	0	0	0	0	0	0	0	0	0	0	0	0	0	0	0	0	0	67	0	0	0	0	0	0	0	0	0	0	0
g__Candidatus Moranella	0	0	0	0	0	0	0	0	0	0	0	0	0	0	0	0	0	0	0	0	0	0	0	0	0	40	0	0	0	0	0	0	0	0	0	0	0	0	0	0	0	0	0	0	43	0	28	0	0
g__Candidatus Mycosynbacter	0	0	38	25	0	0	0	0	0	0	0	13	0	0	32	0	0	0	0	0	0	26	0	0	0	0	0	0	31	10	0	0	14	0	0	0	202	246	203	0	0	0	29	0	0	32	0	331	0
g__Candidatus Nanohalobium	0	0	0	0	0	0	0	0	0	0	0	0	0	0	0	0	0	0	0	12	0	0	0	16	0	0	0	0	0	0	0	0	0	0	0	11	0	0	0	0	0	0	14	0	0	0	19	0	0
g__Candidatus Nanopelagicus	0	0	0	0	0	0	0	0	0	9	0	0	0	0	0	0	0	0	0	0	0	0	0	0	0	0	0	0	12	0	0	0	0	0	0	0	0	0	0	0	0	0	0	0	0	0	7	0	0
g__Candidatus Nanosynbacter	0	0	0	0	29	17	0	0	0	0	0	0	26	0	0	110	0	0	11	12	0	19	0	0	0	31	9	81	0	18	0	0	27	0	0	10	14	0	136	128	0	39	0	39	0	0	0	64	0
g__Candidatus Nardonella	0	0	0	0	0	0	0	0	0	0	0	0	0	0	0	0	0	0	0	0	0	0	0	0	0	0	0	0	0	0	0	0	0	0	0	0	0	0	0	0	0	0	0	0	0	0	0	0	0
g__Candidatus Neoehrlichia	0	0	0	0	0	0	0	0	0	0	22	0	0	0	0	0	0	0	0	0	0	0	0	0	0	0	0	0	0	0	0	0	0	0	0	0	0	0	0	0	0	0	0	50	0	0	0	0	0
g__Candidatus Nesciobacter	0	0	0	0	0	0	0	0	0	0	0	0	0	0	0	0	0	0	0	0	0	0	0	0	0	0	0	0	0	0	35	0	0	0	0	0	0	0	0	0	0	0	0	0	0	0	0	0	0
g__Candidatus Nitrosacidococcus	11	0	0	0	0	0	0	46	0	14	0	0	0	0	0	17	0	0	0	0	0	0	19	0	44	11	0	0	11	0	0	0	0	0	0	0	0	39	0	0	0	0	0	0	0	0	0	0	0
g__Candidatus Nitrosocosmicus	15	0	25	0	0	45	0	0	0	0	292	0	21	7	19	27	0	0	17	14	0	0	35	10	73	0	0	0	0	19	0	0	0	0	0	0	0	0	0	0	0	0	24	0	0	0	0	0	0
g__Candidatus Nitrosoglobus	0	0	0	0	0	0	0	26	0	0	0	0	0	0	0	0	0	0	10	0	0	47	0	25	0	0	0	0	0	0	0	0	0	0	0	0	19	0	57	0	0	0	0	0	0	0	31	0	0
g__Candidatus Nitrosomarinus	0	0	0	0	0	0	0	0	0	0	0	0	0	0	0	0	0	0	32	0	0	0	0	0	0	0	0	0	0	0	0	0	0	21	0	0	0	0	0	0	0	0	0	0	0	0	0	0	0
g__Candidatus Nitrosopelagicus	0	0	0	0	0	21	0	0	0	0	0	0	0	0	0	0	0	0	0	0	0	0	0	0	0	0	0	0	0	0	0	0	0	0	0	0	0	0	0	0	0	0	0	0	0	0	0	0	0
g__Candidatus Nitrosotalea	0	0	0	0	0	24	0	0	0	0	0	0	28	0	0	0	0	0	0	0	0	0	0	0	0	0	0	0	0	0	0	0	0	64	0	0	0	0	0	0	0	0	0	0	0	0	0	0	41
g__Candidatus Nitrosotenuis	0	0	0	0	0	0	0	0	0	0	0	45	0	0	0	0	0	0	0	0	0	0	0	0	0	0	18	0	0	0	0	0	0	0	0	0	0	0	0	0	0	0	0	0	0	0	0	16	0
g__Candidatus Nitrotoga	0	0	0	0	0	11	0	0	0	0	0	0	0	0	0	0	0	0	0	0	0	0	0	0	0	0	0	0	0	0	0	0	0	31	0	0	0	0	0	0	0	0	0	0	20	0	0	0	23
g__Candidatus Nucleicultrix	0	0	0	0	0	0	0	0	0	0	0	0	0	0	0	0	19	0	0	0	0	0	0	0	0	86	0	0	0	0	0	0	14	0	0	0	0	0	0	0	0	0	0	0	0	0	0	0	0
g__Candidatus Paracaedibacter	0	0	0	0	0	25	0	0	0	44	0	0	211	30	0	0	198	0	0	0	0	0	10	0	0	0	0	0	56	0	0	0	30	18	0	0	0	0	0	0	0	0	0	65	0	0	21	0	0
g__Candidatus Paraluminiphilus	0	0	0	0	0	0	0	0	0	0	0	0	0	0	0	0	0	0	0	27	0	0	0	0	12	0	0	0	0	0	0	15	0	0	0	0	0	0	0	14	0	0	0	0	0	0	0	0	0
g__Candidatus Pelagibacter	24	0	39	369	0	12	0	0	0	0	0	33	186	0	26	82	85	0	0	14	0	0	9	389	0	0	10	40	0	2112	18	14	0	346	0	0	20	37	29	0	0	52	0	0	0	0	0	10	0
g__Candidatus Pelagisphaera	0	0	38	41	0	0	0	100	0	0	0	31	0	0	0	0	0	0	0	0	0	0	0	17	0	14	0	5	0	0	0	0	0	0	0	0	0	0	0	0	0	0	0	0	0	0	0	9	0
g__Candidatus Phaeomarinobacter	9	0	21	0	0	0	0	0	0	9	0	0	13	0	0	52	0	0	0	0	0	0	24	0	0	0	0	0	0	12	12	0	19	0	0	0	0	0	10	29	0	0	0	61	30	21	11	0	0
g__Candidatus Phycorickettsia	0	0	0	0	0	0	10	0	0	0	0	0	0	0	0	0	0	0	17	0	0	0	0	22	40	0	0	0	0	0	0	0	0	0	0	0	0	0	0	0	0	0	0	0	0	0	8	0	0
g__Candidatus Phytoplasma	0	0	13	0	0	0	0	20	0	0	12	0	0	0	0	14	25	0	33	0	0	0	0	0	0	0	11	0	0	10	0	0	0	0	0	0	21	0	0	6	13	0	0	0	0	0	0	0	12
g__Candidatus Planktophila	28	25	15	26	0	93	48	87	74	0	0	0	65	36	79	44	0	193	29	0	68	43	0	31	75	0	69	3	0	53	88	0	30	0	0	0	49	0	150	0	0	0	94	0	0	0	0	25	0
g__Candidatus Portiera	0	0	0	0	0	0	0	0	0	0	0	0	0	0	0	0	0	0	0	0	0	0	0	0	0	0	0	5	0	0	0	0	0	0	0	0	0	0	0	0	0	43	0	0	0	0	15	0	0
g__Candidatus Profftia	7	0	34	0	40	0	0	0	0	0	0	0	0	0	0	0	9	0	0	0	0	0	104	0	0	7	0	13	0	0	0	0	46	0	0	0	0	24	0	0	0	72	0	83	53	11	0	0	0
g__Candidatus Prometheoarchaeum	0	0	0	0	17	0	0	0	0	0	0	0	0	0	0	0	0	85	0	0	0	0	0	0	0	0	0	0	0	0	12	0	0	0	0	0	0	0	0	0	34	0	0	0	0	0	0	11	0
g__Candidatus Promineifilum	0	0	0	0	0	0	12	0	0	0	0	15	14	25	0	0	12	12	0	0	0	0	0	0	0	0	65	0	9	0	0	0	0	13	0	0	20	0	0	0	0	0	16	0	0	10	0	0	23
g__Candidatus Protochlamydia	0	16	0	16	0	17	12	0	0	7	0	0	19	0	0	0	0	31	0	0	35	0	0	0	7	0	0	143	0	39	0	0	0	0	0	0	0	14	0	0	43	0	0	0	0	0	0	0	0
g__Candidatus Pseudothioglobus	0	0	0	0	0	0	0	0	0	0	0	0	0	0	0	0	0	16	0	0	0	0	0	0	0	14	0	0	0	0	0	0	0	0	0	0	0	10	0	0	0	0	0	0	0	0	0	0	0
g__Candidatus Puniceispirillum	0	0	14	0	0	0	0	0	0	0	0	0	0	0	20	0	0	0	0	0	0	0	0	0	11	0	0	0	0	0	0	0	0	0	0	15	0	0	37	0	0	0	0	0	0	0	0	0	0
g__Candidatus Reidiella	14	0	0	0	0	43	0	26	0	51	0	0	0	0	11	0	8	0	12	0	16	0	0	0	0	0	146	0	12	11	0	18	10	0	0	0	34	24	0	0	0	17	37	0	0	54	25	0	0
g__Candidatus Rhabdochlamydia	39	0	0	0	0	0	23	0	0	0	0	0	0	0	0	0	0	0	0	0	0	0	0	0	0	0	0	0	0	0	0	0	0	0	0	0	0	0	0	0	0	0	12	0	0	0	0	12	0
g__Candidatus Riesia	0	0	0	0	0	0	0	0	0	10	0	0	0	0	0	0	0	0	0	0	0	0	0	0	0	0	0	0	0	0	0	0	0	0	0	39	0	0	0	0	10	0	0	0	0	12	0	0	0
g__Candidatus Ruthturnera	0	0	50	0	0	0	14	17	0	0	0	0	0	0	0	0	0	0	0	0	0	0	0	18	0	0	0	0	0	0	0	0	54	171	0	0	73	29	0	57	0	0	16	0	0	0	0	0	0
g__Candidatus Saccharimonas	0	0	0	0	0	0	0	0	0	0	0	0	0	0	41	0	0	0	14	0	0	0	13	0	0	0	0	0	0	10	0	0	20	0	0	0	0	0	78	18	0	0	0	0	0	0	0	0	0
g__Candidatus Schneideria	0	0	35	0	0	0	0	0	0	0	0	0	26	24	0	0	0	0	0	0	0	7	56	0	0	0	0	0	0	0	0	0	12	0	0	0	0	0	0	0	0	0	0	0	0	0	43	0	0
g__Candidatus Sneabacter	0	0	0	0	0	0	0	0	0	0	0	0	0	0	0	0	0	0	0	0	0	0	0	0	0	0	0	0	0	0	0	0	0	0	0	0	0	0	0	0	0	0	0	0	0	0	0	0	0
g__Candidatus Steffania	13	0	0	0	0	0	0	0	0	0	0	0	0	0	0	0	0	0	0	0	0	0	0	0	0	0	0	0	0	0	0	0	0	0	0	0	0	0	0	0	0	0	0	0	0	0	12	0	0
g__Candidatus Sulfidibacterium	486	13	0	10	96	39	0	0	0	0	0	0	0	12	14	0	0	0	39	35	77	34	10	39	0	0	0	26	0	0	0	0	9	0	0	0	0	33	0	17	17	23	7	0	45	0	0	0	0
g__Candidatus Symbiobacter	0	0	0	0	0	0	0	0	0	0	0	0	0	0	0	0	0	12	0	41	0	0	14	13	0	0	8	33	31	0	0	0	30	0	28	0	0	25	22	0	0	0	0	0	0	0	11	54	0
g__Candidatus Syntrophocurvum	0	0	0	0	0	0	0	0	0	0	0	0	0	0	0	0	0	0	0	0	0	0	0	0	0	0	0	4	0	0	0	0	0	0	0	23	0	0	0	0	0	0	0	0	0	0	0	0	0
g__Candidatus Thioglobus	0	0	0	0	0	0	0	11	0	0	0	0	0	0	0	0	0	0	0	0	45	0	0	0	0	0	0	0	0	0	0	0	0	0	68	8	0	46	0	0	0	0	20	0	0	0	0	0	0
g__Candidatus Uabimicrobium	0	0	0	0	0	0	14	0	0	0	0	0	0	0	0	45	0	0	0	0	0	0	0	0	0	0	14	5	0	0	0	0	22	0	0	0	0	0	23	0	0	0	27	0	0	0	0	0	0
g__Candidatus Vallotia	0	0	0	0	0	0	0	8	0	36	14	0	0	0	0	0	0	13	64	0	0	20	0	0	0	0	0	0	0	0	0	0	0	0	0	0	71	0	0	0	0	0	0	0	70	0	0	0	0
g__Candidatus Velamenicoccus	0	0	0	0	47	0	0	0	0	0	0	0	0	0	0	0	6	14	0	0	0	12	0	0	0	0	72	0	0	29	0	0	0	0	28	0	0	0	0	0	0	0	0	0	0	0	27	26	0
g__Candidatus Vesicomyosocius	36	0	0	0	0	107	0	0	0	0	160	0	100	39	152	0	208	0	0	0	0	9	0	0	0	0	0	0	0	0	0	0	18	0	0	0	0	0	0	0	142	0	0	0	0	0	0	0	0
g__Candidatus Viadribacter	18	27	0	0	0	0	0	0	0	0	0	0	0	7	0	0	0	0	0	0	0	15	0	0	0	0	0	37	0	0	0	10	0	0	0	0	0	0	0	0	0	0	0	0	0	0	0	0	0
g__Canhaevirus	0	0	0	0	0	0	60	0	0	0	0	0	0	0	0	0	0	0	68	21	0	32	0	0	0	0	0	0	0	0	0	0	0	0	0	0	129	0	0	0	0	0	0	0	0	0	0	0	0
g__Cannabis	265	115	186	167	103	29	217	465	408	118	3496	144	145	64	318	840	290	279	539	264	435	424	171	285	626	929	318	281	46	95	2225	821	215	96	14	488	635	260	280	796	760	327	208	738	174	515	213	271	138
g__Capillimicrobium	18	15	0	0	0	0	31	0	0	13	0	0	37	0	0	0	29	49	68	89	26	108	58	41	0	0	0	14	34	24	28	12	0	113	0	15	0	47	22	140	0	0	80	0	13	0	0	155	9
g__Capnocytophaga	246	29	167	21	37	310	50	302	14	167	295	221	151	126	329	136	143	481	376	329	329	113	84	201	2330	322	154	437	45	92	39	88	121	235	299	439	450	602	458	208	1087	124	302	587	277	338	132	168	156
g__Caproicibacter	875	742	586	377	892	535	510	55	486	740	35	411	434	440	472	248	130	122	571	706	813	880	505	423	522	495	1036	1256	337	609	335	546	419	385	333	358	215	479	540	483	741	421	546	158	719	357	319	344	979
g__Caproicibacterium	650	887	3722	631	793	308	1222	189	444	1575	260	580	763	219	428	557	1242	337	335	496	402	238	380	602	384	477	1053	1703	997	1271	833	529	335	581	935	575	1105	713	1076	557	975	707	1463	2085	955	1694	909	521	679
g__Caproiciproducens	612	913	661	1011	1235	564	975	1021	630	1180	326	851	1387	912	642	675	290	1074	546	987	600	714	938	942	1113	529	869	1706	434	1470	990	1206	505	982	981	548	476	596	1356	958	758	457	1293	267	2148	541	684	740	999
g__Capsicum	9809	1118	2566	1255	2043	1054	758	6542	1887	2875	1826	3716	1655	2688	1348	7405	3811	4462	5013	1661	3020	3500	1664	2625	1802	3828	2154	5602	2658	1064	16259	4981	3974	5055	3563	14145	2914	2293	2201	3375	3594	3201	1640	2467	3146	1827	3064	3522	2971
g__Carboxydocella	0	55	47	0	36	0	0	0	0	38	0	0	50	0	0	0	0	0	0	62	0	7	37	15	0	20	0	8	64	22	0	18	0	0	0	0	28	36	12	61	41	0	0	0	0	0	34	163	0
g__Carboxydothermus	26	18	104	0	0	0	150	0	0	0	0	0	0	0	19	0	0	0	0	0	0	0	28	14	0	0	10	0	0	0	0	0	0	0	0	49	0	0	127	0	0	0	0	0	0	0	0	0	60
g__Cardiobacterium	18	0	0	7	28	52	30	0	0	26	0	89	23	0	55	0	0	126	80	0	14	8	85	0	0	16	0	5	0	29	0	23	85	0	22	164	83	33	38	75	0	0	0	0	141	19	74	0	84
g__Carjivirus	10	0	0	26	0	0	0	0	0	0	0	0	0	0	0	23	0	0	0	0	0	0	9	0	30	0	0	0	0	0	138	0	0	0	0	0	0	0	0	0	0	0	0	0	0	0	0	0	0
g__Carnobacterium	0	20	30	0	240	12	0	136	60	11	60	0	24	47	0	38	0	115	0	93	25	0	0	0	0	0	34	43	0	0	0	26	0	0	20	10	0	0	17	6	93	0	32	31	0	30	0	27	17
g__Carya	278	209	432	182	330	175	227	428	163	231	1957	170	181	149	326	827	162	439	291	470	414	295	55	254	365	320	2369	243	121	143	1155	406	417	487	952	274	241	556	380	240	613	245	279	307	239	893	126	663	212
g__Casimicrobium	0	0	0	0	25	0	0	16	0	0	0	0	0	0	56	9	0	0	0	0	21	0	0	8	0	10	0	0	0	0	0	0	0	0	0	0	0	0	0	13	38	0	28	26	0	14	0	45	0
g__Castellaniella	300	0	327	153	0	0	0	0	0	0	0	0	17	0	0	0	0	36	0	58	0	0	0	0	0	0	0	0	7	14	0	0	709	0	0	354	38	0	89	593	0	83	20	0	27	0	0	44	128
g__Catellatospora	10	0	12	36	0	36	0	0	0	20	0	0	22	0	18	0	36	80	41	41	14	74	37	25	11	0	11	0	0	0	12	0	0	0	0	0	0	0	0	0	29	27	16	0	0	0	19	0	0
g__Catenibacterium	7	81	5241	406	10	0	13	0	78	215	818	4515	206	5697	0	0	8676	23	1015	29	0	2590	0	20	7339	0	148	20	435	3663	20	28	23	47	7346	5348	81	27	127	104	17	382	70	69	3438	276	5255	695	52
g__Catenovulum	0	0	0	8	0	87	22	48	0	35	0	0	0	0	0	0	10	46	18	0	0	67	0	0	20	0	0	8	0	0	0	19	9	0	0	0	0	14	0	0	22	0	19	0	0	0	49	8	0
g__Catenulispora	0	0	0	0	7	11	0	0	0	25	0	0	20	10	0	0	0	0	0	27	14	15	27	34	15	0	0	0	7	26	0	0	0	0	0	0	0	0	135	0	90	28	28	140	0	0	13	18	0
g__Caulifigura	0	0	0	0	0	0	0	0	0	0	0	0	0	0	0	0	9	20	0	0	14	26	22	0	11	0	24	18	16	0	0	0	0	0	39	0	0	0	16	0	0	0	0	0	29	0	0	0	0
g__Caulimovirus	0	0	0	0	0	0	0	0	0	0	0	0	0	0	0	0	0	0	0	0	0	0	0	0	0	0	0	0	0	0	0	0	0	0	0	0	0	0	0	0	0	0	0	0	0	0	0	0	0
g__Caulobacter	106	97	124	44	235	369	388	347	79	206	231	256	258	259	224	86	148	427	202	107	203	210	205	375	177	295	70	66	151	124	127	173	70	174	159	241	217	391	81	160	150	393	210	64	93	234	208	148	118
g__Cedecea	0	189	155	185	23	155	118	32	139	95	1309	57	17	490	30	0	1383	584	253	14	33	141	31	10	34	114	78	7	49	199	47	39	952	759	39	39	114	17	0	581	49	84	76	150	99	29	155	288	154
g__Celeribacter	39	55	87	9	128	18	35	47	0	132	0	0	9	9	0	0	31	15	127	7	61	0	0	10	40	0	40	239	11	73	206	0	0	51	0	0	17	0	18	0	0	0	89	0	15	0	90	25	18
g__Celerinatantimonas	31	0	0	0	0	0	0	0	0	0	0	0	0	0	0	0	0	0	0	0	0	0	0	0	0	33	0	0	0	0	0	0	0	0	0	76	0	0	0	0	0	0	0	0	0	0	11	0	0
g__Cellulomonas	120	240	274	124	394	710	226	229	367	209	558	20	1803	323	263	302	123	296	355	300	112	302	295	195	336	83	117	1248	230	134	157	315	118	150	214	517	314	486	242	169	1581	224	370	280	99	248	271	335	150
g__Cellulophaga	60	37	22	0	21	38	88	55	0	32	17	0	64	45	91	15	17	75	8	131	34	30	26	99	207	15	54	0	0	0	521	288	119	48	0	10	246	121	0	0	64	0	65	37	0	30	6	0	14
g__Cellulosilyticum	27	16	479	20	12	110	116	0	122	97	0	135	75	21	41	0	36	328	104	118	83	280	41	99	32	100	50	27	118	200	238	291	79	24	65	126	0	99	9	137	40	22	7	18	145	0	83	66	43
g__Cellulosimicrobium	25	43	22	33	69	14	180	53	40	0	0	9	33	18	41	48	12	0	85	47	34	30	15	100	29	50	11	43	0	18	59	12	68	14	74	11	0	40	39	44	41	63	46	0	48	41	66	62	153
g__Cellvibrio	0	28	110	38	24	36	54	0	0	21	0	30	23	42	0	0	0	110	0	202	86	0	12	13	0	118	15	4	0	26	21	0	83	9	136	57	68	32	92	35	309	30	72	573	42	0	63	0	25
g__Cercospora	0	13	10	0	0	83	18	0	0	19	0	0	10	11	9	0	0	0	45	0	0	13	0	0	23	18	14	0	0	0	0	0	0	0	0	0	0	0	0	22	0	0	0	0	0	0	21	11	0
g__Cereibacter	59	122	265	0	136	82	88	25	0	21	314	152	55	204	55	30	27	232	78	155	227	88	246	98	64	0	138	98	266	125	72	71	165	307	135	155	23	87	81	153	52	61	56	14	280	40	155	116	206
g__Cervidpoxvirus	0	0	0	0	0	0	0	12	0	0	0	0	0	0	0	0	0	0	0	0	0	0	0	0	0	0	0	0	0	0	0	20	0	0	0	0	0	0	23	0	0	0	0	0	0	0	0	16	0
g__Cetobacterium	0	26	58	7	0	0	0	0	0	0	0	0	0	12	0	0	0	0	0	0	0	0	0	0	0	0	0	0	0	0	0	0	0	0	0	16	0	0	0	0	0	17	0	0	0	0	0	0	0
g__Chamaesiphon	0	0	0	10	17	0	0	0	0	94	0	0	47	0	0	0	0	0	0	0	0	30	0	26	0	0	58	45	0	0	18	35	19	0	35	33	0	0	0	29	14	62	0	0	57	0	7	0	72
g__Changchengzhania	22	0	17	0	0	0	0	0	0	0	0	0	0	0	0	0	0	0	0	0	25	0	0	0	0	0	0	0	0	0	0	0	0	0	0	0	0	0	0	0	0	0	0	0	0	0	17	11	0
g__Changpingibacter	0	0	0	0	12	0	17	0	0	0	35	0	0	0	12	0	11	0	0	0	0	0	0	131	0	0	22	0	0	7	0	0	4	0	0	0	0	0	41	0	36	17	24	0	0	0	0	0	0
g__Chania	9	0	0	0	274	0	0	53	0	0	0	0	0	476	119	0	0	0	0	0	0	0	0	0	28	26	0	0	0	0	0	0	0	0	33	60	0	55	0	0	0	0	21	0	0	0	7	101	0
g__Chelativorans	23	353	379	0	242	33	611	0	0	56	0	67	212	45	87	82	24	0	30	313	12	317	187	52	39	107	220	0	7	25	134	193	194	0	75	24	0	0	0	0	0	0	31	48	17	58	25	119	0
g__Chelatococcus	23	0	0	0	41	16	71	0	0	27	95	294	14	0	73	0	13	0	0	0	63	72	23	16	0	0	0	22	0	35	43	11	12	43	41	34	47	56	13	17	0	73	193	0	0	86	47	0	0
g__Chenggangzhangella	0	16	65	8	12	31	44	0	9	133	0	0	25	43	0	42	0	15	52	195	30	68	0	0	0	0	13	0	0	22	0	9	0	0	178	67	58	15	0	0	28	575	0	0	0	0	32	47	16
g__Chitinibacter	0	16	0	0	0	0	0	0	63	17	0	0	20	0	0	30	0	179	29	0	0	0	10	0	0	0	0	0	18	11	0	0	0	0	0	0	0	0	0	0	23	0	0	32	0	0	0	16	0
g__Chitinimonas	59	18	24	78	103	204	35	28	89	16	27	0	116	46	137	46	13	77	101	88	145	82	113	0	173	24	12	39	0	181	0	19	15	70	0	0	96	80	57	15	11	20	57	84	98	0	55	24	21
g__Chitiniphilus	0	0	0	39	0	0	0	0	0	0	0	0	12	13	0	0	0	45	0	0	0	0	14	11	0	28	8	0	0	43	0	0	0	0	0	22	0	0	0	0	0	0	29	0	0	16	0	0	0
g__Chitinolyticbacter	0	34	0	13	34	0	0	13	0	46	0	82	28	11	0	15	0	0	17	0	32	13	28	0	11	21	14	0	21	0	103	0	0	0	0	0	97	0	70	26	0	0	21	0	22	46	31	58	49
g__Chitinophaga	348	51	242	241	228	304	145	227	113	217	71	167	120	358	345	153	188	1369	397	314	110	243	231	319	186	308	120	85	172	70	240	152	273	190	157	909	172	254	461	120	264	200	403	750	255	234	265	366	273
g__Chlamydia	0	0	34	0	49	0	46	149	0	0	0	35	0	0	0	118	0	38	45	22	22	10	13	15	0	14	0	0	0	65	0	9	10	0	47	46	162	0	0	0	38	53	0	0	35	0	19	9	0
g__Chlamydomonas	67	37	66	44	65	18	164	123	77	50	239	87	39	99	305	172	23	18	372	126	230	60	99	174	23	44	115	12	0	7	141	135	14	43	20	179	29	77	69	58	0	0	46	0	25	0	75	115	27
g__Chloracidobacterium	205	0	12	0	13	18	0	0	0	328	49	0	12	26	13	29	12	66	0	0	0	7	0	13	13	0	0	8	0	69	10	0	117	0	30	371	0	11	9	0	24	238	12	516	25	295	0	0	11
g__Chlorobaculum	14	0	18	21	59	0	78	69	0	41	37	0	29	65	35	225	5	35	43	0	16	84	37	8	71	44	93	63	17	8	57	34	0	130	0	0	18	19	20	0	10	0	77	0	26	54	79	24	47
g__Chlorobium	16	11	0	74	0	0	0	16	0	5	0	0	0	9	0	0	10	21	0	21	0	0	0	16	13	0	13	25	0	0	0	0	0	0	0	0	0	123	0	0	0	0	18	0	0	0	7	0	0
g__Chloroflexus	0	0	0	0	11	0	0	0	0	0	0	59	0	55	0	15	0	19	56	0	0	0	41	36	7	40	12	0	0	0	44	54	0	0	0	0	0	0	0	0	48	0	0	0	0	13	0	12	0
g__Chloroherpeton	0	0	0	27	0	0	90	0	0	0	0	23	0	23	0	0	0	0	0	0	0	19	0	6	0	0	43	23	0	7	0	0	0	0	0	0	0	0	0	0	0	0	0	0	0	0	23	0	0
g__Chondrocystis	0	0	22	0	0	0	0	28	0	0	0	0	8	18	55	0	0	0	98	28	0	42	0	10	0	43	18	28	19	0	0	0	57	0	0	0	0	0	0	0	60	51	0	0	0	0	0	32	0
g__Chondromyces	0	23	12	0	47	36	31	98	0	0	0	0	0	0	0	0	0	43	0	0	0	44	28	19	38	0	0	0	0	13	0	0	16	10	0	0	17	14	56	27	0	0	253	0	20	117	12	0	25
g__Chordicoccus	4748	9597	6700	7209	5615	7013	10301	6288	7511	4605	4230	6136	9106	4209	6426	6753	23818	5610	4877	5264	8273	16142	9019	6427	11039	15983	8904	3574	71551	25428	10802	7633	5377	6662	7974	5013	8150	8042	8220	5165	6097	8404	6574	5000	6107	6757	8216	8854	8333
g__Christensenella	68	258	101	70	381	48	70	260	252	95	0	263	143	110	49	109	8	197	230	151	272	14	30	84	297	607	70	146	123	118	154	33	51	9	35	19	301	57	167	0	87	323	149	136	112	24	30	34	247
g__Christiangramia	226	0	34	100	0	31	50	55	11	204	20	0	51	100	27	40	249	132	45	58	108	0	181	22	78	95	61	172	33	14	24	10	60	27	92	0	0	42	74	22	48	69	82	62	0	123	9	28	34
g__Chromobacterium	35	168	602	120	343	122	514	54	240	201	150	151	202	97	180	9	48	111	202	151	37	397	246	351	302	58	340	127	832	33	158	79	58	115	197	29	128	104	76	235	165	215	90	103	74	180	74	243	121
g__Chromohalobacter	54	102	22	143	273	122	18	0	0	17	40	0	0	90	0	165	92	0	0	83	0	41	0	37	0	0	9	0	91	209	159	0	22	0	0	65	58	0	49	90	143	0	21	0	15	183	12	0	0
g__Chroococcidiopsis	0	21	0	6	0	0	0	0	0	0	0	0	15	0	0	0	0	34	0	0	0	0	0	0	0	53	0	17	0	0	0	41	27	9	0	0	0	0	0	0	0	0	0	0	0	47	49	0	0
g__Chryseobacterium	815	345	473	652	487	364	321	618	142	321	285	822	823	549	324	640	746	430	839	745	124	545	436	790	403	432	553	687	231	637	422	566	581	704	896	558	2022	832	551	570	488	656	512	689	1052	605	544	547	576
g__Chryseolinea	0	57	0	8	0	23	13	0	0	39	0	0	16	13	21	25	17	18	15	10	110	12	0	74	76	0	46	0	16	18	0	45	56	0	0	0	0	0	0	92	31	35	84	37	16	92	49	49	80
g__Chthonomonas	0	20	99	47	0	36	0	0	0	0	21	0	43	52	0	0	0	23	0	0	14	25	0	44	0	0	10	0	0	37	0	0	0	0	0	0	17	0	63	0	55	0	0	0	53	69	35	31	72
g__Chuhaivirus	29	0	0	6	50	0	8	75	28	0	0	34	0	23	0	21	0	33	178	269	0	0	8	36	155	28	10	20	51	8	0	0	0	0	0	0	18	0	25	0	24	54	10	40	0	0	0	33	21
g__Cicer	260	184	103	121	395	209	115	305	159	88	208	479	392	351	168	807	161	333	269	203	471	359	138	175	340	410	233	267	340	167	912	791	71	308	144	296	292	819	186	160	226	254	285	252	167	338	328	270	204
g__Ciceribacter	0	0	0	0	0	14	14	0	0	0	0	14	106	7	0	0	0	0	0	0	38	10	0	0	0	0	34	17	0	0	0	0	0	0	0	0	0	0	79	13	0	0	0	0	0	52	7	0	0
g__Citricoccus	40	0	20	70	0	0	10	0	46	0	0	0	0	5	46	0	57	0	17	0	0	58	0	13	12	0	80	0	26	0	0	0	49	18	0	0	0	51	16	95	52	0	9	0	31	0	0	31	0
g__Citrifermentans	9	0	0	27	12	32	36	0	0	0	0	36	10	53	13	34	7	0	79	0	33	11	0	0	33	0	19	0	9	0	0	93	11	0	0	61	0	0	0	0	12	0	0	17	0	0	0	0	0
g__Citrobacter	533	624	544	748	130	465	531	91	470	890	1248	738	151	887	369	381	1717	753	745	234	55	197	376	255	90	348	312	318	4707	435	230	107	701	1079	550	1048	211	362	411	632	347	296	282	1086	412	411	293	394	658
g__Citromicrobium	0	0	0	190	0	0	0	0	0	22	0	0	0	0	0	0	0	18	0	0	0	0	0	22	0	0	64	32	0	0	0	0	0	0	0	0	0	0	0	0	12	0	16	0	89	0	10	0	0
g__Citrus	568	0	24	83	25	263	23	88	0	47	0	69	121	52	67	201	133	124	263	121	69	153	45	60	176	1517	124	75	54	144	70	64	70	74	81	64	218	130	56	0	47	115	95	121	127	0	106	201	53
g__Clavibacter	114	109	0	63	81	55	62	79	47	9	0	81	210	102	59	28	66	29	50	94	88	35	230	86	48	49	23	214	39	17	14	46	25	112	0	18	14	66	96	55	12	65	170	77	66	54	85	89	121
g__Cloacibacillus	43	168	0	35	579	757	76	0	109	110	0	9	8	15	21	103	7	30	45	26	189	101	101	11	0	14	13	211	0	0	0	21	20	125	0	154	0	25	88	46	0	18	44	0	24	58	34	31	22
g__Cloacibacterium	20	0	0	0	0	0	0	15	0	0	0	19	18	0	0	0	0	0	50	36	36	85	19	0	0	0	6	11	0	26	0	10	0	0	0	0	47	0	0	0	47	0	74	0	0	41	33	0	0
g__Clostridioides	608	165	327	389	372	416	52	210	174	1355	843	742	104	376	272	185	3084	243	606	1048	171	551	109	295	211	1267	5377	2904	62	167	584	784	560	733	728	710	169	140	626	483	364	44	611	367	335	624	438	280	167
g__Clostridium	3673	8672	12662	6945	7835	4691	6551	4612	6462	4404	5093	5040	5357	4838	6156	4423	11508	7817	3954	4780	5147	21043	15204	6776	6875	4893	10089	6550	4545	8622	9116	6266	46362	4672	5974	7184	5467	6041	4985	3017	8157	6936	7267	4805	6305	11610	11479	4622	4883
g__Cnuibacter	97	0	0	14	48	0	0	0	0	7	0	0	10	0	0	10	0	0	63	0	0	0	21	18	0	0	0	15	0	11	0	0	74	0	46	40	449	0	0	0	0	0	16	0	26	17	43	33	22
g__Cobetia	143	68	64	293	0	0	0	68	0	66	311	9	53	266	67	43	36	50	104	27	31	30	105	28	31	73	99	237	0	65	49	24	7	46	0	231	169	52	36	324	0	14	247	422	53	31	10	0	42
g__Coffea	718	207	220	420	297	316	269	368	837	524	18	258	117	342	185	966	498	513	475	356	306	503	286	672	190	631	291	571	393	706	858	716	386	197	730	288	321	442	313	189	364	410	337	415	414	377	223	190	153
g__Cognaticolwellia	0	0	0	0	0	0	0	0	0	0	0	0	0	0	0	0	0	0	0	0	0	0	0	0	0	0	0	0	0	0	0	0	0	0	0	0	0	0	0	0	0	0	0	0	0	0	0	0	0
g__Cognatishimia	0	0	28	0	0	0	25	0	0	11	0	44	0	0	58	0	0	16	0	0	0	0	32	0	0	25	0	0	0	57	0	0	27	17	0	0	0	0	0	0	0	41	0	17	15	20	6	24	13
g__Cohaesibacter	17	36	0	0	21	0	0	0	0	0	0	0	32	0	0	0	0	0	0	0	0	19	13	0	47	0	0	0	0	0	17	0	0	0	0	0	56	15	0	9	0	0	11	0	30	0	13	0	9
g__Cohcovirus	0	0	0	0	0	0	0	0	0	0	0	0	0	0	0	0	0	0	0	0	0	0	0	0	0	0	0	0	0	0	0	0	0	0	0	0	0	0	0	0	0	0	0	31	0	21	0	0	0
g__Cohnella	202	215	70	256	65	93	231	69	136	148	103	284	393	293	100	138	25	36	262	151	190	147	236	142	79	0	87	29	29	173	243	68	155	103	196	282	483	223	228	93	139	107	84	92	150	140	36	20	242
g__Colletotrichum	0	24	0	0	18	43	25	11	34	88	64	46	35	60	70	55	107	46	23	67	15	29	115	21	60	0	28	66	0	59	0	50	45	172	0	29	12	39	18	16	35	81	0	208	84	111	61	147	8
g__Collimonas	115	138	65	32	24	0	112	71	35	22	18	37	61	43	134	64	0	86	63	33	9	51	0	26	96	12	43	98	30	7	29	0	25	143	0	13	0	0	64	28	27	145	42	0	0	28	67	28	176
g__Collinsella	768	999	908	810	1583	1265	1320	1651	349	693	179	692	792	1323	1577	865	225	640	176	926	1615	609	1620	704	393	1151	702	1308	910	655	436	1328	1232	577	460	377	331	793	1294	476	1171	991	662	476	1284	614	1548	1266	1277
g__Colwellia	16	11	20	72	18	36	27	78	42	24	0	0	39	27	23	31	41	28	0	0	129	11	118	18	0	16	59	118	14	25	49	8	138	55	0	31	53	67	64	17	40	0	60	125	57	51	0	0	28
g__Comamonas	239	147	112	171	282	317	53	536	119	142	42	125	270	348	292	116	957	205	97	225	416	289	337	96	240	206	100	207	332	105	175	222	99	178	81	150	224	268	495	143	123	131	101	97	305	301	212	224	396
g__Commensalibacter	0	0	0	0	0	43	0	0	0	0	0	0	0	7	0	16	0	0	0	0	0	0	0	0	0	71	0	0	0	0	0	0	0	0	0	0	0	26	0	0	28	0	0	0	0	0	6	0	0
g__Companilactobacillus	37	0	60	21	0	13	0	42	23	55	12	58	34	35	0	0	8	19	370	0	36	73	0	0	176	17	0	20	11	65	26	11	156	14	119	28	0	0	15	10	104	0	12	12	240	29	107	86	28
g__Conchiformibius	0	0	0	0	0	0	0	0	0	0	0	0	0	0	0	51	0	0	0	0	0	0	0	0	0	0	0	0	0	0	0	11	0	0	0	0	0	0	0	0	0	0	0	0	0	0	0	0	0
g__Conexibacter	76	273	205	17	66	132	173	597	218	7	0	89	13	0	245	137	0	0	30	0	48	142	104	232	11	0	21	17	0	243	131	0	138	97	50	0	111	20	18	0	37	22	37	0	130	0	36	13	0
g__Conexivisphaera	0	0	0	0	24	0	22	0	0	0	0	0	0	0	0	0	0	0	0	0	0	0	0	0	0	12	0	0	0	0	0	29	0	0	0	0	0	0	8	0	0	0	0	0	0	25	14	11	0
g__Congregibacter	0	0	0	0	0	9	0	0	0	0	0	107	0	0	0	0	246	0	8	0	0	0	0	0	0	0	0	13	10	0	28	123	0	0	0	56	0	133	0	0	0	0	0	30	0	0	0	28	0
g__Constantimarinum	0	0	0	0	0	19	0	0	0	0	0	0	0	0	0	22	0	0	30	0	0	0	0	0	0	0	0	16	0	0	0	0	0	0	0	21	44	0	83	0	0	0	0	0	18	0	0	52	0
g__Coprobacter	56	58	0	0	47	49	37	0	83	7	0	10	0	25	36	41	17	12	0	0	0	23	0	91	48	0	14	0	15	77	7	9	8	14	0	16	0	111	0	90	19	0	33	0	21	0	0	16	0
g__Coprococcus	1428	4376	2388	5408	3086	2713	5364	3777	3425	1727	2854	3374	3136	3498	3096	2469	3501	2572	2560	2540	3006	2755	2382	2946	4325	3156	3352	1238	1811	2819	2737	2580	2857	2054	2111	3137	2277	3076	2778	2325	2680	2288	2337	1020	1808	2846	2419	2544	2963
g__Coprothermobacter	12	0	0	41	29	0	0	0	0	0	0	0	0	0	32	34	5	0	0	0	0	0	0	24	16	13	0	0	10	27	0	31	0	0	0	23	0	0	0	20	0	0	43	0	21	0	13	23	0
g__Coraliomargarita	0	0	0	27	0	0	0	0	0	0	0	0	0	0	0	0	0	0	0	0	0	0	0	0	0	0	0	0	0	0	0	0	0	0	0	0	64	17	0	0	0	0	7	0	11	0	11	0	15
g__Corallococcus	88	9	59	0	16	33	17	36	0	82	54	85	31	22	45	18	84	55	212	95	0	83	13	0	21	29	44	0	19	94	9	73	12	62	16	180	199	55	35	0	0	0	118	84	51	22	107	127	90
g__Coriobacterium	92	59	28	6	169	55	73	52	0	9	0	97	0	33	22	55	25	62	50	52	10	156	149	252	28	134	99	149	61	0	191	10	66	0	70	102	58	106	0	36	0	41	19	90	54	82	113	242	95
g__Corynebacterium	1473	1407	821	1662	1511	1586	1640	2139	1658	1641	1737	1080	1419	988	1387	971	1609	1096	1599	1005	1961	1729	1653	1196	1647	1448	1588	1207	2176	1310	1016	1327	1632	956	912	536	841	1340	1795	1477	2170	1084	1099	1223	1285	844	1686	1421	2004
g__Costertonia	0	0	0	0	0	0	0	0	0	0	0	0	0	0	0	17	161	0	0	0	0	0	0	0	0	0	0	0	0	0	0	21	0	0	210	0	0	11	0	0	0	0	0	0	0	0	0	0	7
g__Couchioplanes	0	91	54	0	81	0	74	90	67	69	169	90	54	10	93	32	220	0	74	0	169	128	0	0	178	0	37	22	7	0	0	265	0	0	0	0	0	43	52	0	85	0	7	0	37	0	18	9	0
g__Coxiella	20	0	0	0	0	0	0	0	0	38	0	0	0	0	0	0	7	0	0	18	0	0	0	0	0	0	0	0	0	75	0	0	0	0	0	0	0	0	0	0	0	0	30	0	0	0	0	9	0
g__Crassaminicella	34	73	148	69	27	0	11	79	0	0	39	65	37	171	9	27	104	31	97	37	33	67	16	0	156	21	29	11	0	13	0	0	760	0	0	70	40	18	0	0	78	0	10	13	0	0	49	0	0
g__Crateriforma	0	0	0	29	0	58	0	12	0	0	35	0	0	10	0	0	0	0	0	33	0	0	0	9	30	21	0	0	24	0	27	0	0	0	37	0	0	0	0	30	0	30	0	0	0	0	0	0	0
g__Crenobacter	0	0	0	0	0	0	0	0	0	24	0	0	0	15	0	0	0	0	100	0	13	0	0	73	0	0	0	8	0	0	0	0	15	0	0	0	63	0	0	0	0	0	26	0	0	0	8	11	0
g__Crinalium	0	0	0	6	0	0	0	0	0	19	17	0	7	11	25	20	0	24	34	27	0	65	0	12	0	0	0	0	0	0	0	0	0	0	0	0	0	0	0	0	0	0	0	0	0	0	0	0	0
g__Croceibacter	0	0	0	12	0	0	0	7	0	0	0	0	0	12	0	0	23	0	0	0	73	7	0	0	84	0	0	0	0	0	0	0	14	0	0	0	0	0	0	0	0	0	0	0	0	29	0	0	0
g__Croceibacterium	125	0	29	19	12	41	105	33	0	22	0	16	6	0	12	43	0	38	0	68	0	48	45	21	44	46	45	90	0	0	117	18	45	47	0	0	0	0	49	0	0	0	48	0	0	0	25	12	0
g__Croceicoccus	0	69	0	25	44	20	0	30	17	50	52	59	0	21	0	97	7	0	25	23	0	0	0	11	0	20	35	131	348	47	10	163	0	0	0	72	18	20	87	25	17	26	65	144	42	0	20	23	10
g__Croceimicrobium	0	0	0	0	0	50	7	0	0	0	0	0	18	0	0	0	0	12	0	35	0	0	0	0	0	0	0	0	0	0	0	0	0	0	0	0	13	0	0	0	0	0	11	94	0	0	25	35	0
g__Crocosphaera	0	0	0	23	0	13	0	0	0	0	0	0	11	0	0	0	0	0	0	0	0	0	0	0	0	0	0	0	12	0	0	11	0	0	0	0	0	0	0	0	0	0	0	0	0	0	0	11	0
g__Cronobacter	645	48	78	501	117	142	165	224	435	120	3013	467	215	954	99	295	2259	626	29	38	46	190	133	118	124	137	129	209	2253	526	301	265	1223	966	33	892	212	68	78	1314	66	14	379	1966	147	231	277	347	204
g__Crossiella	30	0	35	0	9	0	0	37	0	53	0	0	0	0	0	0	0	0	0	0	33	21	0	0	0	40	0	30	10	25	10	13	0	0	0	21	0	0	0	40	0	0	0	0	0	0	0	6	0
g__Cruoricaptor	0	0	0	0	0	0	0	0	0	0	0	0	0	0	0	0	0	0	159	0	0	24	0	0	0	37	0	0	0	0	0	0	14	0	0	0	0	0	0	0	0	26	0	0	0	0	0	0	0
g__Cryobacterium	151	103	158	79	34	15	25	65	12	123	0	167	102	22	125	82	594	33	54	106	28	58	31	181	242	18	111	115	29	104	96	103	0	81	499	26	294	54	10	66	27	457	124	430	111	88	209	155	91
g__Cryptobacterium	0	0	36	13	17	28	45	12	0	0	0	0	0	23	0	0	0	0	0	0	0	29	70	0	0	0	0	0	0	12	0	17	0	0	0	0	0	0	0	0	23	0	0	0	10	0	0	14	0
g__Cryptococcus	28	0	0	0	0	0	115	8	0	0	0	0	0	9	0	0	12	0	0	0	0	0	0	0	29	0	0	0	12	10	0	37	85	0	0	13	19	0	9	0	0	0	19	0	0	27	0	32	11
g__Cryptosporidium	101	0	10	0	0	12	0	28	0	0	42	0	0	0	11	0	11	0	10	29	19	0	0	0	0	19	0	0	0	11	0	22	0	0	0	0	0	0	0	0	8	0	21	14	0	0	0	0	0
g__Cucumis	316	186	289	141	120	203	294	373	573	410	132	102	348	289	288	684	503	256	566	246	348	261	130	343	252	435	526	662	128	670	1405	462	937	440	373	307	883	430	168	354	237	177	203	271	298	584	216	242	722
g__Cucurbita	55	20	133	33	111	0	121	86	204	183	143	76	9	36	127	292	579	375	128	94	250	0	66	127	249	122	233	201	153	17	152	356	238	92	750	58	178	47	105	274	90	125	132	366	42	47	100	140	175
g__Cuniculiplasma	0	0	0	0	0	0	0	0	0	0	12	0	0	0	0	0	0	0	0	0	0	0	0	0	0	0	0	97	0	0	0	0	0	0	0	0	0	0	0	0	0	0	27	0	0	0	0	0	0
g__Cupriavidus	874	308	830	646	587	553	886	723	412	651	2277	568	850	854	880	774	2591	1155	836	635	625	460	528	965	494	1035	870	1194	1254	697	506	700	618	1044	597	573	911	527	1014	963	351	348	466	859	1123	406	479	807	846
g__Curtobacterium	290	143	24	84	124	83	82	120	245	479	36	99	88	87	388	165	125	347	17	200	174	224	133	28	11	126	94	176	462	165	128	94	145	133	70	55	63	44	202	92	103	11	192	58	41	48	31	86	204
g__Curvibacter	0	0	0	0	0	50	0	0	0	0	0	0	0	0	0	0	0	18	0	0	0	30	0	0	0	0	10	0	0	0	0	0	0	0	0	0	0	0	0	0	0	0	8	0	0	0	0	0	0
g__Cutibacterium	132	92	44	128	16	27	66	43	31	432	670	44	57	111	0	101	197	95	24	20	174	7	66	174	9	10	20	110	43	0	34	32	40	40	0	355	18	11	17	28	44	15	40	0	0	363	0	15	37
g__Cyanidioschyzon	0	0	0	0	0	0	152	0	0	31	0	0	0	18	0	0	0	0	24	0	0	0	0	22	0	13	0	0	0	17	0	0	0	34	0	18	52	0	0	0	0	41	0	0	0	90	0	0	0
g__Cyanobacterium	19	0	23	0	0	0	0	0	0	29	0	0	0	22	8	145	0	0	17	0	0	51	35	0	14	0	0	0	0	51	0	0	0	50	62	13	0	0	0	0	59	0	0	25	20	12	0	13	0
g__Cyanobium	0	0	54	0	30	75	22	19	0	200	0	0	8	40	13	40	124	0	49	0	83	0	22	0	0	0	0	87	225	0	0	0	10	0	0	0	24	0	80	0	0	21	207	0	0	16	0	16	8
g__Cyclobacterium	29	0	13	13	7	0	0	23	0	40	0	30	0	0	14	35	0	0	0	0	0	57	33	0	31	32	10	0	0	0	0	12	14	0	23	0	19	0	0	0	0	0	39	17	0	57	85	0	0
g__Cycloclasticus	0	0	0	12	0	0	0	0	0	0	0	0	11	0	0	0	0	0	0	0	0	0	0	0	0	0	9	0	0	0	0	0	0	0	0	0	0	29	70	0	0	0	0	0	0	0	0	26	0
g__Cyclonatronum	0	0	17	0	0	0	0	0	0	0	33	0	26	0	0	0	22	45	15	46	37	23	21	0	16	44	69	0	0	0	29	0	0	0	0	15	0	0	6	0	0	18	0	0	20	0	0	0	0
g__Cylindrospermopsis	0	0	0	0	0	31	0	0	41	0	0	0	0	0	0	0	0	13	0	0	0	21	0	0	44	0	0	0	0	0	0	0	7	0	0	0	0	0	0	0	0	0	0	0	0	0	0	0	0
g__Cylindrospermum	0	0	0	0	0	0	0	0	0	0	0	0	0	0	0	0	0	0	0	0	0	71	0	17	0	0	0	95	0	0	0	0	0	0	0	0	0	0	0	0	94	0	0	0	0	0	0	0	51
g__Cynara	225	242	203	134	178	581	242	142	57	149	250	193	150	172	231	528	325	103	317	287	588	385	353	530	189	178	577	297	171	381	504	421	404	76	270	326	300	85	241	201	365	455	213	322	293	157	353	148	254
g__Cysteiniphilum	11	0	0	0	0	0	0	0	0	0	0	0	0	0	0	0	0	0	0	0	0	0	0	15	0	0	0	0	0	0	0	0	0	0	0	0	0	0	0	0	0	0	0	0	0	0	0	0	0
g__Cystobacter	34	13	0	13	0	0	0	21	0	0	0	0	48	0	34	0	0	0	74	51	0	32	24	0	13	13	14	17	14	0	0	0	0	0	0	0	0	0	7	0	0	0	0	0	36	0	0	9	0
g__Cytobacillus	14	28	0	48	219	81	35	97	76	130	0	86	69	41	101	30	260	37	106	86	16	264	31	71	39	217	43	9	0	129	154	37	148	136	0	26	0	75	111	14	195	66	9	0	104	57	17	8	51
g__Cytophaga	0	0	0	6	0	0	16	0	0	0	0	0	19	17	0	0	0	0	63	0	0	0	0	12	0	17	0	14	0	0	7	0	0	0	0	32	0	0	0	0	0	0	0	23	0	0	0	0	0
g__Dabirmavirus	0	0	0	11	0	0	0	0	22	0	0	0	0	0	0	120	0	0	0	0	0	0	0	0	29	0	0	0	0	0	0	24	17	0	0	0	0	0	0	0	12	0	0	0	0	0	0	0	0
g__Dactylococcopsis	0	0	0	0	0	0	0	0	0	0	0	0	0	0	0	0	0	0	0	0	0	18	0	0	0	0	0	0	0	0	0	0	0	0	0	0	0	0	0	0	0	0	0	0	0	0	0	0	0
g__Dactylosporangium	0	187	71	0	214	232	0	0	9	24	230	272	28	152	97	44	192	137	90	57	103	131	99	74	135	38	74	0	51	0	0	52	174	49	0	57	0	63	91	25	35	26	79	0	29	101	61	102	89
g__Daucus	47	133	172	23	85	186	74	162	69	753	80	142	289	46	116	535	91	95	290	305	258	112	132	571	121	183	112	230	77	192	461	1122	135	214	89	120	837	95	27	85	154	286	210	316	49	49	164	292	356
g__Debaryomyces	0	0	0	0	0	0	0	0	0	0	0	0	0	0	0	0	0	0	0	11	16	0	0	0	0	0	20	0	14	0	0	0	18	13	0	0	35	49	0	0	49	0	26	0	0	0	0	0	0
g__Dechloromonas	0	62	68	30	0	43	168	73	14	63	19	99	46	103	38	0	216	25	101	76	21	45	52	29	11	71	20	0	0	11	0	55	30	0	52	39	0	29	51	13	103	37	65	169	23	32	58	119	43
g__Deefgea	38	0	72	0	0	0	0	79	0	538	0	0	0	0	0	0	11	91	0	0	0	0	0	0	0	0	0	0	0	0	0	0	31	0	19	10	0	11	10	0	0	20	28	56	16	34	63	0	0
g__Deferribacter	0	0	0	0	0	0	0	0	0	0	19	0	0	58	0	0	31	0	0	0	0	0	0	0	0	0	0	0	0	15	0	0	10	0	0	0	0	0	0	0	0	17	0	0	0	0	0	0	0
g__Defluviicoccus	0	0	0	0	0	0	0	0	0	0	0	0	0	0	0	0	0	10	0	0	30	24	0	0	0	0	0	0	0	0	0	14	0	0	0	0	0	0	13	0	0	0	0	0	0	0	0	0	0
g__Defluviitoga	0	0	0	0	0	45	7	0	0	69	15	0	205	0	0	0	0	0	0	0	0	0	0	0	0	0	0	0	0	0	0	0	81	0	0	0	0	13	0	0	0	0	0	0	0	0	0	0	0
g__Dehalobacter	159	31	161	160	67	22	277	41	22	85	0	0	19	160	40	125	80	0	39	19	54	70	30	42	24	163	226	32	185	173	27	0	23	116	40	119	56	199	8	74	0	323	99	41	94	62	166	156	120
g__Dehalobacterium	252	37	49	75	12	26	98	0	37	9	0	44	36	37	52	34	99	18	31	87	27	84	46	87	0	0	63	0	7	179	44	0	9	0	21	0	140	21	20	37	0	0	0	41	27	0	0	24	50
g__Dehalococcoides	156	152	186	156	251	55	398	125	13	206	69	110	145	53	74	119	72	23	145	10	125	48	160	28	142	171	280	104	2760	136	377	56	54	96	23	159	151	87	80	67	75	43	349	0	52	103	145	138	300
g__Dehalogenimonas	0	0	0	0	0	23	0	0	0	0	0	0	0	0	0	0	5	33	0	0	0	0	0	0	7	55	16	6	0	8	0	0	0	22	0	0	0	0	0	8	0	12	11	0	35	0	0	0	0
g__Deinococcus	180	125	135	109	122	130	292	205	38	166	99	96	477	198	177	183	23	108	145	197	175	225	241	81	169	169	359	348	78	215	200	56	277	261	111	88	226	119	311	195	97	260	482	302	222	265	285	115	300
g__Delftia	66	19	84	40	28	396	233	122	12	193	309	52	39	49	27	57	206	55	22	144	49	142	18	54	36	69	24	68	240	30	17	0	14	86	76	90	0	70	25	36	0	0	128	67	174	85	121	29	34
g__Delmidovirus	0	0	0	9	0	37	0	0	0	0	0	0	0	0	0	0	0	0	26	0	0	0	18	0	0	0	0	0	11	0	0	0	0	0	0	0	0	0	0	0	0	18	0	0	0	0	0	0	0
g__Demequina	62	0	0	0	0	11	0	0	0	0	0	0	0	0	0	44	0	0	0	0	0	0	0	0	0	0	0	17	10	0	0	0	0	48	0	0	0	0	0	12	0	160	0	20	0	0	0	6	0
g__Denitratisoma	32	126	65	24	109	112	39	0	112	10	0	0	0	39	45	120	0	54	15	0	47	69	18	0	100	31	0	0	0	55	0	10	0	0	23	13	52	0	58	28	319	0	0	37	0	44	49	73	14
g__Denitrificimonas	0	0	0	0	0	0	0	0	0	0	0	0	0	0	0	0	0	0	0	0	0	0	0	0	0	0	0	0	0	0	0	0	0	0	0	0	0	0	0	0	0	0	0	0	0	0	0	0	0
g__Denitrobacterium	414	63	174	309	152	460	351	367	171	891	21	56	236	201	321	419	82	240	224	83	513	154	371	126	277	151	444	555	421	139	579	193	81	165	137	187	21	79	78	130	79	223	349	299	0	310	95	400	333
g__Denitrovibrio	0	0	0	0	0	0	35	0	13	8	14	0	0	5	0	0	0	0	12	0	0	0	0	8	0	0	12	0	0	0	62	0	0	0	0	0	0	24	0	0	0	0	0	0	0	0	7	20	0
g__Dermabacter	154	0	0	102	24	0	44	31	301	29	540	0	0	14	14	24	12	57	48	0	23	142	72	37	43	24	22	110	24	0	0	0	35	31	0	209	21	119	98	0	36	27	0	45	16	0	40	28	49
g__Dermacoccus	17	0	91	0	30	0	9	0	0	32	0	0	0	0	57	46	30	32	19	28	12	0	132	0	0	16	32	7	10	0	0	42	149	0	233	0	116	190	14	182	89	67	19	0	19	0	0	0	20
g__Dermatophilus	0	0	0	0	0	0	0	0	0	32	26	0	700	34	0	0	640	12	0	0	0	0	12	70	0	0	0	0	71	0	0	0	162	0	0	0	0	8	0	0	0	0	0	0	0	0	0	0	0
g__Desemzia	0	0	0	35	43	0	0	43	0	8	0	0	0	0	0	0	0	0	22	41	31	0	19	24	37	0	50	0	0	0	88	49	0	0	69	58	0	0	0	21	53	0	0	0	44	0	0	0	48
g__Desulfarculus	28	0	0	8	15	17	0	0	0	39	0	0	39	22	0	0	0	0	0	21	36	0	0	0	0	0	15	0	0	24	0	0	0	0	28	0	0	0	0	0	22	0	0	0	0	10	0	10	41
g__Desulfatibacillum	0	0	41	27	0	0	27	0	0	0	0	0	0	0	33	80	20	0	0	63	151	70	24	20	52	0	0	68	82	11	128	91	0	11	89	0	0	57	49	27	11	0	0	43	35	35	58	102	79
g__Desulfitobacterium	361	133	63	177	15	518	28	38	114	450	0	69	80	75	207	193	38	103	76	141	81	761	165	162	191	66	398	621	44	51	564	38	43	370	84	98	70	194	0	67	60	51	567	216	443	56	125	137	270
g__Desulfobacca	0	15	0	0	16	0	19	11	0	0	0	50	16	0	0	0	0	0	19	24	0	0	12	0	0	9	0	24	30	0	0	12	0	0	15	0	34	0	0	0	23	29	0	25	0	0	8	25	13
g__Desulfobacter	0	0	0	10	93	53	54	23	61	0	0	20	0	29	9	38	0	21	0	0	0	59	52	8	26	0	11	13	0	0	40	0	42	85	0	0	0	0	0	0	0	0	0	0	24	0	19	12	0
g__Desulfobacula	0	0	25	35	0	0	0	0	15	0	0	0	0	64	0	0	0	0	0	0	0	0	0	38	0	0	0	0	0	8	0	0	0	0	50	9	0	0	0	0	37	86	9	0	0	0	0	0	0
g__Desulfobulbus	0	16	186	0	56	10	439	195	0	49	128	250	240	131	82	84	42	15	55	113	48	99	101	43	309	14	0	12	62	162	8	32	38	82	69	154	58	147	80	55	174	19	57	46	22	28	167	59	42
g__Desulfocapsa	0	0	0	0	0	0	0	0	0	0	0	0	0	0	0	0	0	0	0	0	0	0	0	0	0	0	0	0	0	0	0	0	0	10	0	0	0	0	0	0	0	0	0	0	0	0	0	0	0
g__Desulfococcus	0	0	30	0	0	0	0	0	28	0	0	92	7	11	0	0	0	22	0	0	0	0	18	60	9	0	0	0	0	0	13	0	33	0	0	17	0	0	0	0	46	0	11	0	34	0	0	0	0
g__Desulfocurvibacter	0	17	0	0	0	0	0	0	110	0	521	0	0	0	0	0	0	18	0	0	0	0	15	0	0	0	0	0	0	0	0	0	0	112	0	93	0	0	0	0	0	0	0	0	0	100	0	0	24
g__Desulfofarcimen	31	83	17	8	0	26	0	0	0	0	0	28	18	29	0	72	0	0	0	43	0	0	25	39	20	0	11	0	38	0	0	0	49	0	0	13	72	0	0	15	0	0	13	0	0	0	0	0	0
g__Desulfoglaeba	0	19	0	0	24	41	0	26	0	0	0	0	0	11	55	0	10	0	0	0	0	0	17	0	0	0	13	0	0	0	0	0	10	0	0	0	0	29	0	10	0	0	0	0	0	0	14	0	0
g__Desulfohalobium	27	0	0	0	0	0	4	11	0	24	0	0	40	52	0	0	0	18	80	14	0	0	0	0	0	39	45	0	0	17	0	51	0	0	0	16	27	57	0	0	0	0	7	0	0	17	21	0	0
g__Desulfolithobacter	0	0	12	0	141	0	0	34	0	7	0	0	21	0	37	0	0	0	25	0	0	11	0	9	0	0	7	17	0	0	76	0	0	64	21	0	0	0	0	0	0	0	0	0	35	0	0	0	0
g__Desulfoluna	0	12	15	33	35	14	0	0	46	25	0	0	46	85	143	12	9	19	287	16	21	8	26	40	0	0	14	0	0	13	0	0	8	25	187	21	0	17	13	0	0	53	38	0	0	0	29	14	131
g__Desulfolutivibrio	0	18	12	0	31	0	7	15	0	0	0	0	0	0	21	18	0	0	9	0	0	15	11	0	0	0	0	0	0	37	37	0	0	0	0	0	24	0	0	0	53	17	12	0	0	0	0	0	0
g__Desulfomarina	46	0	0	0	0	0	83	0	0	13	0	0	0	21	0	0	0	0	0	0	17	38	10	0	82	17	0	111	0	0	16	0	14	0	0	0	0	0	0	15	0	0	0	0	0	0	12	0	0
g__Desulfomicrobium	104	157	39	58	80	119	17	84	114	60	87	52	123	9	80	30	124	0	0	58	79	61	150	56	70	61	82	0	128	130	22	37	45	0	91	161	128	289	0	125	75	74	223	72	143	34	107	59	0
g__Desulfomonile	0	0	11	0	97	0	15	0	0	0	0	0	0	0	0	0	0	0	57	0	0	0	0	0	0	0	0	0	0	0	0	16	0	0	0	0	30	0	0	0	0	0	0	20	0	0	35	0	12
g__Desulfonema	32	66	0	29	98	11	0	14	13	177	30	70	11	10	106	32	5	78	32	118	41	51	223	28	64	0	67	47	58	90	40	108	17	33	70	18	0	41	116	14	17	15	23	17	13	27	0	22	9
g__Desulforamulus	100	44	10	29	105	10	56	72	36	282	129	134	201	48	13	34	18	78	26	39	40	71	0	9	41	26	73	179	68	115	0	0	37	59	0	164	0	96	19	20	80	29	58	0	49	37	10	31	31
g__Desulforapulum	46	29	0	0	0	0	0	0	0	44	0	0	0	8	0	7	15	12	0	0	17	16	0	0	13	16	121	15	17	0	0	0	0	0	20	0	23	0	0	10	62	0	7	0	0	0	97	0	0
g__Desulfosarcina	43	117	82	209	62	39	91	302	0	392	102	21	56	25	187	233	92	150	87	117	113	161	110	215	100	272	97	39	77	143	0	67	81	128	280	0	218	248	194	110	231	40	59	31	91	137	76	117	168
g__Desulfoscipio	0	0	0	26	21	0	19	15	0	134	0	0	0	0	23	0	17	0	10	0	0	0	11	0	20	62	38	0	8	0	0	19	82	35	0	10	42	0	33	10	0	0	0	0	0	0	0	69	0
g__Desulfosediminicola	0	0	0	14	0	0	0	16	0	44	0	0	0	0	0	0	0	26	22	0	11	0	0	8	0	0	0	138	0	0	132	0	0	0	27	0	0	23	0	0	0	0	37	0	121	0	0	20	0
g__Desulfosporosinus	82	465	305	102	84	407	70	228	96	506	45	320	39	87	53	64	159	145	207	249	157	164	150	83	170	130	135	233	23	68	361	159	255	313	64	276	32	43	174	292	265	127	181	24	1357	123	169	95	38
g__Desulfosudis	0	0	0	38	0	12	0	18	0	9	0	0	0	9	13	0	7	23	21	0	0	0	0	0	17	0	0	0	0	0	0	11	6	0	25	0	0	0	0	0	0	32	0	0	0	0	0	0	10
g__Desulfotalea	0	0	0	0	0	9	0	0	0	0	0	0	198	0	0	0	0	0	26	0	0	0	0	0	62	0	0	0	0	0	0	0	0	0	0	0	0	0	111	0	0	0	7	0	13	0	0	0	0
g__Desulfotomaculum	63	0	14	14	19	13	0	0	0	0	0	0	87	12	0	9	0	0	8	67	0	69	0	0	0	0	0	0	0	10	0	85	25	19	135	0	0	78	0	106	54	0	41	0	18	0	0	0	106
g__Desulfovibrio	293	80	131	180	166	186	140	315	44	303	91	421	226	133	346	101	107	13	165	186	226	81	185	169	123	166	73	991	159	166	237	63	190	176	300	145	430	190	130	91	119	388	292	181	281	464	175	213	305
g__Desulfurispirillum	0	0	0	0	0	0	0	0	0	0	0	0	0	6	0	0	170	0	0	0	0	0	0	0	0	0	0	5	0	0	13	0	0	39	0	0	55	0	0	0	0	0	33	0	0	0	0	0	0
g__Desulfurivibrio	0	0	0	0	9	0	0	0	0	22	0	0	0	0	15	0	0	0	106	0	0	0	0	0	0	0	0	5	0	7	18	0	20	0	0	0	0	0	0	0	0	0	0	0	0	0	0	11	0
g__Desulfurobacterium	0	19	0	0	0	0	0	0	0	0	0	0	0	0	0	0	0	0	0	0	0	0	0	0	0	0	0	0	0	0	0	0	0	0	0	0	0	0	0	0	0	0	0	0	0	0	24	0	0
g__Desulfuromonas	182	123	437	20	266	0	101	153	41	95	33	526	189	137	139	16	45	612	89	145	84	139	0	218	59	88	276	58	26	220	62	45	292	10	25	140	26	45	159	39	318	151	50	21	15	25	9	106	16
g__Devosia	304	299	368	139	125	172	195	352	920	136	679	76	176	216	62	188	815	136	244	27	149	51	74	95	120	231	107	487	705	184	188	59	278	239	372	281	95	211	103	646	1168	591	240	582	320	341	247	601	321
g__Devriesea	0	0	0	0	0	0	14	14	0	0	0	0	0	0	0	384	0	27	0	0	29	0	0	14	0	0	0	0	0	0	7	0	0	0	0	0	0	0	7	13	29	0	0	0	0	0	0	0	0
g__Dialister	639	248	405	422	440	1031	351	634	1166	616	862	466	831	695	778	516	744	715	822	930	1127	673	496	651	615	474	581	602	1319	572	270	445	667	778	796	1199	606	723	821	789	688	672	922	589	954	721	342	574	365
g__Diaminobutyricimonas	42	0	0	0	0	21	18	18	10	14	0	0	0	0	0	10	0	0	8	0	18	0	0	12	0	0	0	0	0	12	26	9	21	0	0	0	0	0	0	0	0	0	0	0	34	0	0	0	0
g__Diaphorobacter	123	58	21	80	105	69	35	0	60	88	124	71	140	72	64	0	128	18	33	43	37	167	143	9	0	16	113	204	70	23	39	0	122	82	0	19	148	0	0	102	47	0	80	11	28	33	79	66	38
g__Dichelobacter	0	0	0	7	0	0	0	0	0	0	0	0	0	0	0	0	0	0	0	0	0	0	0	0	0	0	0	0	0	0	0	0	0	0	0	0	0	0	0	0	0	0	0	0	0	0	0	0	0
g__Dickeya	252	81	58	344	136	107	96	329	337	168	1832	195	192	662	144	156	540	192	716	255	138	52	240	189	32	68	381	212	1471	51	149	142	303	672	101	236	368	304	173	1060	113	523	160	689	278	183	271	494	190
g__Dictyoglomus	0	0	0	0	26	0	7	0	0	0	0	0	0	0	0	0	0	0	93	29	20	0	0	0	0	0	0	0	0	11	0	22	0	0	0	0	0	0	0	0	0	13	16	0	0	0	0	23	0
g__Dictyostelium	0	34	0	11	0	17	45	17	0	0	0	69	12	18	0	176	0	0	0	15	63	44	9	11	34	21	10	15	0	18	19	0	22	0	0	0	47	69	30	19	19	30	0	37	43	35	43	45	0
g__Dietzia	15	0	0	21	25	46	0	22	0	25	0	17	108	0	0	67	0	63	30	13	65	0	11	34	0	58	15	14	70	31	38	33	0	60	0	185	0	22	49	31	59	25	89	15	65	30	161	14	135
g__Dinoroseobacter	0	0	0	0	0	35	9	0	21	0	21	0	0	0	0	22	48	22	29	0	0	0	0	0	22	54	0	0	0	0	0	17	8	17	0	0	0	82	0	0	0	0	12	0	0	0	0	0	0
g__Diorhovirus	0	0	10	0	0	0	0	0	0	0	0	0	0	0	0	0	0	0	44	0	0	37	0	0	11	0	0	0	0	0	0	8	0	14	0	0	24	39	13	0	0	139	0	0	29	0	0	10	24
g__Dioscorea	273	157	138	231	157	327	237	418	151	407	337	224	107	223	117	739	2409	132	211	113	287	436	119	166	375	270	365	293	263	290	388	142	392	56	166	289	386	202	70	41	215	128	172	261	308	264	154	268	90
g__Diospyros	81	24	169	301	105	88	92	656	611	223	43	93	110	230	52	429	598	251	934	164	165	243	258	302	155	773	341	226	176	68	1011	396	201	357	304	331	943	303	236	137	691	285	92	606	206	984	99	179	268
g__Dismasvirus	0	0	0	0	0	0	0	0	0	0	0	0	0	0	0	0	0	0	0	0	0	0	0	71	0	24	0	0	0	48	0	0	0	0	0	0	0	0	0	0	0	0	0	0	0	0	0	0	0
g__Dissulfurimicrobium	0	0	0	8	0	0	114	0	18	0	0	0	0	0	0	0	0	0	0	266	0	0	0	0	0	8	11	0	0	0	0	0	115	0	0	0	129	0	0	259	0	0	12	115	80	102	0	200	283
g__Dissulfurispira	0	0	0	18	0	58	0	0	0	12	0	0	0	0	30	0	20	0	40	0	0	0	34	15	25	0	0	0	0	0	0	0	0	0	54	0	38	0	0	0	0	0	0	0	0	0	0	0	0
g__Dokdonella	0	133	0	11	0	73	149	12	0	14	0	0	14	0	0	13	0	0	38	23	0	0	0	51	147	0	8	0	0	26	12	0	0	12	0	0	0	0	11	47	0	0	0	38	35	0	7	0	0
g__Dokdonia	9	0	10	0	59	0	0	53	7	62	36	0	14	39	0	122	0	22	237	91	13	26	0	8	43	19	35	51	30	17	0	17	17	17	0	0	18	0	0	14	31	50	0	0	56	0	0	8	13
g__Dolichospermum	0	23	23	16	48	0	14	24	0	0	15	0	0	0	0	66	0	0	121	0	0	58	0	25	0	9	35	0	55	20	0	0	16	0	0	0	0	0	25	0	52	29	0	0	0	0	13	48	0
g__Dolosigranulum	86	0	12	17	0	0	0	11	81	0	0	0	52	140	0	0	8	100	0	25	65	0	0	0	54	13	0	5	0	36	25	0	59	0	77	0	0	0	0	0	0	0	0	0	0	0	0	26	20
g__Dongshaea	0	0	0	11	0	0	0	0	0	0	0	15	0	18	20	21	0	0	10	0	0	0	0	23	9	21	11	0	21	9	0	0	0	0	0	0	0	0	0	0	0	44	0	0	78	0	22	29	10
g__Dorea	956	2461	1280	1951	4015	1588	3252	2000	2907	664	2122	1738	2182	2042	1870	1524	914	1714	655	1647	1462	4541	1537	1505	2198	1561	4321	1276	1260	2395	1701	1935	2128	2116	3301	1569	1174	1716	1519	2281	1755	1254	1375	1192	1442	1797	1602	1435	2922
g__Draconibacterium	54	0	33	9	0	16	5	23	0	97	0	31	43	10	18	0	38	46	45	65	63	13	24	12	0	0	43	55	0	48	0	0	39	0	54	35	32	15	34	28	32	60	51	54	19	108	58	93	58
g__Drechmeria	0	0	0	12	0	0	7	0	15	0	0	0	0	0	0	0	9	0	9	24	17	0	29	0	0	34	28	0	0	10	25	0	21	63	0	0	0	0	10	0	47	0	80	0	49	0	0	0	9
g__Drivevirus	0	0	0	0	0	0	0	0	0	0	0	0	0	0	0	13	0	0	0	0	0	0	0	0	0	0	0	0	0	0	0	0	0	47	0	0	53	0	0	0	0	0	0	0	0	0	0	0	0
g__Duffyella	0	0	0	0	6	0	5	0	0	0	0	0	0	11	11	0	0	0	0	0	0	0	0	0	33	0	0	0	0	0	0	0	0	0	0	0	0	0	0	0	0	0	0	0	0	0	0	0	0
g__Duganella	62	18	0	98	0	0	0	0	352	8	0	0	31	20	28	0	455	0	319	0	0	0	31	0	0	0	8	0	11	0	0	0	81	0	0	175	171	0	14	150	0	128	0	0	0	0	42	9	0
g__Duncaniella	638	327	371	448	156	415	295	345	893	715	1542	383	276	415	658	106	2342	459	1080	730	659	502	303	432	333	546	216	1220	2207	113	333	313	391	438	625	807	1010	966	632	422	1512	1654	700	1104	492	131	482	950	694
g__Duodenibacillus	0	0	26	0	0	0	0	0	0	0	0	0	0	0	0	0	28	0	0	0	0	0	0	14	0	0	0	0	0	33	0	0	38	0	22	29	0	15	16	34	0	0	46	28	23	0	14	0	0
g__Dyadobacter	96	106	132	222	71	286	122	154	57	195	52	141	196	54	63	200	130	77	268	79	132	112	43	36	26	227	165	58	61	54	64	70	84	145	350	44	194	153	106	180	169	138	70	115	39	26	125	65	160
g__Dyella	13	131	176	157	18	162	86	94	256	181	11	232	108	414	57	161	321	105	72	76	127	59	94	81	102	62	35	176	39	38	0	10	40	270	294	204	517	48	136	193	516	97	57	167	464	120	149	88	235
g__Dysgonomonas	26	13	18	4	0	0	0	0	0	0	0	76	28	32	0	0	33	106	210	17	0	0	42	32	35	15	31	43	66	12	22	57	0	0	0	68	0	71	0	70	0	237	10	23	0	0	45	0	0
g__Dysosmobacter	1324	1435	908	959	2300	757	1860	1717	547	1375	117	1003	799	612	727	962	164	312	847	1793	1563	1792	1490	1082	863	612	1330	4402	1119	1228	1220	1902	1537	1076	486	767	146	605	1378	772	364	827	923	512	720	260	827	1282	960
g__Echinicola	66	0	129	8	45	171	16	68	0	71	0	90	0	21	11	320	109	37	161	61	12	84	60	11	54	80	111	159	25	44	72	12	158	13	37	35	95	50	122	63	15	155	92	215	44	75	82	106	17
g__Ectothiorhodosinus	0	656	0	0	0	0	0	0	0	0	0	0	0	0	0	0	0	0	0	0	0	0	0	0	0	0	0	0	0	0	44	0	0	25	0	0	0	0	0	0	0	0	0	0	0	0	0	0	0
g__Ectothiorhodospira	0	15	0	26	0	41	7	121	0	18	400	0	18	0	69	0	14	0	146	0	39	87	0	81	0	90	10	9	9	0	0	16	0	0	151	60	99	40	32	32	38	407	5	87	11	0	0	13	0
g__Edaphobacter	22	10	0	0	0	421	7	107	16	12	0	0	20	145	19	19	0	0	10	60	28	13	0	0	32	16	54	12	0	32	0	27	25	0	0	0	0	14	11	0	0	0	0	0	11	15	15	0	0
g__Edwardsiella	149	327	127	511	299	244	270	77	219	135	1261	480	569	88	86	245	1894	48	508	192	89	332	176	566	275	179	164	147	1851	165	135	196	187	93	82	95	289	25	103	127	229	66	222	17	171	233	122	136	54
g__Effusibacillus	0	33	0	18	0	0	0	93	23	15	0	13	221	14	0	0	0	210	0	0	0	0	53	0	0	0	0	0	0	203	0	14	0	0	26	0	0	0	0	97	0	0	0	0	0	37	20	0	77
g__Eggerthella	529	288	544	698	342	291	714	447	315	1144	159	104	880	322	703	59	2844	299	537	524	739	113	734	223	441	341	423	314	2817	102	341	13	369	253	717	346	189	342	1056	324	395	266	291	304	110	761	465	588	287
g__Egibacter	9	0	0	0	0	0	0	0	0	10	0	16	0	0	0	0	0	86	0	0	0	0	0	0	0	0	0	23	0	0	0	0	0	0	0	0	0	0	0	0	0	0	0	15	0	0	15	0	6
g__Egicoccus	0	0	0	10	6	0	0	0	0	26	0	53	23	0	0	0	0	0	0	0	0	0	0	0	0	0	0	0	0	0	0	0	0	0	0	0	0	0	0	0	21	0	0	0	0	0	0	0	0
g__Ehrlichia	0	42	0	0	9	0	0	20	0	0	0	0	16	0	0	0	0	16	0	27	0	14	0	0	0	0	0	67	0	0	0	0	0	0	0	0	0	25	14	0	21	102	0	0	0	0	0	23	0
g__Eikenella	0	0	0	0	0	0	0	0	12	0	0	20	0	11	12	0	0	0	39	50	0	0	0	0	0	0	0	0	0	9	0	0	11	0	0	0	0	0	37	0	27	0	0	22	20	44	0	9	0
g__Elaeis	561	233	709	265	781	543	143	564	487	555	161	511	357	541	245	1304	907	424	399	310	872	415	176	793	349	406	147	398	271	322	593	3625	501	483	765	1324	646	456	201	622	587	1244	232	376	609	466	654	453	239
g__Elioraea	0	0	20	0	0	19	0	0	0	0	0	0	0	39	14	0	0	0	0	0	0	24	0	0	0	0	0	0	0	0	0	0	55	0	0	16	0	0	0	0	0	0	0	0	0	39	17	0	0
g__Elizabethkingia	67	47	174	91	21	61	24	95	0	68	0	0	30	87	59	164	18	101	45	83	196	26	84	37	63	147	28	50	26	0	22	29	88	11	0	35	64	68	0	46	53	75	30	137	12	168	37	30	54
g__Elusimicrobium	8	0	0	0	0	0	0	0	0	11	0	0	0	0	0	0	0	0	0	0	0	0	0	0	0	0	0	0	0	0	0	0	0	0	0	0	0	0	0	11	0	0	0	0	38	0	0	10	0
g__Emalynvirus	0	0	0	0	0	0	0	0	15	0	0	0	0	0	0	0	0	0	22	0	0	0	0	0	0	0	40	0	0	0	0	0	0	0	0	0	17	0	0	0	0	0	0	0	0	0	0	0	0
g__Emergencia	86	465	222	226	231	192	321	445	106	47	133	0	292	124	386	344	181	138	55	121	112	182	77	339	214	142	309	395	210	77	283	181	360	56	502	203	110	178	658	281	270	39	109	374	570	63	51	190	152
g__Empedobacter	0	0	40	0	0	0	0	0	0	14	0	49	0	20	0	56	25	29	41	76	40	24	0	172	0	32	20	17	0	0	47	115	60	0	0	0	18	0	12	0	0	0	0	0	0	0	17	18	18
g__Emticicia	28	0	0	0	0	23	0	0	0	11	0	0	0	15	0	0	0	0	0	0	0	0	0	0	0	0	0	16	0	22	0	0	0	0	0	0	27	0	0	0	0	0	14	22	13	0	0	0	0
g__Encephalitozoon	0	0	0	0	0	0	0	0	0	16	0	0	0	0	0	0	0	0	0	0	0	0	0	0	0	0	0	0	0	0	22	0	0	0	38	0	0	34	0	0	9	79	0	0	13	15	0	61	9
g__Endomicrobium	38	0	0	0	0	25	0	39	0	24	0	0	0	0	0	19	0	0	17	0	0	0	0	0	0	0	0	0	0	12	0	25	8	0	0	15	0	0	0	17	0	0	0	0	0	0	0	0	0
g__Endozoicomonas	107	96	41	68	8	50	65	27	121	228	1158	215	63	80	0	0	807	181	164	49	22	44	21	63	0	0	70	9	114	17	50	12	30	25	82	191	50	92	22	155	0	21	20	158	38	37	169	33	95
g__Ensifer	8	0	21	67	71	0	66	24	44	75	254	67	102	76	0	98	46	133	74	115	77	152	390	294	99	34	109	47	25	17	50	90	190	50	28	22	199	155	112	81	127	18	98	86	243	61	61	43	108
g__Enterobacter	1405	1012	1271	964	622	826	526	368	935	1293	3770	1422	873	2072	1053	605	6159	1481	1758	791	216	882	742	527	488	866	238	1215	1959	555	435	270	1410	1355	1193	1410	997	1063	489	950	372	705	1086	2201	1088	471	1524	1341	1541
g__Enterocloster	5982	11938	8208	8588	15831	5049	11124	6698	10967	7808	3345	10264	11468	10720	10887	6628	4199	12474	7694	6230	7321	7810	6835	10428	14090	8032	15538	10646	4676	12044	4759	8634	7381	3960	3230	4089	4162	6183	8444	3398	5917	7343	6202	2602	8170	4720	8410	7348	7847
g__Enterococcus	277	154	368	2222	194	491	434	192	259	237	187	483	518	358	131	633	3105	389	436	311	241	406	419	147	680	590	784	1446	285	315	5674	773	500	263	824	515	622	388	86	308	770	109	453	136	340	404	359	192	617
g__Enterovibrio	0	0	25	0	0	0	0	0	0	0	20	0	0	0	52	0	13	0	31	0	0	0	0	0	0	0	0	113	0	0	0	0	0	0	0	0	0	0	0	0	0	17	0	0	0	0	0	0	0
g__Entomobacter	0	0	0	0	0	0	0	0	0	0	0	0	0	0	0	0	22	0	24	0	154	0	0	0	0	0	0	56	0	0	281	0	0	131	244	80	137	273	0	143	0	0	85	129	0	142	208	0	0
g__Entomomonas	0	21	0	0	0	0	0	0	0	0	17	0	0	0	73	0	0	22	0	0	0	0	0	42	0	19	0	0	0	0	0	8	80	0	0	14	0	24	9	0	0	0	0	0	0	0	14	0	0
g__Entomoplasma	0	0	0	0	0	0	0	0	0	0	0	0	0	0	0	0	0	0	0	0	0	0	0	0	0	0	0	0	0	92	0	0	0	0	0	0	0	0	0	0	0	0	0	0	0	0	0	0	0
g__Entomospira	0	0	0	0	0	0	0	0	9	0	122	0	0	0	0	29	180	22	0	14	0	0	28	0	0	0	0	0	37	16	0	0	0	23	0	23	0	31	0	25	0	0	0	0	8	0	0	17	0
g__Ephemeroptericola	0	0	0	0	0	0	0	0	0	0	0	0	0	0	0	0	0	0	0	0	0	0	0	12	0	0	0	0	0	26	0	31	0	0	0	0	0	0	0	0	0	0	0	0	0	0	0	0	0
g__Epidermidibacterium	0	9	0	0	0	0	0	0	0	0	0	0	0	9	27	0	0	0	0	0	13	0	21	0	0	0	0	0	0	0	0	0	0	0	0	0	0	0	0	0	0	0	0	0	0	0	0	0	0
g__Epilithonimonas	0	0	0	12	0	0	0	0	0	9	0	0	0	0	0	0	0	0	23	15	0	24	0	27	0	54	0	27	0	0	0	115	21	0	0	0	0	0	0	0	0	0	0	0	11	0	0	14	55
g__Ereboglobus	31	10	60	0	0	0	0	0	0	0	101	0	0	0	10	13	0	82	22	0	75	0	21	7	0	0	0	5	121	39	0	352	28	16	0	0	58	0	0	21	0	17	0	0	59	73	0	0	34
g__Eremothecium	0	12	88	163	119	0	0	63	0	0	0	38	0	0	65	108	0	0	0	0	0	0	132	0	0	0	0	0	0	0	0	41	0	104	234	0	0	0	14	123	11	36	0	0	127	0	242	206	0
g__Erigeron	156	12	279	169	49	322	258	316	98	554	15	195	64	74	87	282	37	178	203	85	229	238	109	95	263	170	208	1358	141	84	1280	221	183	294	293	269	301	265	176	162	465	126	90	205	369	47	291	107	206
g__Erwinia	194	74	384	82	186	256	68	611	421	274	572	287	966	411	265	181	790	180	133	50	299	283	151	188	121	149	431	207	967	322	7	10	261	215	17	463	187	80	695	442	142	20	194	166	460	120	575	237	76
g__Erysipelothrix	0	11	41	0	15	99	18	85	0	94	60	32	66	68	0	133	37	127	12	12	0	0	15	28	20	29	21	570	69	56	20	0	176	88	120	30	15	37	13	65	0	45	10	1351	18	0	10	115	11
g__Erythrobacter	70	47	32	107	60	157	97	430	0	110	208	13	84	65	50	60	125	163	45	504	69	123	102	37	99	165	89	106	335	120	43	17	140	93	41	164	30	145	107	163	33	0	252	220	67	144	81	155	89
g__Escherichia	197	49	236	1370	279	388	24	144	129	698	1130	49	245	978	65	155	1054	194	598	49	60	69	298	154	29	42	365	618	235	149	86	115	890	542	50	433	6374	118	115	785	134	1527	221	1372	0	157	174	253	57
g__Ethanoligenens	444	257	225	48	155	70	120	92	13	491	198	234	124	78	215	286	92	319	136	175	121	205	190	120	148	138	102	125	230	92	184	256	144	1091	473	380	300	39	143	454	176	130	507	58	654	166	253	338	165
g__Eubacterium	1098	3432	2311	1422	1659	1535	1696	1021	838	2921	831	1542	667	1930	1510	1163	1071	1518	1168	1293	1485	1792	1286	1417	2699	3835	1513	623	1074	1958	1219	1593	1165	1267	2911	1558	1239	1222	836	1498	1457	824	1040	825	2384	1805	1520	1496	1367
g__Eucalyptus	351	164	174	2099	332	318	269	272	290	255	123	165	121	272	2612	465	184	373	967	268	98	278	128	191	194	179	318	113	106	253	608	313	122	229	428	128	446	265	153	128	313	109	180	173	110	249	227	148	174
g__Euhalothece	0	0	0	0	0	0	0	15	0	0	0	0	0	43	0	0	0	0	0	0	0	0	0	0	0	0	0	0	0	53	0	0	0	0	0	0	0	0	0	0	25	0	0	0	0	0	0	10	0
g__Euzebya	0	0	0	0	0	0	6	8	0	6	0	18	15	10	0	17	0	37	13	13	0	10	0	0	0	0	0	53	0	8	0	0	11	0	0	0	0	0	0	14	40	0	0	0	0	0	18	9	0
g__Euzebyella	0	0	0	0	0	0	0	0	0	0	0	0	0	0	13	0	0	0	0	0	0	9	12	0	0	18	0	149	0	0	0	0	0	0	0	0	0	0	0	0	0	0	0	0	0	0	0	19	14
g__Evansella	13	45	16	12	0	0	48	79	0	10	0	0	61	54	0	21	32	0	297	21	13	16	23	0	38	338	9	105	831	0	11	0	0	99	0	0	0	15	17	0	0	24	0	0	174	203	55	37	21
g__Ewingella	11	0	0	34	50	33	0	0	25	0	0	0	0	0	0	50	0	0	16	20	0	11	65	0	0	12	0	80	0	0	0	23	0	0	0	0	0	25	84	0	0	107	120	0	0	78	6	0	0
g__Exiguobacterium	162	622	170	283	281	62	346	26	278	251	77	100	173	161	181	106	449	28	118	90	244	429	295	80	310	405	328	12	540	196	52	215	236	48	64	354	133	723	191	98	338	328	231	129	139	98	292	292	90
g__Ezakiella	0	0	0	0	0	0	0	0	10	0	0	0	0	0	0	18	0	0	19	31	0	0	0	37	21	0	10	89	0	27	0	0	6	0	0	0	28	0	0	0	72	0	0	0	0	0	0	12	0
g__Faecalibacillus	7	0	216	89	8	83	8	0	415	18	48	54	19	87	0	10	157	0	136	190	0	135	9	0	604	0	507	0	19	131	0	0	127	7	647	249	12	25	21	22	0	25	13	33	386	34	224	79	0
g__Faecalibacter	0	0	0	0	19	0	0	0	0	0	0	0	0	0	0	0	0	0	0	0	0	0	0	7	0	0	0	0	7	0	0	0	0	0	0	18	0	0	0	0	0	0	0	0	0	15	8	0	0
g__Faecalibacterium	26953	27377	15091	21181	33816	15529	32330	16090	23320	25536	5425	17175	22457	15739	18721	12112	5648	15331	16925	22124	24203	24138	22607	19769	25250	23921	29313	24654	16746	20411	16269	23659	19700	37167	16870	10491	12161	17590	25474	17832	18457	16412	18896	16951	33544	13851	19202	19677	30693
g__Faecalibaculum	134	167	51	187	529	249	361	139	23	46	46	94	262	135	222	22	105	347	121	306	105	150	151	107	88	19	267	438	50	164	176	130	95	46	162	0	0	63	202	77	81	78	95	103	52	31	79	84	105
g__Faecalitalea	0	0	279	33	0	650	0	0	68	0	0	101	0	195	10	0	329	13	18	0	0	0	39	0	93	35	0	0	9	202	6	0	0	0	63	67	7	12	0	0	0	0	0	33	0	15	0	12	0
g__Falsihalocynthiibacter	0	0	0	15	0	0	0	0	0	0	0	0	0	8	0	0	0	0	0	0	0	30	0	0	0	0	0	43	47	0	0	0	0	0	0	0	0	0	0	0	0	0	0	0	0	0	0	0	0
g__Falsirhodobacter	0	0	0	0	14	0	0	0	0	0	299	0	0	23	22	13	0	0	478	0	0	10	0	0	0	0	0	0	0	12	0	0	0	45	0	40	0	15	0	23	0	0	0	0	0	0	0	30	28
g__Fannyhessea	22	12	0	0	191	23	0	0	0	0	0	0	0	0	327	0	18	0	0	31	20	0	0	0	0	0	332	0	0	0	0	0	0	10	0	0	0	231	0	0	0	24	0	0	18	0	20	0	0
g__Fastidiosipila	0	93	207	31	0	0	0	42	0	0	19	0	0	114	0	13	13	34	0	0	0	0	14	0	0	0	0	0	0	41	0	10	0	0	0	0	0	27	0	0	0	0	0	0	0	57	0	7	19
g__Fenollaria	0	0	37	13	0	0	0	0	12	0	0	0	13	0	0	12	12	0	0	0	0	0	0	0	0	42	0	0	0	0	0	10	0	0	0	10	0	0	78	0	0	0	0	12	0	0	0	0	0
g__Ferribacterium	0	0	0	0	58	0	8	23	0	27	0	100	29	226	106	0	0	0	87	42	118	36	0	62	9	22	0	22	0	0	38	0	41	301	0	23	67	11	0	19	0	24	0	13	0	76	73	64	13
g__Ferrigenium	0	31	42	13	0	21	34	24	0	0	0	17	0	0	15	0	0	44	10	0	0	0	61	0	0	0	0	0	0	0	0	0	0	23	0	0	0	17	0	0	36	0	0	0	0	0	0	0	0
g__Ferrimonas	42	123	11	43	73	0	0	60	185	0	0	0	10	39	100	0	876	20	0	16	0	31	17	45	0	93	10	308	901	8	45	23	0	16	0	0	0	14	13	15	40	40	53	0	35	294	42	95	14
g__Ferriphaselus	0	0	0	7	0	45	0	0	0	0	0	0	0	0	14	0	0	0	0	0	0	0	23	0	0	0	0	16	0	0	0	0	0	16	0	0	0	0	9	0	0	0	0	0	0	0	0	0	0
g__Ferroglobus	0	0	0	17	17	0	0	0	0	0	0	0	0	0	0	0	0	0	0	0	0	0	0	0	0	0	13	0	0	0	0	0	0	0	0	0	0	0	0	0	0	0	0	0	0	0	0	0	0
g__Ferrovibrio	39	0	0	6	0	0	0	16	8	870	0	0	15	0	25	0	11	0	0	0	0	0	23	0	27	24	0	19	0	38	56	0	21	0	28	0	0	0	7	0	19	0	0	16	0	0	0	10	0
g__Ferrovum	0	0	0	0	0	0	30	0	0	0	0	0	0	9	0	0	0	0	0	0	0	0	0	0	0	0	0	0	0	0	0	0	0	0	0	0	0	0	0	0	0	0	0	0	0	0	0	11	0
g__Ferruginibacter	0	25	0	0	0	0	25	0	0	0	0	0	22	17	0	0	0	0	20	0	0	0	0	13	0	0	0	0	0	0	0	6	0	9	0	0	27	0	0	0	0	0	18	0	0	0	0	0	0
g__Fervidibacillus	0	412	187	113	0	0	216	0	15	0	0	282	359	7	367	0	155	371	114	84	106	191	81	24	254	158	0	0	0	121	0	193	85	0	389	0	885	232	0	0	64	0	0	57	173	0	66	57	315
g__Fervidobacterium	30	0	0	17	11	0	0	0	0	0	0	0	0	0	0	0	0	0	0	13	0	0	9	0	0	0	0	56	0	0	0	12	0	0	0	14	0	0	0	0	0	0	0	0	0	0	33	0	0
g__Fibrella	96	0	0	14	50	72	0	162	44	175	37	32	78	42	66	19	0	14	54	120	135	51	33	38	253	19	32	59	0	63	12	0	149	0	40	0	63	111	94	48	276	32	27	86	61	117	54	61	107
g__Fibrobacter	94	116	216	0	71	13708	50	500	70	574	67	211	15964	40	991	2939	32	555	519	4516	273	2643	28	391	1106	250	1989	1014	73	862	209	355	5449	24	141	50	255	363	4293	165	472	50	8344	485	3789	137	205	18321	12402
g__Fictibacillus	0	10	78	22	23	249	0	0	0	313	82	0	50	42	38	0	75	39	0	13	19	105	21	41	83	130	26	173	144	31	0	38	176	28	0	92	51	104	28	40	11	0	0	0	38	34	13	38	0
g__Filifactor	16	0	0	0	0	0	65	16	0	0	0	7	0	26	31	11	0	0	0	38	0	0	0	0	0	0	13	14	0	0	0	0	0	0	0	0	0	8	23	0	0	29	30	0	34	0	0	0	11
g__Filimonas	0	17	0	0	65	0	0	0	0	0	0	0	0	99	33	0	12	0	37	0	0	0	0	29	0	9	16	0	0	48	0	0	0	73	0	10	0	21	0	0	56	46	0	0	0	0	8	12	68
g__Filomicrobium	0	31	37	0	0	0	0	0	0	0	25	41	29	29	42	0	0	0	92	58	0	60	23	0	23	123	0	22	23	0	0	101	75	0	20	38	49	32	0	49	25	15	13	0	0	44	29	31	73
g__Fimbriimonas	0	0	0	0	0	31	0	0	0	0	0	33	0	26	0	0	0	0	0	0	0	0	0	0	0	0	0	0	0	0	0	0	0	0	0	13	0	0	0	25	0	19	0	0	35	0	13	0	0
g__Finegoldia	50	44	0	99	50	0	25	63	20	0	92	61	41	0	135	149	90	22	58	0	0	32	22	143	55	238	0	73	16	69	68	59	0	0	0	85	0	0	45	31	13	35	0	13	85	16	0	0	0
g__Fischerella	10	19	24	0	19	0	8	0	0	0	0	0	24	0	43	0	0	0	38	49	12	9	0	33	0	15	0	0	0	5	0	67	46	143	0	0	0	0	30	0	12	126	0	57	0	71	9	28	0
g__Flagellatimonas	0	17	0	0	6	0	0	0	0	15	0	0	0	0	0	0	0	0	0	0	52	0	0	21	0	18	19	0	0	0	0	0	0	0	0	0	0	0	15	0	0	0	12	0	0	0	0	8	0
g__Flagellimonas	0	0	89	25	17	24	0	33	0	0	0	0	20	25	0	0	0	0	0	17	0	0	0	0	0	11	0	51	0	0	0	0	6	0	64	40	0	50	11	18	0	21	49	0	24	61	75	0	24
g__Flammeovirga	31	35	54	0	9	41	24	63	0	0	31	0	62	41	125	83	22	41	49	49	119	71	33	42	58	74	63	14	0	7	0	35	145	0	66	57	82	147	136	40	59	63	73	107	85	54	19	11	53
g__Flaviflexus	28	55	302	121	46	40	59	29	39	42	0	93	166	137	0	65	123	196	90	81	81	21	92	94	48	22	158	65	75	241	57	15	288	111	18	100	0	112	61	118	190	60	124	650	171	69	137	48	91
g__Flavihumibacter	0	0	57	42	13	14	10	39	27	0	0	10	32	8	37	0	0	0	0	0	14	0	0	34	33	0	10	0	13	0	0	34	8	0	0	19	455	19	43	0	91	0	0	0	13	25	0	35	11
g__Flavisolibacter	21	0	0	8	0	70	0	14	0	60	0	0	0	17	25	0	46	0	0	0	0	51	0	0	0	18	0	11	0	0	17	13	0	60	93	0	0	12	105	21	0	15	36	0	33	0	14	0	30
g__Flavivirga	0	0	0	0	0	0	0	0	0	23	0	0	0	0	30	0	0	0	0	18	0	20	0	0	0	0	20	0	0	0	0	0	0	0	0	20	73	0	0	0	135	0	10	0	0	0	0	0	0
g__Flavobacterium	496	579	844	621	920	1099	689	878	247	1798	3011	887	561	720	476	1813	717	2281	3196	1160	936	1392	743	1086	1022	944	1327	568	4238	880	372	1690	963	682	1191	932	2269	674	820	730	1282	1320	628	1134	936	460	597	1161	885
g__Flavonifractor	1147	1160	1641	1699	2714	1183	1960	1218	1763	3447	205	1257	1235	1183	1723	1356	296	1238	1061	2085	1580	1643	1903	1961	2506	1193	1228	2165	2552	2011	2619	1672	1142	1863	953	742	738	743	2236	1038	680	674	4751	484	2314	1565	878	992	2231
g__Flexistipes	0	0	17	0	0	0	0	0	0	35	0	0	0	0	0	0	0	22	0	0	0	0	0	0	0	0	9	0	0	0	0	71	0	33	79	0	0	0	0	0	0	0	0	0	0	0	17	0	0
g__Flintibacter	596	3343	1059	1739	2635	964	1738	803	2034	1545	527	1260	3393	1555	2121	852	675	2575	634	2075	1068	1689	1738	1816	1356	1716	937	1698	1445	2407	1423	1102	1663	571	747	894	496	1259	1388	1153	952	1023	1345	806	1025	993	1402	1022	925
g__Flocculibacter	0	0	0	17	0	0	0	0	0	0	0	22	0	10	0	0	0	0	0	0	0	0	19	0	0	0	0	0	0	0	0	0	0	0	0	0	0	0	0	0	0	0	0	0	0	0	0	0	0
g__Floricoccus	0	0	0	7	15	0	14	0	0	0	22	0	0	0	0	34	6	0	0	0	0	0	0	0	0	0	0	0	0	0	24	0	36	0	0	0	0	0	0	8	0	57	0	0	0	0	0	7	0
g__Fluoribacter	0	50	0	0	0	0	36	0	20	91	0	0	21	0	0	0	32	0	0	23	0	0	12	0	0	0	0	0	0	6	35	0	0	0	0	0	0	24	42	0	0	0	0	0	26	0	0	0	7
g__Fluviibacter	0	0	0	0	0	0	0	0	0	0	0	0	20	0	0	0	0	0	0	0	0	0	0	0	0	8	0	0	0	0	24	0	0	0	39	0	0	0	0	0	0	0	0	0	0	0	0	14	0
g__Fluviicola	0	0	0	5	0	0	0	0	0	0	0	0	0	0	0	0	0	0	0	0	0	0	0	0	0	0	0	0	0	0	0	0	34	0	0	0	0	0	24	0	0	0	0	0	0	0	0	0	0
g__Fluviispira	0	0	0	0	0	0	5	0	0	0	0	0	0	0	0	0	0	0	0	0	0	18	0	0	0	0	0	13	0	0	0	0	0	0	0	0	0	34	0	0	0	0	0	0	0	0	0	0	0
g__Fohxhuevirus	0	0	0	10	0	64	0	34	0	0	0	75	0	0	0	19	0	0	0	0	17	0	25	17	17	0	60	0	0	0	345	15	69	0	15	0	0	0	0	0	0	59	0	0	0	0	0	0	0
g__Fontisphaera	0	0	0	0	0	0	0	13	0	0	0	0	0	0	0	0	0	0	0	0	0	0	29	0	0	0	0	0	0	0	0	30	0	0	0	0	0	0	0	0	0	0	8	0	0	0	0	0	0
g__Formicincola	52	0	0	0	0	0	0	0	53	0	0	0	0	0	0	0	184	0	43	0	0	0	12	0	0	0	0	0	0	0	0	0	0	0	0	0	0	0	0	0	0	0	0	0	0	0	0	0	0
g__Formosa	0	0	13	20	0	0	11	0	0	0	53	0	31	30	0	27	49	11	1068	0	38	22	42	0	7	0	0	267	0	8	0	0	0	0	0	0	59	14	13	50	37	0	15	33	22	0	0	0	9
g__Fragaria	0	101	0	7	47	153	43	48	0	171	0	216	8	24	0	24	95	13	103	37	44	74	129	31	39	79	103	39	20	65	105	100	77	99	70	18	108	99	0	40	201	20	69	70	0	243	70	47	12
g__Francisella	41	50	0	0	55	32	25	94	0	90	16	0	16	107	29	60	25	26	114	21	75	250	77	68	11	0	78	527	59	337	0	0	0	35	0	15	0	21	23	0	196	16	21	0	31	34	0	64	0
g__Frankia	42	56	0	52	32	0	14	13	0	23	97	0	0	11	53	50	0	38	0	19	21	26	29	39	0	9	7	6	43	0	0	0	23	0	27	9	23	0	40	195	0	0	0	0	59	0	31	17	287
g__Frateuria	70	0	64	981	109	16	0	0	82	20	213	0	0	154	15	30	158	51	28	47	19	0	46	126	7	91	51	4	0	4735	9	92	12	98	0	113	35	133	0	84	0	0	12	111	40	0	13	80	0
g__Fretibacterium	91	406	82	312	424	349	560	119	307	106	325	58	197	122	230	127	298	478	354	104	186	95	155	178	518	92	220	12	382	190	147	151	501	243	106	38	159	36	115	100	170	91	267	477	118	79	67	48	57
g__Friedmanniella	0	0	0	0	0	41	0	66	0	13	0	0	0	0	15	0	14	0	0	0	0	37	0	21	0	24	0	0	0	0	0	0	0	0	0	0	0	0	0	0	56	0	0	26	0	0	0	0	0
g__Frigidibacter	0	0	68	0	41	0	6	56	0	0	0	0	22	0	0	0	0	0	0	0	0	0	0	0	0	12	26	0	0	0	0	0	0	0	25	22	0	0	0	14	16	0	0	0	18	0	27	0	0
g__Frigoribacterium	11	56	11	0	17	11	0	13	22	0	0	0	0	40	27	0	0	0	32	0	128	38	0	0	0	0	0	115	0	0	0	0	0	0	0	0	171	0	33	0	26	0	29	311	0	18	32	0	0
g__Frigoriglobus	49	0	16	0	0	0	0	51	0	11	0	0	0	8	0	15	0	13	0	0	7	0	0	0	0	13	0	0	0	0	0	0	0	0	0	0	0	0	0	36	14	0	10	0	0	0	0	6	0
g__Frischella	0	0	0	48	0	21	0	0	0	0	0	0	0	0	0	0	0	0	0	0	0	0	0	0	0	0	0	0	0	13	0	0	0	0	0	0	0	0	0	0	27	0	10	0	0	0	0	0	0
g__Fromanvirus	0	0	0	0	0	0	0	0	0	0	0	0	0	0	0	0	0	0	0	0	0	0	0	0	0	0	0	0	24	0	0	0	0	0	0	0	0	0	12	0	0	0	0	0	0	0	0	0	0
g__Frondihabitans	95	15	38	6	0	44	22	19	0	8	0	0	0	110	0	0	5	36	37	0	0	0	63	0	0	0	53	337	0	0	27	23	23	0	0	0	99	145	109	28	14	0	0	0	0	8	0	33	0
g__Fructilactobacillus	0	0	9	10	45	11	0	57	0	0	8	0	0	0	0	0	10	0	11	18	54	38	57	0	0	0	0	0	11	11	0	11	6	0	0	0	35	0	60	11	22	0	115	0	0	18	37	102	26
g__Fuerstiella	0	0	0	0	0	0	0	0	0	0	18	0	0	0	17	0	0	0	0	0	0	9	0	0	0	0	0	35	0	24	0	0	24	0	0	69	0	34	0	0	41	0	0	0	0	0	0	0	0
g__Fulvia	0	47	22	29	15	0	66	58	49	23	0	0	0	0	28	41	0	0	0	0	26	44	0	0	0	47	95	27	0	32	0	116	84	31	47	11	0	50	12	0	30	22	28	21	0	23	22	55	0
g__Fulvivirga	57	0	0	27	85	43	0	15	9	116	38	31	12	7	12	0	130	14	39	30	0	0	12	16	18	43	92	32	38	32	55	34	49	59	282	0	0	0	22	87	29	0	88	223	12	0	42	110	34
g__Furfurilactobacillus	0	0	35	0	0	0	0	0	0	0	0	42	38	0	0	0	0	15	85	157	0	0	0	0	0	373	0	0	0	27	0	61	95	0	0	0	0	0	0	158	18	0	0	0	0	63	75	0	29
g__Fusarium	193	17	84	178	145	166	103	127	96	241	94	319	121	123	193	308	122	125	255	253	271	287	128	222	259	275	314	250	413	147	106	132	182	400	72	378	189	293	347	718	430	125	166	57	264	202	159	768	329
g__Fuscovulum	15	16	11	11	0	0	27	0	0	0	0	0	0	0	0	0	0	0	0	0	0	0	0	22	14	10	0	0	0	0	0	0	5	13	0	12	0	0	8	0	0	0	11	25	0	0	54	13	0
g__Fusobacterium	40	132	250	44	624	153	50	315	256	13	105	22	71	144	104	229	63	416	33	134	34	340	15	178	37	172	80	240	8	12	0	127	154	59	579	171	0	107	57	66	24	1000	148	102	107	205	144	46	87
g__Galbibacter	0	0	0	158	0	0	7	0	0	9	0	0	0	0	0	0	0	22	0	0	19	0	0	0	0	198	0	0	0	0	0	15	0	0	0	0	0	0	16	0	0	0	0	35	0	0	0	0	12
g__Gallaecimonas	0	0	0	0	0	0	6	0	0	87	0	0	0	0	0	0	0	0	0	0	0	0	0	0	13	0	0	6	16	0	0	0	0	0	0	0	0	0	0	21	0	0	0	0	0	0	0	32	0
g__Gallibacterium	0	0	0	0	0	0	0	0	0	0	0	0	0	10	0	0	39	0	80	7	0	11	0	14	0	0	0	0	0	13	0	0	0	21	0	0	0	0	0	0	126	0	0	0	62	0	0	0	13
g__Gallionella	0	53	0	0	0	44	0	29	24	0	0	0	0	0	28	0	0	0	0	0	0	0	0	0	27	0	14	51	0	0	25	0	0	0	0	0	0	0	0	0	0	0	0	0	0	0	13	0	0
g__Gardnerella	72	17	71	26	0	46	12	0	19	0	0	0	15	206	13	54	79	122	0	58	16	14	26	28	23	10	0	14	82	23	61	12	40	34	18	58	68	122	106	0	0	24	18	46	29	49	59	24	38
g__Geitlerinema	0	0	0	53	0	0	0	13	0	0	0	0	0	0	0	0	0	0	0	0	0	23	0	0	0	0	11	0	0	0	0	0	0	0	0	0	0	0	0	0	0	0	7	0	45	0	0	0	0
g__Gelria	35	0	0	31	66	0	12	0	0	1097	0	0	0	0	0	0	0	0	0	63	0	40	30	0	0	0	10	21	0	0	17	0	0	81	0	29	37	69	12	17	19	44	12	0	0	0	10	0	39
g__Gemella	25	0	135	0	22	0	47	75	0	0	11	0	32	0	0	38	333	18	129	139	24	77	0	30	286	296	0	16	9	133	40	79	22	0	435	18	0	0	0	0	75	33	14	0	0	0	46	31	0
g__Geminocystis	9	0	9	112	0	0	35	10	0	0	1632	30	0	11	0	20	1055	22	432	85	37	10	34	0	91	0	25	0	0	10	23	28	43	125	949	291	180	85	0	279	16	628	0	1447	38	0	95	0	12
g__Gemmata	55	0	48	0	18	0	52	37	11	0	216	0	0	103	20	0	0	0	61	38	0	20	33	24	15	215	0	101	13	25	24	41	41	53	0	0	0	0	40	0	37	0	29	190	17	0	7	0	0
g__Gemmatimonas	0	16	0	0	0	0	0	45	0	241	28	48	103	153	257	51	106	24	15	0	0	714	0	16	9	75	0	120	0	389	0	36	46	0	0	0	0	12	0	0	0	46	36	0	0	0	7	12	26
g__Gemmatirosa	0	52	17	54	12	44	43	27	0	0	0	37	25	0	0	61	0	0	0	0	113	59	67	71	0	0	14	7	13	0	7	65	0	30	0	0	0	117	95	60	46	119	0	28	20	0	37	106	138
g__Gemmobacter	144	0	180	60	103	28	77	17	69	139	0	174	98	94	80	30	0	34	114	95	174	80	206	101	27	134	62	103	58	124	77	14	128	96	45	0	90	75	109	89	146	21	151	105	174	148	105	101	241
g__Geoalkalibacter	0	0	19	40	0	35	7	47	0	24	419	0	0	0	17	0	0	0	60	60	0	119	12	13	11	67	27	10	0	0	0	12	203	171	30	48	35	237	27	0	31	0	31	36	0	11	0	87	0
g__Geobacillus	80	490	353	44	281	478	232	301	232	232	294	162	200	162	205	185	34	469	393	263	201	69	210	131	186	95	269	142	193	149	147	218	71	252	50	164	116	124	150	303	160	448	258	189	89	117	143	232	86
g__Geobacter	75	33	113	120	146	98	358	85	320	40	0	28	102	196	187	96	15	51	93	430	290	48	64	203	45	72	238	241	214	176	20	70	86	52	85	27	91	44	17	0	30	50	55	193	112	52	154	63	51
g__Geodermatophilus	82	172	88	0	0	96	0	0	189	88	23	128	159	0	116	18	0	20	74	295	0	68	112	0	261	76	247	0	63	167	0	119	82	0	0	14	0	49	54	41	94	79	64	0	80	15	31	51	70
g__Geoglobus	0	0	0	0	0	0	0	0	0	0	0	0	0	0	0	0	0	0	0	0	0	0	0	0	0	0	12	0	0	29	0	0	0	0	0	0	0	0	0	0	41	0	0	0	0	0	16	0	0
g__Geomonas	220	106	121	349	252	519	527	494	334	158	12	296	171	136	675	96	171	195	184	283	135	485	403	218	651	262	716	219	273	220	309	391	328	92	184	290	267	370	86	250	251	224	171	86	219	141	243	241	25
g__Georgenia	96	60	139	17	0	11	22	29	143	28	178	10	10	100	48	61	453	21	60	0	32	29	10	39	46	0	171	21	42	52	0	0	11	61	36	0	19	164	85	125	34	65	51	22	33	37	95	54	27
g__Georhizobium	0	59	21	20	225	46	124	0	44	0	97	0	15	0	11	0	20	19	50	39	0	0	25	0	170	0	107	0	48	9	0	0	69	55	0	0	0	0	22	61	0	0	23	0	47	0	115	35	0
g__Geosporobacter	53	20	35	162	0	0	354	98	0	27	0	0	133	49	130	180	20	217	48	0	93	36	87	0	36	0	0	5	12	0	35	0	0	20	0	29	0	47	7	63	175	0	0	0	126	27	90	0	47
g__Geotalea	13	14	63	86	13	31	44	45	8	30	0	0	76	38	10	45	0	22	22	250	97	0	68	27	0	25	55	40	182	19	49	0	276	83	21	108	99	0	7	113	9	37	96	0	24	15	17	67	0
g__Geovibrio	0	33	0	280	107	27	0	40	0	0	0	36	83	0	34	266	0	34	0	0	0	0	0	68	0	59	46	0	0	0	22	0	0	16	0	0	77	0	0	0	0	0	23	29	0	0	8	0	0
g__Gephyromycinifex	41	0	21	0	0	0	0	0	0	5	0	0	14	21	57	0	0	19	0	0	0	0	0	10	10	0	55	0	0	0	0	0	8	82	49	0	80	31	16	0	51	0	8	0	27	0	0	38	54
g__Gibbsiella	0	0	24	49	13	0	0	13	0	18	0	38	53	0	40	0	0	15	29	44	19	0	0	0	119	34	11	23	28	33	33	0	0	0	0	0	61	0	84	0	24	0	13	42	0	83	0	0	73
g__Gilliamella	0	9	0	0	16	285	17	0	0	11	0	0	0	0	13	82	0	32	46	0	0	11	0	15	16	34	34	40	0	0	0	0	6	0	184	65	0	40	12	123	0	0	0	0	0	0	43	16	13
g__Gillisia	0	0	139	0	0	0	0	0	0	0	0	0	0	0	0	0	0	0	0	0	0	0	10	0	0	0	0	3	0	0	30	0	11	0	0	0	0	0	0	0	0	0	0	0	0	0	0	13	0
g__Gilvibacter	13	0	0	0	0	28	0	0	0	0	0	0	0	14	6	0	0	0	0	0	0	0	0	14	0	0	0	5	0	0	0	0	14	0	0	29	18	16	0	0	60	0	0	34	0	60	73	0	0
g__Gilvimarinus	0	0	0	0	0	0	9	0	0	0	0	0	0	0	0	0	7	18	0	0	0	35	0	0	0	0	0	0	0	0	0	0	0	0	0	0	0	0	0	0	0	0	0	0	0	0	0	0	0
g__Gimesia	75	42	93	27	37	44	48	87	33	39	26	43	53	58	135	0	80	63	151	65	64	45	24	57	56	24	83	21	0	24	51	8	36	0	68	21	17	37	52	16	56	31	106	0	35	17	71	48	14
g__Glaciecola	0	0	0	0	0	0	0	0	0	0	0	0	0	0	0	0	0	0	0	0	0	0	0	0	0	0	0	0	0	0	0	0	0	106	0	0	0	0	41	0	0	0	0	0	0	0	0	0	0
g__Glaciihabitans	244	153	188	175	191	146	169	195	127	318	79	193	141	53	157	156	55	138	141	144	214	104	188	160	85	225	158	488	154	171	99	138	128	186	160	164	143	155	156	152	173	131	238	81	171	201	184	177	188
g__Glaciimonas	31	14	0	29	0	13	33	0	0	0	0	19	0	181	53	13	0	0	0	12	0	0	0	72	0	0	21	0	67	87	40	0	11	0	0	0	0	0	0	0	14	0	35	0	0	0	12	0	28
g__Glaesserella	0	0	10	0	0	0	0	0	0	0	0	0	12	0	0	0	6	0	0	28	18	0	0	17	0	0	0	0	0	45	0	0	0	0	0	40	0	11	16	0	13	0	0	0	0	0	18	16	22
g__Gloeobacter	47	29	0	0	31	12	31	134	36	79	0	0	0	47	115	15	94	39	104	0	18	19	0	17	0	0	19	74	9	29	28	0	81	52	0	15	18	43	12	102	130	0	65	43	37	0	0	26	0
g__Gloeocapsa	13	208	0	0	0	0	57	0	0	0	0	0	57	38	0	0	22	16	0	42	14	0	61	0	0	0	0	0	0	55	0	0	0	75	0	0	0	120	76	71	0	0	12	0	67	25	0	0	0
g__Gloeomargarita	0	20	0	0	0	0	8	0	0	0	0	0	0	19	0	0	0	0	0	35	0	0	42	0	24	0	0	0	8	0	16	0	0	0	0	0	0	0	0	0	219	0	14	0	0	0	0	0	0
g__Gloeothece	20	0	59	9	8	20	0	46	13	7	0	83	0	154	89	72	0	0	49	39	24	11	32	15	0	307	26	11	0	0	0	37	0	59	46	11	30	0	39	65	0	65	0	106	0	40	37	69	41
g__Gluconacetobacter	0	0	0	0	0	0	0	0	0	0	0	0	0	0	0	0	0	0	0	0	0	0	0	0	0	0	0	0	0	0	0	24	0	0	0	0	0	0	0	0	0	0	0	0	42	47	33	0	0
g__Gluconobacter	9	55	56	24	72	0	55	14	12	7	0	0	20	10	68	48	119	0	21	18	20	12	50	0	0	0	24	11	0	27	94	94	7	0	16	57	91	0	27	113	57	0	36	0	49	58	27	50	29
g__Glutamicibacter	77	61	155	49	0	116	277	97	36	127	15	50	194	125	74	16	66	34	110	139	44	59	159	78	66	81	255	135	170	41	137	147	118	236	92	58	121	56	159	36	130	27	145	17	0	52	160	312	67
g__Glycine	548	150	310	296	709	683	375	745	962	618	298	396	515	240	589	2822	363	330	776	537	859	1558	263	385	468	632	1158	1334	483	385	3747	2824	715	711	1159	560	1645	854	829	257	410	235	270	609	793	637	683	1169	1871
g__Glycocaulis	8	0	16	0	0	0	52	0	0	6	81	0	0	44	21	0	0	13	124	98	0	31	0	161	27	0	10	0	0	62	30	0	0	0	0	0	0	0	0	72	17	20	0	0	0	0	36	60	15
g__Gordonia	627	453	446	586	399	295	248	563	407	558	2031	736	410	1298	418	287	1939	338	1474	248	76	512	571	224	231	384	550	123	2014	237	263	1082	438	614	229	637	236	848	870	446	638	790	498	1842	641	605	643	812	840
g__Gordonibacter	400	556	316	296	481	411	243	405	177	283	94	254	352	298	271	250	109	146	262	301	341	414	572	325	392	571	284	304	335	230	456	449	159	204	235	186	191	309	489	156	458	96	277	72	477	446	252	602	363
g__Gordonvirus	31	0	0	0	0	92	0	0	0	14	0	0	0	0	82	0	16	0	44	19	0	9	0	0	0	0	0	5	0	0	82	0	0	2576	0	9	0	0	0	24	0	18	0	0	19	0	0	20	0
g__Gossypium	1283	964	1626	730	1633	1604	1141	3241	1190	1843	3263	2965	1375	1188	3339	7797	1131	1558	2456	1486	3788	2780	6234	2384	1165	1655	2929	2914	1528	1373	5959	6988	3043	1399	4482	1805	2934	3236	2151	1888	4101	1266	1032	2618	1711	3304	2114	2404	3224
g__Gottfriedia	0	0	9	0	0	0	0	0	0	0	0	0	0	0	0	0	0	0	28	0	0	44	0	0	0	0	0	0	0	0	15	0	8	0	0	0	0	0	0	0	0	0	12	44	0	15	7	17	0
g__Gottschalkia	11	32	0	0	18	9	0	0	0	0	0	0	0	8	0	31	0	12	0	17	13	0	0	0	0	0	0	0	0	10	0	0	0	0	0	0	0	25	29	17	0	0	28	82	64	0	0	0	0
g__Gracilibacillus	0	0	12	9	0	77	122	112	1031	85	0	0	122	85	0	91	35	0	71	0	21	13	15	76	44	66	0	9	116	0	30	0	42	0	63	127	70	0	66	44	59	23	12	21	12	14	0	19	0
g__Gracilinema	18	0	0	0	0	0	0	79	0	0	0	0	0	0	0	0	0	0	0	26	0	0	0	225	0	0	0	6	14	7	0	0	0	0	0	0	0	0	0	0	9	0	0	0	0	10	17	62	0
g__Granulibacter	0	0	18	23	0	27	41	0	178	137	0	543	42	9	81	15	26	289	0	23	0	0	346	382	14	0	11	50	0	0	0	520	53	135	240	0	0	0	0	0	278	110	142	36	0	0	0	16	23
g__Granulicatella	32	13	196	56	32	41	90	23	14	0	0	0	0	25	23	17	28	170	23	61	25	11	120	65	26	0	7	0	0	11	34	0	22	0	0	41	296	0	55	164	131	0	18	0	0	0	0	11	10
g__Granulicella	65	0	29	12	25	73	8	62	0	102	0	67	18	70	57	0	173	14	54	29	23	12	0	89	16	60	0	0	0	17	0	0	0	0	0	20	0	0	0	0	0	33	14	68	21	0	78	41	9
g__Granulosicoccus	0	0	0	0	0	27	6	0	0	0	0	0	0	0	0	0	10	0	20	0	0	11	0	0	0	19	0	0	0	46	0	0	11	27	0	12	0	0	0	18	0	0	11	0	0	240	21	0	14
g__Grimontia	0	0	0	0	0	0	0	0	0	42	0	19	0	0	0	0	0	0	0	18	52	127	91	15	49	59	0	13	48	0	0	126	115	0	0	17	112	112	129	33	0	234	22	33	78	67	80	60	89
g__Gryllotalpicola	0	0	0	0	0	0	0	19	0	0	0	0	0	0	29	26	12	0	0	0	0	69	34	0	20	0	0	0	9	0	0	43	0	0	0	29	0	13	19	0	117	18	0	0	49	20	0	0	0
g__Gudongella	37	0	0	16	0	0	23	0	0	13	0	0	0	0	0	0	0	0	21	0	12	25	0	63	10	46	8	8	9	0	0	0	0	56	52	20	0	72	256	0	20	0	0	18	0	17	0	0	0
g__Gulosibacter	65	12	128	0	18	19	48	0	27	69	0	24	45	0	34	0	0	32	125	18	126	0	95	56	0	22	0	135	12	48	25	12	47	0	0	85	28	40	0	59	99	23	91	0	0	47	0	55	57
g__Guyparkeria	0	0	0	0	0	0	0	0	0	0	0	0	0	31	0	0	0	0	0	0	0	0	0	0	0	50	0	29	0	0	0	12	0	0	0	0	0	0	10	0	79	396	14	35	12	0	0	0	0
g__Gymnodinialimonas	57	0	36	56	42	0	23	0	30	0	0	0	0	0	12	13	0	0	0	18	0	14	15	53	16	22	28	0	0	25	24	0	0	0	0	0	0	0	0	0	0	0	0	0	0	0	135	22	0
g__Gynuella	0	23	0	9	0	0	10	0	113	0	0	0	0	14	0	0	0	0	0	81	0	0	59	0	58	0	0	31	44	0	0	0	8	0	126	57	58	286	12	0	0	0	18	29	0	0	0	0	164
g__Hacihdavirus	124	81	30	35	109	115	44	59	52	235	0	292	158	34	67	1642	20	0	899	201	111	70	179	86	395	5690	711	17	57	25	408	330	105	139	64	67	203	36	56	0	21	281	11	85	96	90	38	51	24
g__Haematobacter	0	0	0	0	0	0	0	0	0	54	0	0	0	0	0	0	0	36	26	155	0	0	15	0	0	0	0	555	0	0	0	0	0	0	145	0	222	0	0	55	9	0	33	42	0	14	0	0	23
g__Haematospirillum	20	0	0	0	0	0	0	0	0	0	0	0	0	0	0	0	0	16	0	8	0	0	0	0	0	0	0	0	0	0	34	11	15	0	0	0	0	10	0	0	21	0	32	0	24	0	0	0	0
g__Haemophilus	102	34	58	49	77	153	79	147	15	218	172	76	117	91	80	417	404	14	169	8	66	97	271	83	112	0	15	123	119	19	189	169	29	57	110	153	122	18	64	181	111	0	28	96	11	81	50	66	55
g__Hafnia	160	50	58	44	37	25	0	11	27	0	0	0	32	0	32	142	60	0	170	0	0	0	19	10	32	30	17	49	0	18	57	0	0	0	0	0	0	0	16	0	14	0	17	0	192	0	70	0	0
g__Hahella	33	22	35	8	0	12	15	0	0	0	226	0	26	14	74	0	12	0	197	22	0	8	0	0	0	0	0	560	0	7	9	0	41	0	63	55	94	70	0	97	0	163	16	32	0	0	0	29	0
g__Haladaptatus	0	0	12	0	5	55	0	39	0	4252	0	47	0	0	0	0	9	14	47	11	0	0	35	0	0	20	34	0	30	10	0	15	0	0	0	0	0	0	10	0	277	31	0	0	0	86	0	22	0
g__Halalkaliarchaeum	0	0	0	0	0	0	0	0	0	0	0	0	0	18	0	27	0	0	0	0	0	6	0	0	0	0	0	0	0	0	0	0	0	0	0	0	0	0	0	22	0	0	0	0	0	0	0	0	17
g__Halalkalibacter	0	0	0	0	13	0	14	0	0	0	0	0	7	0	0	0	0	0	0	0	0	0	0	0	0	0	0	0	0	0	12	0	0	0	0	0	0	0	0	0	0	0	6	0	14	0	7	0	0
g__Halalkalibacterium (ex Joshi et al. 2022)	0	0	15	0	0	0	0	0	0	0	0	0	0	0	0	49	0	12	0	0	0	0	20	0	0	0	0	0	9	0	0	0	0	0	0	0	48	0	0	0	0	0	76	0	0	0	8	27	0
g__Halalkalicoccus	0	0	0	0	0	0	0	0	0	0	0	21	0	0	0	0	0	0	0	0	0	0	0	0	0	0	0	0	0	15	0	0	0	0	0	0	28	0	0	0	0	0	101	0	0	0	0	0	0
g__Halanaeroarchaeum	0	0	0	0	36	0	0	11	0	0	0	95	0	0	23	19	10	0	0	0	10	0	0	0	0	0	0	0	0	0	0	0	0	17	0	0	0	0	10	0	55	0	0	0	0	0	16	0	34
g__Halanaerobium	0	0	0	15	62	0	39	16	44	0	0	0	0	36	0	0	61	0	17	57	0	0	0	0	0	0	0	0	42	15	0	29	0	0	0	0	0	0	0	0	0	0	0	0	14	0	11	0	0
g__Halapricum	0	0	0	0	29	0	0	27	19	0	0	0	0	21	21	0	0	22	25	21	0	0	0	24	0	49	0	0	19	24	0	12	0	0	0	0	98	20	0	0	9	0	15	0	0	0	0	0	0
g__Halarchaeum	0	0	0	23	0	26	0	17	0	0	0	25	0	0	0	0	0	13	0	0	18	0	0	0	0	0	0	0	0	0	0	0	0	0	0	0	0	0	0	0	0	0	0	0	0	0	0	0	0
g__Halarcobacter	22	103	0	0	76	0	0	27	21	0	0	51	0	23	49	71	35	0	0	126	37	0	13	11	47	0	0	0	0	0	0	0	0	16	17	0	0	0	0	37	8	20	14	16	0	0	0	7	0
g__Haliangium	0	0	0	0	12	59	0	0	9	0	45	0	20	0	41	15	66	0	0	43	14	34	0	0	14	51	0	46	0	0	0	0	19	23	0	0	0	0	11	13	0	0	9	12	50	15	22	0	19
g__Halioglobus	26	63	61	65	63	15	183	150	0	124	0	158	30	15	10	116	0	184	0	24	0	99	77	101	28	17	44	21	49	64	184	0	138	225	0	108	84	134	302	337	0	121	71	161	0	220	38	382	0
g__Haliscomenobacter	0	0	53	0	21	0	50	54	0	0	0	0	28	0	33	0	0	0	37	0	0	9	35	54	20	0	81	13	20	12	0	72	14	79	0	75	14	0	90	29	36	47	26	0	70	0	33	0	0
g__Haloarcula	0	0	0	0	0	0	0	0	0	0	0	0	0	0	0	0	0	0	0	0	0	0	0	0	0	0	0	0	0	0	0	0	0	0	0	0	0	0	0	0	0	0	0	0	0	0	0	0	0
g__Halobacillus	43	79	91	71	69	155	54	118	28	33	128	94	105	90	49	98	60	69	64	103	179	424	89	72	192	118	106	140	40	29	43	90	77	31	280	314	135	190	152	57	92	23	102	189	236	194	139	210	232
g__Halobacteriovorax	0	0	58	6	36	0	6	24	0	0	0	31	0	0	0	9	0	0	8	7	0	0	23	13	0	0	0	60	0	0	7	11	15	32	0	0	18	13	0	0	25	0	18	0	0	45	6	25	7
g__Halobacterium	67	0	461	258	0	0	0	0	1017	20	45	565	11	374	32	36	0	0	10	116	0	6	9	80	15	26	18	44	797	0	0	0	24	0	0	0	0	0	23	0	39	0	0	0	196	12	39	0	0
g__Halobacteroides	0	13	0	0	0	64	8	14	0	0	0	0	0	0	0	0	0	0	0	8	0	0	0	0	0	0	0	0	10	0	0	0	0	0	0	0	0	0	0	0	24	0	0	0	0	0	0	0	0
g__Halobaculum	0	0	74	22	0	94	0	239	0	57	0	44	34	48	10	32	0	105	9	0	56	88	58	50	32	9	11	13	0	244	155	0	117	19	21	59	0	14	12	73	9	30	27	0	255	0	42	14	38
g__Halobellus	39	0	56	83	0	67	0	89	27	41	0	0	9	26	0	64	0	0	8	44	0	0	0	0	0	0	0	6	0	0	80	100	0	40	0	24	66	45	0	49	27	39	0	0	15	0	0	0	39
g__Halobiforma	0	0	0	0	0	0	0	0	0	12	0	0	0	0	0	0	86	0	0	0	16	36	0	0	27	0	0	18	0	0	0	0	0	0	0	0	0	87	0	0	11	0	0	0	0	0	0	0	0
g__Halocatena	0	0	0	27	0	0	11	0	0	0	0	0	0	12	0	0	0	0	0	0	0	0	0	0	0	0	0	0	0	0	14	0	0	0	0	0	0	0	0	0	0	0	0	0	0	0	0	0	0
g__Halococcus	0	90	21	0	0	56	0	0	40	0	0	0	0	0	0	0	0	0	0	23	0	36	54	0	0	0	0	0	0	0	0	11	0	0	0	0	0	0	10	0	23	0	8	0	0	0	0	11	0
g__Halodesulfurarchaeum	0	0	0	6	0	17	0	0	0	0	0	14	0	0	0	23	13	0	0	0	0	0	0	0	0	0	0	0	0	0	0	12	0	0	0	28	0	0	0	0	10	0	0	0	0	0	0	0	0
g__Haloferax	59	11	10	0	0	0	0	0	0	0	29	0	57	0	0	194	11	12	40	0	0	0	0	9	13	0	0	0	0	0	0	0	0	0	0	0	0	0	13	33	0	0	0	0	40	0	0	0	8
g__Haloglomus	8	0	0	0	0	0	32	18	0	0	0	18	26	28	0	0	6	0	38	0	20	54	0	80	9	0	47	0	10	24	0	14	12	0	31	90	0	22	0	36	0	132	5	22	0	49	14	38	42
g__Halohasta	0	0	12	0	0	0	0	0	0	0	0	0	0	0	0	0	0	0	0	0	0	0	0	0	0	0	0	23	0	0	0	0	0	0	0	0	0	0	0	0	0	0	0	0	0	0	0	0	0
g__Halolamina	0	0	0	0	0	0	0	0	0	0	0	0	0	0	0	0	0	0	22	0	0	0	0	0	0	0	0	0	0	0	0	0	0	0	0	0	0	0	0	0	0	0	0	0	0	0	0	0	0
g__Halomarina	0	0	18	8	16	23	0	0	0	35	0	0	0	0	11	0	0	0	0	0	0	23	24	0	13	0	0	9	20	0	12	19	0	0	0	0	0	17	0	0	0	0	9	0	0	41	0	0	0
g__Halomicroarcula	0	0	17	0	23	16	202	56	42	29	0	0	110	0	0	0	7	0	9	11	0	72	0	7	176	71	13	0	0	14	0	234	0	15	0	148	0	28	5	0	49	0	43	0	34	64	84	11	84
g__Halomicrobium	7	24	0	0	9	0	0	0	24	9	0	0	0	12	0	0	37	34	0	17	0	0	70	0	44	20	0	30	0	0	0	0	13	0	0	55	0	0	26	0	0	21	10	26	29	0	0	13	39
g__Halomicronema	0	0	0	145	0	0	0	0	0	0	0	0	0	0	0	0	0	0	0	0	0	0	0	0	0	0	0	9	0	0	0	0	0	0	0	0	0	73	0	0	80	0	0	0	52	0	8	0	65
g__Halomonas	1454	622	1197	823	704	692	868	660	1453	1320	4389	740	795	4101	613	830	4957	872	2325	911	258	1258	711	472	518	740	614	1588	4218	801	300	954	2942	2247	600	1978	1422	757	1116	1897	276	1062	563	3893	462	477	484	1268	769
g__Haloplanus	0	0	268	0	9	15	9	0	0	0	0	0	0	0	0	0	0	28	0	12	0	0	22	35	13	0	169	11	0	0	31	0	13	11	0	0	0	0	0	0	0	63	8	0	0	32	8	19	0
g__Haloprofundus	0	21	0	0	0	0	0	0	0	0	0	26	23	0	20	0	0	0	38	0	0	13	0	21	29	0	0	26	15	32	0	0	21	19	0	59	0	10	36	0	161	0	38	0	0	0	11	0	0
g__Halopseudomonas	35	21	124	63	31	0	66	74	11	84	169	99	94	43	41	124	18	40	95	31	101	25	96	0	34	20	145	35	53	118	33	82	22	33	105	47	0	77	111	84	287	13	63	0	179	0	44	142	131
g__Haloquadratum	0	0	0	0	0	0	0	0	0	0	0	0	0	0	0	0	0	0	0	14	0	0	0	0	0	0	0	0	0	0	0	0	0	0	0	0	0	0	0	0	12	0	0	0	0	0	0	0	0
g__Halorhabdus	27	301	226	223	234	212	208	96	171	123	146	64	95	233	215	128	0	316	291	181	291	321	114	52	372	99	11	6	84	189	0	140	233	47	57	73	30	108	75	114	129	119	85	34	35	126	254	176	104
g__Halorhodospira	83	0	0	0	10	0	0	0	0	174	0	0	37	0	0	0	0	0	64	72	20	0	0	0	20	0	10	13	0	0	0	17	55	63	0	108	0	17	22	0	0	31	135	0	0	35	0	96	28
g__Halorientalis	67	0	0	0	27	47	0	0	0	129	0	0	0	0	17	27	0	17	0	0	0	27	0	12	20	0	58	147	0	16	0	0	0	34	26	0	29	0	0	0	0	0	10	0	0	0	0	9	0
g__Halorubrum	0	0	0	25	0	0	42	53	20	62	0	0	27	20	0	0	0	68	140	0	14	0	20	0	0	0	21	11	0	11	34	0	12	15	18	12	29	41	15	0	17	17	13	0	0	0	8	0	28
g__Halorussus	235	0	0	8	27	70	9	43	20	74	0	16	35	50	22	41	9	0	12	53	19	0	295	29	51	0	105	37	6	0	0	10	45	0	19	0	179	183	69	40	45	41	27	18	0	361	77	21	0
g__Halosegnis	0	0	0	14	0	16	0	0	11	0	0	0	0	12	0	0	0	11	0	0	0	0	7	0	9	0	0	0	0	0	0	0	0	0	0	0	0	0	0	0	0	0	0	0	0	0	0	0	0
g__Halosiccatus	0	0	0	12	0	0	0	0	0	0	0	13	0	0	0	0	12	0	0	0	0	0	0	0	51	0	0	0	0	0	0	0	0	0	0	0	0	0	8	0	0	0	0	0	21	0	0	14	0
g__Halosimplex	0	10	17	0	0	16	12	13	0	37	0	0	0	8	27	0	0	25	21	0	53	0	0	41	0	12	15	0	20	0	0	0	0	0	0	0	0	19	0	0	0	0	7	0	16	0	0	0	0
g__Halosolutus	17	0	43	0	0	0	0	0	40	0	136	0	23	7	0	0	113	33	47	11	0	21	32	26	18	0	0	0	0	7	0	16	0	62	0	0	0	39	7	89	0	0	0	113	0	0	34	72	0
g__Halostagnicola	0	0	0	0	0	0	0	0	0	0	0	0	0	0	0	0	0	0	0	0	0	0	0	0	0	0	0	0	0	0	0	0	0	0	0	0	12	107	0	0	9	0	0	0	0	0	0	0	28
g__Halotalea	57	0	88	0	0	0	0	0	176	0	148	244	0	33	0	0	66	131	25	0	35	21	52	0	0	0	0	55	371	75	0	0	13	33	0	260	144	0	0	197	0	38	39	323	79	103	57	0	107
g__Haloterrigena	0	0	0	0	0	12	0	0	0	0	0	0	16	0	0	13	9	0	0	0	0	0	0	0	0	0	11	0	0	0	0	0	0	67	0	0	0	0	0	0	20	0	0	0	60	0	9	0	0
g__Halothece	0	0	15	0	0	0	0	0	0	0	0	0	0	0	0	0	0	0	0	0	0	0	0	0	0	13	0	13	0	0	0	0	0	0	0	0	0	0	0	0	0	0	0	0	0	0	0	0	0
g__Halothermothrix	0	0	0	0	0	62	0	0	0	0	0	0	0	28	0	0	0	0	0	0	0	19	47	15	0	14	0	0	0	0	0	9	0	0	0	53	18	0	12	0	45	0	0	0	0	0	0	0	0
g__Halothiobacillus	0	0	0	20	0	0	0	0	0	0	0	0	0	0	0	48	0	73	0	0	0	0	0	0	0	138	0	5	15	0	0	0	0	141	0	0	35	0	0	0	42	26	0	0	0	0	0	0	0
g__Halotia	0	24	0	0	0	0	0	20	0	0	0	0	0	0	0	0	0	0	0	0	0	0	0	0	0	0	0	0	0	10	0	0	0	0	0	0	39	23	0	0	0	0	0	0	0	0	0	0	0
g__Halovenus	9	13	0	0	0	0	0	0	0	10	0	0	0	0	0	0	0	0	0	0	0	0	0	0	0	0	0	17	13	0	0	0	0	15	0	0	0	0	0	0	0	17	14	0	0	0	0	0	0
g__Halovivax	0	13	21	0	28	0	53	0	0	0	0	0	0	47	10	8	15	0	55	37	37	56	41	15	13	9	20	0	0	0	14	0	34	0	0	147	70	242	0	0	0	0	0	0	11	0	9	0	0
g__Hankyongella	0	0	0	0	11	0	46	0	0	0	0	0	0	0	0	0	7	0	0	0	0	0	0	0	44	0	0	0	0	0	0	0	0	0	0	0	0	0	0	0	0	0	10	0	0	0	0	0	48
g__Haploplasma	0	0	11	0	0	0	8	0	0	0	0	14	0	10	0	0	29	0	0	0	0	0	0	0	0	0	0	0	0	0	0	0	13	0	0	15	19	0	0	14	0	0	16	52	0	0	15	0	0
g__Hartmannibacter	0	0	86	24	0	0	11	0	0	0	0	0	15	0	0	0	50	0	0	21	0	74	0	0	0	0	0	72	12	34	9	0	56	0	0	0	0	15	35	13	0	89	19	0	0	0	7	57	17
g__Hathewaya	73	120	32	0	0	0	24	33	17	0	0	56	16	23	0	0	13	26	0	63	0	0	28	23	0	0	28	6	0	36	0	11	35	0	0	25	0	66	19	0	92	0	32	0	0	0	96	0	49
g__Helcococcus	0	0	0	0	0	0	0	0	0	51	0	0	0	0	0	69	0	0	0	0	0	0	17	0	0	0	0	0	0	0	0	0	15	0	0	18	0	0	0	0	0	0	0	0	51	20	9	0	0
g__Helianthus	1950	1924	938	1261	922	963	456	897	1884	715	698	1381	685	506	321	1451	595	1208	1468	974	1390	1230	478	535	889	759	1393	749	1017	3326	2737	2450	1665	1917	1772	1107	2133	1256	1020	639	1267	435	1102	2054	880	1126	3448	1616	1113
g__Helicobacter	158	0	43	57	215	59	48	116	502	42	42	202	112	97	91	108	64	220	54	98	149	64	37	112	81	72	69	54	81	50	137	88	132	53	0	15	19	61	31	52	65	113	120	15	155	17	38	146	9
g__Heliomicrobium	52	17	51	164	49	0	57	145	0	82	32	18	38	32	73	10	11	45	27	13	39	0	0	20	23	0	59	120	63	106	20	27	32	24	150	48	47	68	17	24	43	8	139	31	77	118	61	47	46
g__Heliorestis	0	0	0	31	0	0	0	0	0	0	10	0	402	11	0	0	0	34	98	0	0	10	0	0	0	34	0	0	0	15	31	0	24	0	0	25	0	45	8	0	24	22	0	0	121	0	38	0	39
g__Henipavirus	0	0	0	0	0	0	0	0	0	0	0	0	0	0	0	0	0	0	0	0	0	0	0	0	0	0	0	0	0	0	0	0	0	0	0	0	0	0	0	0	0	0	0	0	0	0	0	0	0
g__Herbaspirillum	290	112	170	18	280	44	208	276	592	144	194	58	153	637	198	309	74	336	353	138	0	157	46	198	103	267	120	136	36	101	0	66	219	282	22	16	151	12	70	487	12	163	108	325	77	305	294	208	120
g__Herbiconiux	0	0	89	0	0	67	29	0	0	186	0	11	28	10	0	0	0	21	112	28	80	0	23	0	0	0	20	12	195	26	25	12	14	0	175	0	0	47	42	0	91	86	31	67	0	38	0	247	9
g__Herbinix	0	78	214	120	124	26	568	157	140	32	120	0	239	345	214	198	83	90	99	118	131	191	74	57	88	133	655	61	114	150	0	0	169	83	53	43	83	79	143	85	423	66	118	107	67	86	80	11	35
g__Herminiimonas	0	0	0	0	0	0	0	0	0	0	0	0	0	0	0	0	0	0	0	0	0	0	0	0	0	0	0	0	11	0	0	15	0	0	0	0	0	0	0	0	0	0	0	0	0	0	0	0	0
g__Heyndrickxia	28	13	0	56	0	0	0	0	9	14	0	0	8	0	43	33	10	17	0	6	0	26	0	0	0	51	12	0	0	0	0	25	0	25	0	13	0	53	5	0	30	62	17	0	59	85	0	59	0
g__Hippea	0	0	0	0	0	0	0	36	0	0	0	0	0	0	0	0	0	0	0	0	0	0	0	9	0	0	0	0	0	0	13	0	0	0	18	0	0	0	0	0	9	0	0	0	0	0	0	8	0
g__Hirschia	0	0	0	0	0	0	6	39	0	0	0	0	28	0	0	0	13	0	0	0	20	0	45	43	0	29	61	0	0	0	0	0	0	73	0	23	0	0	0	0	0	0	29	0	0	0	0	0	0
g__Histophilus	0	0	0	10	14	0	0	0	0	16	0	0	86	0	0	0	0	89	22	0	66	0	0	18	0	0	12	0	13	0	0	11	0	0	43	0	0	0	41	0	25	0	19	0	13	0	61	6	20
g__Hoeflea	71	0	0	0	0	0	16	0	12	22	13	21	0	0	0	0	5	0	51	44	0	19	0	30	0	34	68	0	28	26	587	0	0	127	39	132	0	32	17	0	0	0	82	0	67	0	33	20	0
g__Homo	15432	8845	12306	9180	11946	16329	24739	16635	7083	11583	7605	16855	8265	8412	7273	57070	21652	14162	15577	9506	20948	13916	8133	15536	12769	67628	21246	23030	18358	12443	69519	74466	27523	11703	16282	29946	16495	12602	10492	6042	20924	32847	8188	13505	6581	13618	8434	22331	7572
g__Homoserinibacter	0	0	0	10	0	0	10	0	0	0	0	0	0	31	0	0	0	0	12	0	60	0	0	0	0	0	0	0	0	0	0	0	47	0	0	0	0	0	0	0	0	0	0	0	0	0	0	0	20
g__Hordeum	914	825	1231	802	1228	787	1652	705	954	1139	386	678	874	819	721	672	696	651	678	697	894	574	431	650	1349	972	2041	573	1128	722	8159	1548	599	534	578	984	362	645	582	474	1231	518	546	418	494	443	685	670	1293
g__Horticoccus	0	0	0	0	9	0	0	0	0	0	0	0	8	0	0	0	278	0	0	0	0	0	0	0	0	0	0	0	0	0	0	70	41	0	0	0	138	0	0	0	0	0	0	0	0	0	61	108	0
g__Hoylesella	1130	603	752	264	695	869	188	378	1027	580	916	1224	518	549	768	1199	1699	1291	957	859	764	1741	389	846	593	951	975	580	419	664	283	914	618	951	1000	582	1236	1089	1259	670	2902	1355	1120	952	927	598	980	1150	644
g__Hoyosella	0	0	0	11	0	139	17	23	0	0	0	0	0	0	31	0	0	0	0	0	0	31	24	33	0	0	0	0	13	27	0	0	0	0	0	0	0	0	0	0	0	0	0	0	0	0	0	0	0
g__Humibacter	0	0	0	0	32	38	0	0	0	8	0	0	0	18	0	0	12	11	0	0	22	0	0	53	22	0	0	30	15	9	0	0	26	0	0	0	0	28	16	0	0	0	10	0	0	0	0	0	0
g__Humisphaera	66	0	0	0	0	15	0	0	0	0	0	16	0	0	42	0	0	0	0	0	0	0	0	35	0	0	0	0	0	0	0	0	0	75	0	0	0	0	0	0	0	46	21	28	0	23	18	0	0
g__Hungatella	1052	2458	2397	2215	3589	1610	4602	2206	1208	1680	774	2109	2403	2123	1688	1346	638	2672	1225	1844	2161	2280	1532	2250	1971	2170	2485	1386	1852	2535	1356	1218	1614	527	930	1509	1123	1994	1400	791	1648	2332	1397	718	1214	1383	1841	1911	1540
g__Hydrocarboniclastica	0	0	28	21	0	0	0	0	66	0	0	22	22	0	0	12	0	0	0	0	0	18	0	0	109	0	0	9	0	18	0	16	16	0	0	0	34	0	0	0	0	0	0	0	0	0	0	0	0
g__Hydrogenibacillus	0	0	0	0	13	0	343	35	48	0	173	0	0	12	0	41	0	37	16	0	0	21	28	58	0	55	14	91	0	0	0	0	10	0	0	0	0	0	0	0	0	0	0	38	0	0	0	0	89
g__Hydrogenimonas	13	0	0	0	0	0	0	0	0	0	0	0	0	0	0	0	0	0	37	0	12	0	0	0	0	0	13	0	0	0	0	0	0	0	0	0	22	24	0	0	8	246	10	0	0	0	37	0	13
g__Hydrogenobacter	0	0	0	0	0	0	0	0	0	0	0	0	11	0	0	0	0	0	0	0	0	0	0	0	0	0	0	0	0	0	0	0	10	26	0	14	23	0	0	0	0	0	0	0	0	0	0	0	0
g__Hydrogenobaculum	0	0	12	0	0	0	0	0	0	0	0	0	0	0	18	0	0	0	0	0	0	0	0	0	0	0	0	0	0	0	8	0	0	0	0	13	0	0	0	0	0	0	0	0	0	0	0	0	0
g__Hydrogenophaga	43	19	164	47	96	117	26	70	129	125	0	0	121	25	17	526	37	28	82	92	201	92	132	64	30	82	35	101	0	63	79	33	8	62	0	153	85	96	41	103	101	99	39	198	114	168	75	151	112
g__Hydrogenophilus	14	53	0	0	45	0	9027	13	78	0	0	0	73	0	55	7039	169	0	0	0	6445	36	38	6469	48	35	36	0	39	0	0	0	103	47	0	0	35	0	9	45	16	0	0	0	14	58	0	40	27
g__Hydrogenovibrio	0	0	0	0	0	0	0	0	0	0	0	16	0	0	0	166	12	0	124	0	16	0	12	0	0	0	0	15	8	0	0	0	24	0	0	0	0	0	0	0	0	0	0	0	0	0	0	0	0
g__Hylemonella	69	0	0	0	18	0	0	0	0	29	0	24	0	0	0	0	0	0	0	0	0	0	34	13	0	0	0	9	0	0	54	0	0	0	0	0	0	0	0	0	0	0	19	0	0	80	0	12	0
g__Hymenobacter	2920	439	989	670	2445	1339	362	1073	959	1623	3503	695	972	929	859	2713	680	1065	4836	1618	2093	1374	1027	1126	1375	1009	1631	2003	582	1833	401	3471	1274	1776	2151	1564	1299	1978	1819	1529	7774	5200	1719	2918	1671	760	2491	2551	2269
g__Hypericibacter	10	0	0	9	11	91	6	41	0	64	303	19	0	76	16	0	248	12	188	26	55	19	0	43	68	12	33	25	10	28	7	0	19	18	274	78	53	43	62	64	36	469	9	116	0	0	53	31	30
g__Hyphobacterium	14	0	0	0	0	0	0	0	0	0	0	18	0	0	0	0	0	0	0	0	0	0	0	0	0	0	0	0	0	0	21	0	0	0	0	0	0	0	0	0	0	0	0	0	0	0	0	9	0
g__Hyphococcus	0	0	0	0	0	0	25	0	0	0	0	0	0	0	0	0	0	0	0	0	0	11	0	0	0	11	0	0	0	0	0	0	0	0	0	0	0	0	0	0	0	0	0	0	0	0	0	0	18
g__Hyphomicrobium	190	0	0	94	0	50	59	45	0	26	23	0	20	84	63	0	12	137	13	0	0	14	0	52	0	12	0	29	48	0	23	33	47	0	0	18	74	0	17	70	60	0	29	73	56	21	0	0	22
g__Hyphomonas	39	57	25	25	116	18	56	112	35	32	0	67	26	11	62	65	7	36	20	108	0	11	68	19	44	68	68	32	68	48	296	0	75	0	28	15	84	43	67	66	0	0	50	0	31	104	8	32	15
g__Iamia	0	0	33	0	0	0	12	0	0	10	0	0	0	0	43	28	0	0	0	19	0	0	16	45	0	28	0	0	14	44	0	0	0	0	0	0	19	0	0	17	0	0	22	0	0	0	0	30	32
g__Ichthyobacterium	0	0	0	42	0	0	0	0	133	0	29	0	20	0	0	96	0	0	0	0	0	0	18	0	0	23	0	47	20	46	0	0	0	0	0	1279	65	0	0	0	0	0	0	0	0	0	39	0	0
g__Ideonella	17	0	0	0	64	118	60	0	0	9	0	0	0	0	0	35	54	121	0	0	107	0	74	57	0	0	17	9	91	0	25	21	90	14	93	62	12	0	0	41	22	26	0	0	11	0	0	73	0
g__Idiomarina	0	22	0	0	0	17	0	0	27	0	0	0	88	0	0	0	10	0	0	16	0	0	13	12	26	36	19	33	0	0	11	10	0	45	0	34	0	0	44	9	0	0	8	0	0	13	22	8	135
g__Ignatzschineria	0	0	0	0	0	0	0	0	0	0	0	0	0	0	0	0	0	0	0	0	0	34	0	0	0	0	0	0	0	0	0	0	0	0	102	0	0	67	0	0	0	0	0	0	104	0	0	0	0
g__Ignavibacterium	0	0	25	0	0	0	0	0	0	0	0	0	0	15	21	0	0	26	0	9	0	0	0	0	0	0	0	0	0	0	0	0	0	0	0	19	0	0	19	0	0	0	0	0	0	20	0	0	0
g__Ignavigranum	0	0	26	0	15	0	0	0	0	0	54	0	0	0	106	0	455	0	0	0	0	0	0	30	0	0	0	0	0	0	0	0	120	0	0	0	0	0	0	0	0	0	0	0	0	0	11	0	0
g__Ignicoccus	0	0	0	0	0	0	0	0	0	0	0	0	0	0	0	0	0	0	0	0	0	0	0	0	0	13	0	0	0	0	0	0	0	0	0	0	0	0	0	0	0	0	0	0	0	0	0	0	0
g__Ilumatobacter	38	0	0	10	0	0	0	0	0	20	0	0	0	12	0	0	0	0	18	11	0	0	0	0	0	0	0	0	0	12	0	0	27	0	0	0	0	0	0	0	24	0	0	0	24	0	0	72	0
g__Ilyobacter	0	8	0	9	0	15	0	26	0	0	0	119	0	0	0	0	0	190	21	0	0	12	0	10	0	12	0	0	0	24	0	0	19	0	0	47	55	0	0	73	31	0	40	0	97	0	4	0	98
g__Immundisolibacter	0	33	0	139	36	0	0	0	0	0	0	0	16	0	0	0	0	0	0	77	42	0	20	14	23	53	0	64	0	0	0	0	0	48	0	0	0	43	10	0	0	0	0	0	72	0	24	0	0
g__Impatiens	404	535	147	210	546	197	310	519	192	232	331	392	240	416	341	1101	815	912	292	90	1047	435	408	309	257	726	511	1490	221	209	505	953	199	266	274	270	131	367	420	547	804	484	300	589	81	788	830	662	629
g__Imtechella	0	0	0	0	0	0	0	19	0	18	35	0	0	0	0	0	0	0	0	0	0	0	0	0	0	0	0	0	0	17	0	0	0	0	0	0	0	0	0	0	0	0	0	0	0	0	0	0	0
g__Indioceanicola	0	0	0	0	0	0	0	0	0	0	0	0	18	70	0	0	0	0	0	0	0	0	0	9	0	0	0	0	0	0	0	0	0	0	0	0	0	0	41	30	0	0	13	0	0	0	12	0	0
g__Infirmifilum	0	0	0	0	0	0	0	0	0	0	0	0	0	0	0	0	0	0	0	0	0	0	27	0	0	0	0	0	0	0	0	0	28	0	0	0	0	0	0	0	0	0	0	0	0	0	0	0	0
g__Inhella	0	15	9	25	0	0	0	0	0	0	0	0	34	31	0	15	5	16	0	0	27	18	18	26	32	30	0	12	19	16	0	8	0	0	19	0	0	27	0	0	71	16	9	0	0	44	25	11	0
g__Intestinibaculum	9	81	11115	2547	110	250	57	17	10	327	25791	7318	623	11426	144	102	98934	25	1469	2172	0	12220	243	171	9844	133	35	194	7138	5299	90	97	59	422	13147	39342	40	527	146	172	243	525	312	924	10609	405	5981	1480	21
g__Intestinimonas	293	723	887	525	254	532	1324	270	239	697	158	549	885	318	653	502	287	505	721	1360	318	482	666	442	641	828	579	182	448	458	850	463	443	475	364	374	314	425	849	332	335	345	468	340	1002	413	596	648	830
g__Intrasporangium	0	0	0	157	0	0	0	0	208	0	0	0	0	53	10	0	342	0	344	21	12	0	0	33	0	104	0	0	1082	0	0	0	0	0	0	112	198	0	22	13	11	0	0	78	0	0	79	53	0
g__Iocasia	19	43	0	0	0	0	0	10	0	0	0	0	0	0	0	0	32	0	0	59	0	0	36	0	0	0	0	0	0	0	0	0	76	0	0	0	85	23	10	0	12	29	0	15	66	20	23	0	35
g__Iodobacter	0	0	36	0	0	0	11	0	0	0	0	0	0	0	0	0	0	0	320	0	0	0	0	0	0	0	0	10	13	41	17	0	35	0	0	0	76	0	23	34	0	0	9	29	0	0	0	0	0
g__Ipomoea	220	239	53	31	217	35	148	145	87	595	0	97	81	77	68	330	68	312	138	161	33	511	148	29	35	166	245	307	20	480	73	392	148	82	190	0	191	127	24	80	41	0	82	1188	24	56	202	136	166
g__Iruqauvirus	0	0	0	0	0	0	0	0	0	0	0	0	0	0	0	0	0	0	0	0	0	0	0	0	0	0	0	0	0	0	0	0	0	0	0	0	0	0	0	0	0	0	0	0	0	0	0	0	0
g__Isoalcanivorax	0	0	0	60	13	0	0	0	28	51	0	0	22	15	0	0	18	0	0	0	0	20	23	0	22	16	16	0	0	0	0	0	0	0	22	0	0	0	0	0	0	0	18	0	11	0	26	0	44
g__Isoptericola	10	8	52	9	28	83	8	146	9	12	0	0	0	0	14	76	0	87	0	0	28	0	42	10	0	12	14	16	0	0	17	0	0	0	0	14	13	0	0	0	40	0	29	67	18	0	43	0	0
g__Isosphaera	27	0	0	57	0	15	0	14	0	0	0	0	0	0	28	53	0	17	0	0	0	0	0	30	15	254	16	64	30	0	50	0	7	0	0	0	0	0	12	0	26	0	0	0	0	0	0	0	0
g__Jahgtovirus	0	0	0	0	0	0	0	0	0	0	0	81	0	0	0	0	0	0	0	0	14	65	0	0	0	0	0	8	0	0	0	26	8	85	0	0	0	43	0	0	0	0	0	0	0	0	0	0	0
g__Janibacter	56	40	0	0	12	15	14	78	65	25	0	28	26	26	47	39	38	0	10	63	93	8	54	62	0	117	8	72	46	0	13	20	10	9	0	0	0	42	58	10	49	0	36	0	141	0	17	60	10
g__Jannaschia	231	19	72	37	44	114	0	20	59	51	11	26	19	54	24	115	19	0	9	55	136	5	0	13	12	45	0	108	90	64	0	0	81	0	0	25	29	38	0	0	28	0	54	0	0	87	43	14	114
g__Janthinobacterium	111	472	127	54	59	113	38	32	137	83	11	0	111	106	69	254	8	46	15	7	206	159	16	78	139	195	226	39	69	35	75	60	39	0	21	48	379	56	98	49	70	180	84	135	55	56	106	247	82
g__Jatrophihabitans	0	0	0	0	0	12	60	28	0	0	0	0	16	31	0	29	0	0	14	0	21	8	29	0	0	0	71	21	0	29	0	486	78	0	0	0	0	0	19	0	37	19	0	39	0	16	0	0	17
g__Jejubacter	31	0	0	0	0	0	0	0	0	0	118	0	0	41	0	0	0	0	34	26	53	0	0	7	0	0	0	0	12	0	0	0	0	0	0	12	0	0	0	0	0	0	23	0	0	0	0	0	55
g__Jeongeupia	0	31	0	7	0	0	14	0	0	0	0	0	11	12	25	32	0	34	0	57	0	0	0	0	24	0	0	0	0	0	0	0	0	0	0	0	0	0	0	0	12	15	0	0	0	0	20	0	9
g__Jeotgalibaca	37	16	27	115	41	108	0	179	0	48	20	0	0	55	14	17	89	0	0	0	44	40	91	35	108	63	116	0	0	30	0	70	16	114	224	72	0	197	17	0	0	0	59	56	253	65	77	129	29
g__Jeotgalibacillus	26	0	11	0	0	0	0	123	0	0	0	0	0	7	0	0	43	54	8	19	21	0	0	0	13	0	0	7	0	0	0	0	0	0	0	50	21	0	0	0	0	0	0	0	29	0	0	0	0
g__Jeotgalicoccus	44	0	0	0	0	0	12	0	0	130	0	0	0	0	10	0	0	0	0	0	0	10	0	24	0	0	0	41	27	0	9	32	11	0	0	0	0	0	23	10	0	43	0	0	14	20	8	30	0
g__Jiangella	34	75	67	0	62	84	120	247	142	71	0	0	55	49	14	31	26	0	29	95	0	45	60	0	78	188	11	39	66	62	13	0	19	28	144	180	19	45	160	27	10	0	114	0	17	50	70	224	0
g__Jiella	0	0	0	0	0	0	33	0	0	0	0	0	0	0	14	0	10	0	21	0	0	47	0	0	0	0	0	0	0	139	0	0	11	0	0	0	0	0	10	0	0	0	0	0	0	45	0	0	32
g__Jinshanibacter	0	0	0	10	0	0	0	0	0	0	0	0	0	9	0	0	0	0	0	0	13	0	0	0	0	0	0	458	0	0	0	0	0	0	0	0	0	23	0	0	0	0	0	0	0	0	0	14	0
g__Jolieduovirus	0	0	0	0	0	0	0	0	0	113	0	0	0	0	0	0	0	0	0	0	0	0	0	0	0	0	0	0	0	0	0	0	0	0	0	0	0	0	0	0	0	0	0	0	0	0	0	0	0
g__Jonesia	0	0	0	0	0	0	0	0	0	0	0	0	0	0	0	0	0	0	0	0	0	0	0	0	0	0	0	104	0	0	0	0	31	0	0	0	0	0	39	0	0	0	0	0	0	16	0	0	0
g__Jonquetella	0	0	0	25	0	0	0	0	87	0	20	21	0	0	0	0	0	0	0	0	30	0	0	0	0	0	16	0	40	11	0	0	0	27	0	0	0	15	46	13	0	38	21	0	0	15	0	0	0
g__Juglans	1818	193	356	467	402	190	347	196	246	264	66	237	419	179	263	706	1323	226	252	353	465	324	318	597	285	344	790	735	231	1768	1529	943	323	1237	801	1208	1057	533	371	218	510	514	357	219	581	1176	553	426	236
g__Junduvirus	0	0	0	0	0	0	0	0	0	0	0	0	0	25	0	0	0	0	26	0	0	0	0	0	0	0	0	0	0	0	0	0	0	0	0	0	0	0	0	0	0	0	0	0	0	0	0	0	0
g__Justusliebigvirus	0	0	0	5	0	0	0	0	0	0	0	0	37	0	0	0	0	0	0	0	0	0	0	0	0	0	0	0	0	21	0	0	0	0	0	0	20	0	0	0	0	0	0	0	0	0	12	0	0
g__Kahnovirus	30	0	0	170	9	0	21	0	32	28	0	0	0	9	34	0	0	0	95	83	0	31	42	9	0	12	20	84	0	0	82	62	0	72	289	0	167	16	11	0	10	11	0	0	14	104	5	10	17
g__Kahucivirus	0	0	0	0	0	0	0	0	0	0	0	0	0	0	0	0	0	0	0	0	0	0	0	0	0	0	28	0	0	0	0	0	0	0	0	0	0	0	0	0	0	0	0	0	0	0	0	0	0
g__Kaistella	28	56	208	168	359	22	15	11	0	29	41	103	38	192	228	25	38	13	88	38	24	221	21	78	200	8	131	10	59	16	48	28	0	33	35	27	25	395	247	71	251	118	55	16	38	29	0	47	376
g__Kaistia	0	0	29	8	0	16	0	0	143	42	0	0	0	79	0	0	49	73	0	0	0	13	0	0	19	0	77	0	0	0	0	0	0	0	0	0	75	0	0	0	0	0	0	0	0	24	0	26	0
g__Kalamiella	55	0	377	208	0	13	0	0	354	108	1338	84	57	1463	28	29	517	237	431	29	0	0	0	0	0	0	0	0	575	40	0	10	271	231	0	292	436	93	0	466	7	0	136	718	26	247	89	464	47
g__Kangiella	0	13	9	105	0	9	96	117	0	0	0	0	14	0	0	0	0	40	131	44	119	0	0	0	0	0	0	0	0	0	34	0	0	11	0	0	0	0	0	0	15	0	0	0	0	64	34	0	0
g__Kaustia	39	37	98	0	80	0	140	0	115	134	824	143	0	246	0	9	278	87	146	0	20	36	0	0	0	0	59	24	132	71	68	27	281	18	0	124	76	46	0	46	9	98	72	13	82	84	157	61	62
g__Kazachstania	0	0	0	0	59	0	0	0	0	11	0	0	47	8	0	0	0	17	17	40	0	0	12	14	13	0	0	0	0	0	0	0	8	39	0	0	0	0	7	10	27	0	0	0	0	21	5	30	0
g__Kehishuvirus	0	0	0	0	0	0	37	53	0	75	0	0	0	0	0	0	0	0	13	0	0	0	0	0	13	0	0	9	0	0	0	68	17	0	186	0	20	0	0	0	0	0	0	0	0	0	0	0	12
g__Kenoshavirus	0	0	23	29	0	0	0	0	0	0	0	0	0	52	0	0	0	0	46	0	0	0	0	0	0	0	0	0	18	6	54795	0	142	0	0	0	0	0	0	0	22	0	0	0	125	0	0	0	0
g__Keratinibaculum	0	0	0	0	0	0	0	0	0	0	0	0	0	0	0	0	24	0	0	0	0	0	0	0	13	0	13	0	0	0	0	0	0	0	0	0	0	0	0	13	28	0	6	0	0	0	0	0	0
g__Kerstersia	0	11	45	8	0	28	14	0	0	0	0	0	0	0	46	0	0	20	0	0	0	18	30	17	0	0	42	0	0	0	0	0	0	0	0	0	0	18	0	0	0	0	0	0	13	0	8	20	26
g__Ketobacter	72	0	10	0	0	0	16	0	0	0	0	0	0	10	0	0	0	0	0	0	0	0	0	8	30	0	0	0	11	0	110	0	0	0	41	0	0	0	17	0	0	0	0	11	0	0	0	0	0
g__Ketogulonicigenium	0	0	0	0	0	25	0	0	21	0	0	0	0	26	48	0	0	0	0	0	22	0	17	0	0	110	0	9	0	27	0	17	0	0	0	0	35	28	0	0	0	0	14	79	0	96	42	25	0
g__Kibdelosporangium	42	27	134	7	10	32	0	0	127	18	48	0	7	0	0	230	0	22	0	0	30	0	0	13	0	0	0	46	0	13	29	0	0	35	0	55	42	0	8	12	0	0	83	20	65	38	14	0	8
g__Kineobactrum	73	0	0	0	0	8	21	26	17	10	0	0	20	11	0	0	0	0	0	0	0	87	0	14	9	148	0	0	329	0	11	12	0	35	0	0	0	0	0	0	0	0	0	0	33	19	98	0	13
g__Kineococcus	10	0	38	0	24	0	0	0	21	17	0	19	0	0	23	0	0	31	0	0	22	0	0	0	0	21	10	15	24	11	0	27	38	16	0	38	0	0	9	0	80	28	73	64	186	0	0	40	0
g__Kingella	34	62	0	86	124	14	0	0	17	9	18	45	13	0	58	52	15	0	9	16	0	24	32	47	117	30	122	10	0	0	0	38	0	0	0	29	0	0	22	81	0	0	0	55	19	49	22	145	0
g__Kingevirus	0	0	0	0	0	0	0	0	0	0	0	0	0	0	0	0	0	0	0	0	0	0	0	0	0	0	0	0	0	0	0	0	0	0	0	0	0	0	0	0	0	0	0	0	0	0	0	0	0
g__Kinneretia	125	0	0	0	38	0	0	0	0	96	0	152	22	0	0	0	214	73	46	19	49	9	21	14	8	0	0	7	522	0	0	0	0	92	0	228	133	46	0	0	0	0	30	0	64	83	117	45	34
g__Kiritimatiella	0	37	16	0	0	0	8	23	14	13	0	0	0	0	0	0	0	0	0	0	23	10	0	0	0	0	0	11	0	0	0	0	0	16	0	0	0	0	0	0	76	0	0	0	0	0	0	0	0
g__Kitasatospora	154	94	125	122	98	194	167	76	282	86	0	55	49	219	71	28	24	121	114	120	123	89	160	186	85	89	94	321	50	88	78	217	17	0	131	356	18	182	40	45	56	26	95	24	45	17	159	55	15
g__Klebsiella	137	325	651	1451	634	667	422	582	720	367	2938	651	1299	2357	563	448	2361	648	1357	293	423	1192	563	313	460	704	437	402	216	399	167	663	549	1775	749	459	934	751	510	1583	1727	1629	557	1640	928	280	608	972	848
g__Klosneuvirus	0	0	0	0	0	0	0	0	0	0	0	0	0	0	0	0	0	0	0	0	0	6	0	0	0	0	0	0	0	0	0	14	0	0	0	0	0	0	0	0	0	0	0	0	0	0	0	0	0
g__Kluyvera	0	0	0	74	0	0	20	0	0	100	207	16	0	120	0	39	6	71	23	18	39	49	60	0	147	88	0	0	0	19	150	0	64	32	96	0	0	0	173	19	12	0	0	0	0	83	76	80	0
g__Kluyveromyces	0	21	0	0	0	0	16	8	19	0	0	23	29	0	0	14	8	0	28	0	0	52	14	49	0	0	0	0	33	23	0	0	0	0	0	24	0	11	0	0	0	0	0	37	0	14	47	0	0
g__Kocuria	104	922	59	256	29	165	38	181	37	258	8	68	75	26	154	210	599	412	242	228	506	703	484	126	14	132	321	261	61	375	29	128	330	171	97	37	307	263	95	100	23	590	361	154	97	310	280	126	222
g__Koinonema	81	0	112	9	22	0	0	0	27	32	0	28	60	0	16	0	0	26	11	23	39	0	0	20	33	42	36	80	28	0	0	0	5	29	0	0	15	0	30	10	0	0	33	22	15	53	31	14	54
g__Kojivirus	0	0	0	0	86	0	48	0	0	0	0	0	0	57	17	0	16	101	0	9	0	0	42	0	0	0	119	0	0	0	0	18	0	0	0	0	0	230	0	0	0	0	0	0	0	0	0	0	0
g__Koleobacter	0	321	129	47	0	18	42	0	0	0	104	259	0	0	0	0	47	0	0	0	0	11	212	164	0	0	0	0	118	12	0	0	20	59	282	215	298	259	164	70	91	220	126	86	329	144	142	352	378
g__Kolpuevirus	0	0	0	26	0	27	146	0	0	53	0	30	0	8	0	0	0	0	12	42	0	19	44	32	15	0	180	15	0	0	0	34	0	83	0	0	76	36	0	27	32	0	0	0	0	0	0	15	23
g__Komagataeibacter	201	21	111	26	14	80	11	102	26	14	22	0	163	96	145	0	82	45	25	110	64	181	131	81	33	95	59	49	62	45	0	0	20	72	100	11	40	77	141	16	262	0	117	14	93	39	46	110	35
g__Komagataella	0	0	24	0	0	16	0	0	0	24	0	0	0	0	0	0	0	0	0	0	13	0	0	15	17	0	8	11	0	9	0	0	0	0	0	0	0	0	21	0	0	0	9	0	0	24	40	0	0
g__Kordia	0	32	14	8	0	29	22	0	24	0	18	0	0	11	11	19	18	0	7	0	0	22	0	0	47	0	0	0	26	0	0	57	82	0	53	25	0	0	15	0	0	77	56	0	0	150	27	0	0
g__Kordiimonas	0	0	16	14	0	37	0	0	0	0	0	0	0	0	0	0	7	0	41	0	0	0	0	0	7	0	38	11	0	0	20	51	0	0	0	16	0	0	0	0	22	47	0	0	15	0	0	15	0
g__Kosakonia	102	106	196	178	46	518	481	292	148	161	644	238	198	137	198	153	605	303	402	299	59	393	254	194	249	239	241	29	166	337	141	199	160	263	486	132	211	162	39	322	184	173	37	323	371	202	23	179	369
g__Kosmotoga	0	13	0	0	11	0	0	0	0	0	0	0	0	0	0	16	38	0	0	9	0	0	31	0	0	18	0	177	0	13	0	0	0	0	0	0	0	0	8	0	0	0	52	0	0	0	0	0	9
g__Kovacikia	0	0	0	0	0	15	0	31	0	0	0	0	0	0	0	0	0	21	0	0	0	0	0	0	0	0	30	139	0	21	0	0	26	0	0	0	292	14	56	0	13	0	0	0	502	0	27	22	0
g__Kozakia	0	0	0	0	0	0	0	0	0	0	0	0	0	0	0	0	0	26	0	0	0	0	0	12	333	0	14	0	0	19	0	14	7	0	0	0	14	0	0	0	0	0	0	0	0	0	0	0	0
g__Kribbella	84	0	152	5	144	256	0	169	201	0	0	54	161	82	10	109	9	12	27	14	226	69	59	46	25	307	132	0	47	264	50	121	0	14	187	47	0	539	0	0	72	0	34	0	156	0	48	24	179
g__Kroppenstedtia	31	95	53	141	54	0	14	18	23	54	14	0	0	44	48	18	0	17	140	0	28	0	0	13	20	8	77	68	20	118	13	92	22	17	0	0	0	0	24	0	0	0	11	0	0	0	12	0	0
g__Ktedonosporobacter	0	9	27	0	0	0	0	0	0	0	0	0	23	37	25	0	0	0	65	0	0	0	14	0	0	0	0	16	0	0	14	67	8	0	0	0	0	0	0	0	0	0	0	0	0	0	17	0	0
g__Kurthia	0	26	0	19	11	281	0	0	14	0	0	45	0	0	20	0	0	33	0	0	12	0	0	0	0	0	302	0	0	0	20	55	0	0	56	35	0	0	0	0	0	0	0	0	0	0	0	94	0
g__Kushneria	47	13	11	37	0	0	31	28	0	56	0	0	0	7	23	0	172	22	119	0	85	147	0	78	0	0	0	57	0	0	0	16	27	153	0	0	0	48	0	316	0	0	34	0	0	25	0	208	18
g__Kuttervirus	0	0	0	0	0	0	0	0	0	0	94	0	0	0	0	0	0	0	0	12	0	0	0	0	0	0	0	0	0	0	0	0	0	0	95	27	0	0	0	0	0	0	0	0	0	0	0	0	0
g__Kutzneria	151	70	66	64	190	29	53	90	119	109	291	202	39	320	28	98	438	172	98	177	21	104	21	72	198	15	72	22	300	308	72	249	77	130	83	101	0	61	220	164	18	204	143	191	55	38	80	206	324
g__Kyrpidia	52	56	82	24	28	0	67	49	37	0	0	0	84	0	0	0	0	16	71	57	19	112	119	0	11	0	0	83	0	0	0	9	84	0	0	0	36	17	0	71	42	35	0	166	21	72	35	57	38
g__Kytococcus	0	0	32	0	0	75	0	0	0	0	0	0	0	13	0	0	0	14	0	0	0	26	0	0	17	0	0	56	0	30	9	0	78	0	0	0	0	0	24	0	13	0	0	0	0	0	0	0	0
g__Labilibaculum	22	0	66	0	0	0	0	0	9	26	75	27	12	75	0	9	0	0	71	0	22	19	21	0	11	24	23	15	0	0	0	16	35	35	0	22	34	44	0	0	0	21	23	19	11	30	7	0	0
g__Labilithrix	21	0	22	8	0	13	0	68	45	25	13	56	0	15	10	53	8	13	15	30	0	19	29	117	0	0	13	19	52	18	37	180	62	7	0	29	0	0	9	16	50	14	28	19	0	11	0	0	0
g__Labrenzia	31	62	176	172	193	252	0	161	197	78	42	168	214	213	163	0	31	0	9	21	312	120	64	16	163	0	0	42	20	60	139	48	217	130	61	16	0	8	39	44	28	92	100	64	87	42	64	18	0
g__Labrys	124	0	0	0	147	0	0	11	0	0	130	0	0	23	22	12	0	0	0	0	0	0	0	0	32	0	14	28	16	0	34	0	0	25	0	159	0	0	0	0	53	0	16	48	29	0	0	16	11
g__Laceyella	0	0	0	6	0	0	40	13	0	0	0	0	50	8	30	25	0	0	0	24	79	24	19	35	0	0	0	0	36	0	0	71	0	0	0	0	0	38	19	0	52	50	15	61	0	39	0	0	0
g__Lachancea	0	0	0	0	0	12	0	0	0	0	0	22	0	0	0	0	0	0	54	0	0	0	0	0	0	0	0	0	0	0	0	18	0	70	0	75	0	0	0	76	0	0	0	0	21	0	0	0	0
g__Lachnoanaerobaculum	272	510	355	798	441	99	656	325	169	261	562	655	339	431	762	54	784	421	359	352	359	536	796	340	161	451	423	1434	412	398	652	348	1080	632	1417	550	372	852	678	825	330	425	590	692	688	1329	673	1288	1018
g__Lachnoclostridium	3848	6458	5646	6500	8289	5372	9826	4695	5609	4187	4108	6338	7457	4507	5269	3706	4221	4926	6045	6817	4119	8731	4825	5352	7478	8147	8358	4405	3070	7490	5781	6186	3595	2924	2457	3509	3932	3973	5129	3449	5341	4158	5179	2161	3798	3578	4362	3235	4400
g__Lachnospira	1368	645	319	4406	53	168	445	53	319	84	1635	69	802	265	265	249	17375	7798	55	462	120	200	35	56	311	145	8600	480	227	251	656	226	2350	62	166	469	82	51	94	293	124	236	67	120	248	377	88	409	134
g__Lacibacter	50	0	0	0	19	70	18	31	21	0	0	0	14	23	0	0	0	0	54	0	13	17	0	12	0	0	0	6	0	0	0	0	0	14	0	19	0	0	0	0	9	0	0	0	0	0	0	24	0
g__Lacimicrobium	0	0	0	6	8	23	7	0	0	0	0	0	0	0	0	0	0	0	76	0	0	0	0	0	0	0	0	0	0	0	0	0	0	0	0	0	13	0	0	34	0	0	0	0	0	0	0	12	0
g__Lacinutrix	0	82	51	69	23	32	0	41	0	16	16	0	65	9	19	53	0	0	0	23	0	13	0	29	0	20	12	10	0	0	9	14	14	0	20	131	41	72	20	0	99	69	0	0	0	130	37	15	0
g__Lacipirellula	0	14	0	0	0	0	11	10	0	0	0	0	38	0	0	15	18	0	0	0	0	19	25	0	0	0	0	18	0	0	9	0	0	13	65	0	0	0	0	0	0	0	0	0	0	0	0	0	0
g__Lacrimispora	994	4182	1163	2132	1577	1312	1717	1749	1192	1247	1028	623	562	1352	975	1031	905	571	1479	1341	778	1009	1431	1102	2426	1461	3358	1031	699	1289	1418	503	1551	703	868	815	880	969	835	667	1458	1034	1019	662	991	875	2025	772	1253
g__Lacticaseibacillus	150	243	42	391	476	160	423	301	598	115	83	274	375	64	349	421	224	275	572	258	187	154	95	21	171	158	375	40	35	355	533	351	118	55	55	77	67	276	212	39	162	143	297	0	248	31	280	37	58
g__Lactiplantibacillus	165	0	74	43	61	175	0	173	16	13	0	16	185	64	20	163	106	146	407	10	82	42	32	0	59	49	68	253	45	97	145	34	92	45	0	85	18	94	152	88	184	13	117	26	94	70	12	14	0
g__Lactobacillus	272	683	288	419	396	275	264	298	275	317	321	565	499	1525	346	337	1785	274	1297	142	406	308	315	188	1009	305	774	1533	825	446	1115	307	222	296	1032	797	767	689	434	90	590	329	331	437	548	436	595	209	306
g__Lactococcus	65	83	163	63	278	132	319	380	571	110	213	243	406	233	560	210	36	138	345	40	322	505	381	156	291	279	50	20	149	251	54	207	43	90	27	285	124	71	48	399	127	233	82	0	125	136	131	155	84
g__Lactuca	1235	298	1674	1154	757	735	795	1399	1040	1238	260	596	698	249	877	1175	818	782	675	739	1130	1405	995	716	2243	1879	853	1913	2174	2323	1050	1661	1005	1051	3748	998	1469	560	1015	899	1139	1086	980	526	920	1077	734	1154	4691
g__Lacunisphaera	84	9	0	27	0	0	13	0	40	68	0	14	18	15	37	44	0	34	21	0	132	69	18	0	0	15	60	9	0	0	14	63	58	57	0	0	24	29	0	12	20	0	20	0	16	0	0	13	0
g__Lahndsivirus	29	0	0	0	0	0	0	0	0	0	0	0	0	0	0	0	20	24	0	0	0	50	0	0	0	0	605	0	83	0	0	0	0	0	0	0	0	21	0	17	0	0	0	98	0	49	0	0	46
g__Lambovirus	0	0	0	0	0	0	0	0	0	0	0	0	0	0	0	0	0	0	0	0	0	0	0	0	0	0	0	0	0	0	0	0	0	0	0	0	0	0	0	0	0	0	0	0	0	0	0	0	0
g__Lancefieldella	182	123	152	107	324	270	94	260	205	266	0	56	43	191	52	40	55	70	64	179	296	86	272	232	18	64	158	126	344	301	300	60	46	59	0	40	36	66	130	119	60	49	179	69	64	283	48	116	124
g__Lapidilactobacillus	0	0	0	0	0	0	0	0	0	0	0	0	37	0	0	0	31	0	0	0	0	0	0	0	0	0	0	0	0	0	0	0	0	0	0	0	0	0	0	0	0	0	0	0	0	0	0	0	14
g__Laribacter	30	0	0	0	15	0	0	17	0	21	0	0	23	0	0	0	0	0	39	8	40	0	0	25	0	0	12	20	0	0	0	0	0	0	0	0	0	0	7	0	0	0	0	0	0	0	0	0	0
g__Larkinella	0	12	34	0	0	35	0	12	0	15	0	0	0	0	12	73	0	30	28	9	0	82	15	85	15	22	0	30	0	0	84	18	49	0	0	0	0	0	29	11	79	174	0	0	8	91	61	9	28
g__Latilactobacillus	29	11	0	0	0	91	29	108	36	34	14	0	9	10	25	19	16	0	36	0	0	129	30	12	29	69	12	24	38	0	70	128	9	0	27	20	0	13	11	0	21	26	0	14	35	0	0	24	18
g__Lautropia	0	254	0	0	0	0	0	0	0	0	0	0	0	0	0	0	0	0	0	32	0	0	0	0	0	26	16	42	0	31	0	0	0	0	0	0	75	0	0	0	0	0	33	17	174	0	10	9	491
g__Lawsonella	0	0	0	0	0	0	15	0	0	0	25	0	0	0	41	0	150	0	0	0	0	0	0	0	0	0	14	0	21	0	0	64	0	0	0	0	0	0	0	0	0	0	0	0	10	0	0	0	0
g__Lawsonia	0	0	0	0	0	0	0	0	0	0	0	0	0	0	0	0	0	0	0	0	0	0	0	0	0	0	0	0	0	0	0	0	0	0	0	0	0	0	17	0	43	0	10	0	0	0	0	0	0
g__Leadbettera	9	31	0	0	0	0	0	0	0	8	0	0	8	7	0	17	0	21	11	20	0	60	0	0	0	0	63	0	0	0	0	0	0	43	0	0	34	0	0	0	0	0	0	0	0	0	7	0	0
g__Leadbetterella	0	0	0	0	21	0	0	0	0	0	0	0	0	6	15	0	0	0	0	11	0	9	0	0	0	0	0	5	0	0	0	27	0	0	0	22	0	11	0	0	14	0	0	0	0	0	10	0	0
g__Lebriduvirus	0	0	0	39	8	0	0	35	0	25	0	0	12	41	0	0	0	0	0	17	26	55	0	0	0	6	64	7	0	27	0	312	90	0	0	0	27	0	0	0	0	19	0	0	0	20	0	12	0
g__Leclercia	162	562	275	85	86	134	120	34	0	189	22	114	172	210	330	44	106	12	120	118	14	279	16	140	133	69	103	73	595	224	110	22	172	131	76	24	50	11	269	290	251	78	96	54	65	196	158	44	58
g__Lederbergia	0	0	0	0	0	0	0	0	0	0	66	0	0	55	0	0	43	0	0	0	0	0	0	0	0	0	0	0	9	51	0	0	29	37	0	0	0	0	0	0	0	0	0	113	0	0	49	34	47
g__Leeuwenhoekiella	25	11	20	8	32	0	18	14	0	0	72	0	12	0	0	56	38	0	102	0	0	0	0	22	0	0	15	0	0	0	0	0	0	16	0	0	25	13	0	16	0	27	13	0	13	0	12	0	11
g__Legionella	122	74	152	32	10	57	138	156	57	142	879	85	118	145	12	140	1157	191	65	132	56	79	60	106	185	704	71	212	129	253	154	345	196	311	213	442	216	75	142	107	86	57	35	18	69	92	134	98	99
g__Leifsonia	95	115	646	73	90	68	1000	170	0	71	83	116	402	456	722	177	54	61	705	214	184	366	17	184	67	151	612	108	244	647	101	696	379	127	308	188	80	74	148	63	175	196	141	83	446	241	263	45	39
g__Leishmania	9	251	155	12	119	76	266	27	29	57	0	0	25	29	60	10	20	0	104	9	29	41	60	82	69	32	59	12	105	189	26	182	57	0	36	64	0	38	73	0	154	31	23	182	0	0	54	8	82
g__Leisingera	120	16	63	189	137	84	88	285	156	51	118	185	70	535	139	302	29	9	86	255	133	97	80	32	9	37	102	44	75	94	264	0	135	182	141	358	0	53	193	126	97	34	0	155	200	259	229	215	164
g__Lelliottia	142	474	0	152	379	293	596	232	452	12	237	292	14	154	264	99	100	23	317	174	333	381	34	130	670	224	266	30	295	634	0	151	187	179	836	160	328	271	300	429	670	484	25	104	396	130	462	520	316
g__Leminorella	0	0	0	0	0	0	32	0	0	0	0	0	0	0	0	0	0	0	0	0	0	0	18	0	0	0	0	51	0	0	0	0	0	0	0	0	0	0	16	0	0	106	51	0	23	0	0	0	88
g__Lentibacillus	9	0	0	0	0	20	9	53	0	14	23	0	65	0	39	0	121	0	215	0	51	42	24	45	0	0	29	6	0	31	1474	37	15	0	0	53	0	19	58	0	21	0	28	0	0	0	0	9	0
g__Lentilactobacillus	0	52	48	14	16	40	33	0	0	13	15	0	41	17	19	94	0	146	173	79	99	109	10	0	11	12	35	48	84	62	0	59	0	13	84	51	13	17	167	44	68	23	80	151	50	38	81	48	186
g__Lentilitoribacter	0	28	46	0	0	0	84	0	0	0	54	0	0	19	0	0	0	0	35	72	0	0	21	0	0	169	28	0	0	38	30	116	0	0	58	0	0	18	0	81	0	0	0	67	0	32	53	72	82
g__Lentisphaera	0	0	0	0	0	0	22	14	0	0	0	0	20	0	0	0	0	0	11	0	0	0	0	0	0	0	0	4	0	0	69	11	0	0	0	0	0	0	0	0	0	0	13	0	0	0	0	0	0
g__Lentzea	184	172	62	45	234	214	8	31	91	38	125	105	29	124	202	0	157	0	38	157	113	38	12	0	16	77	0	17	0	118	114	95	60	250	36	17	0	40	33	132	43	35	57	353	53	84	25	104	222
g__Leptodesmis	52	0	0	0	24	0	0	0	0	8	0	0	0	0	0	36	0	0	0	15	0	0	0	0	0	0	0	0	37	0	12	0	0	0	0	8	0	0	0	0	0	0	20	31	0	0	0	0	0
g__Leptogranulimonas	226	187	259	142	140	583	167	562	20	165	19	75	152	174	533	84	36	54	0	0	547	42	541	66	165	56	145	490	455	75	385	18	59	50	63	112	75	153	381	148	104	78	78	138	41	420	219	487	433
g__Leptolyngbya	46	17	0	121	105	0	0	56	22	59	46	0	17	176	0	24	0	0	46	154	146	31	37	72	51	121	456	3310	76	46	74	0	102	13	53	43	0	99	63	49	33	25	98	129	105	26	100	127	54
g__Leptospira	94	0	837	33	14	129	275	80	0	21	0	130	51	46	66	128	131	36	30	22	181	50	0	59	10	38	31	91	0	35	35	60	27	71	31	11	265	185	13	0	348	132	15	46	20	0	58	157	0
g__Leptospirillum	0	14	30	0	0	0	0	0	0	0	0	0	0	0	0	0	0	0	0	0	0	7	0	0	0	0	26	0	0	0	21	0	0	0	0	0	0	0	33	19	0	0	0	0	0	75	0	0	23
g__Leptothermofonsia	0	0	187	0	0	0	0	0	0	0	0	0	49	16	15	0	0	26	53	0	0	0	0	0	0	0	0	0	0	393	0	0	0	0	98	0	0	97	0	0	0	0	161	0	0	0	0	0	0
g__Leptothrix	0	35	0	0	0	24	0	0	0	0	0	28	0	10	36	0	0	86	0	0	0	0	0	0	11	12	0	14	209	0	0	0	0	0	0	102	0	0	9	0	0	0	0	51	0	0	0	0	0
g__Leptotrichia	29	182	42	62	178	104	55	121	106	41	0	97	88	182	54	88	77	94	136	82	82	85	22	87	230	123	51	157	41	153	117	67	217	39	0	19	79	10	40	50	68	37	12	400	145	0	40	451	55
g__Leucobacter	312	127	374	207	137	118	129	396	120	17	483	85	210	104	30	115	178	144	204	135	298	75	161	322	152	350	324	192	160	175	74	294	183	191	161	62	114	224	451	111	116	732	381	21	188	217	0	199	293
g__Leuconostoc	49	0	39	43	240	26	0	45	21	0	33	869	409	14	12	95	9	0	13	129	82	76	14	0	23	72	27	84	49	76	50	73	67	134	0	122	65	84	138	10	169	86	40	152	104	15	42	96	90
g__Levilactobacillus	18	45	53	0	112	18	115	94	26	72	152	21	73	103	42	24	0	49	0	398	0	9	0	29	0	0	78	482	58	49	0	13	0	7	22	21	27	376	74	67	8	17	180	190	32	60	260	26	283
g__Liberibacter	0	0	0	19	9	0	0	0	0	0	0	0	0	0	0	21	0	0	33	0	0	25	0	0	23	0	0	0	0	0	0	0	0	8	36	0	0	52	0	0	0	35	10	0	12	0	17	0	27
g__Lichenicola	0	0	16	14	0	32	8	0	0	0	26	82	27	0	0	0	90	0	0	10	0	12	0	0	0	49	20	29	12	23	0	11	0	0	0	0	19	48	0	0	0	0	0	0	0	0	16	18	18
g__Lichenihabitans	0	0	21	0	0	0	15	0	0	0	0	0	0	0	100	0	0	29	0	29	0	0	0	0	0	0	0	0	0	0	0	44	10	0	0	31	78	0	0	13	0	0	0	68	0	0	220	28	11
g__Ligilactobacillus	257	411	223	350	650	243	697	366	377	210	115	340	400	388	222	310	465	457	375	271	168	487	271	242	311	163	674	159	296	518	486	444	736	93	262	199	333	92	154	58	173	175	342	43	252	341	252	148	202
g__Lignipirellula	0	0	0	5	30	0	9	246	0	0	0	19	8	0	41	0	25	0	39	0	0	10	0	0	0	0	26	0	0	53	0	7	0	0	0	14	0	0	30	0	0	0	14	22	0	0	31	0	7
g__Likavirus	0	0	0	0	0	0	0	0	0	0	0	0	0	0	0	0	0	0	0	0	0	0	0	0	0	0	130	0	0	0	0	0	0	0	0	0	0	0	0	0	0	0	0	0	0	0	0	0	0
g__Limihaloglobus	0	0	0	0	0	0	0	0	0	0	0	12	0	0	0	0	0	15	0	0	0	10	0	0	0	15	0	0	0	0	10	9	0	9	0	0	0	18	0	0	0	0	0	0	0	0	0	0	0
g__Limimaricola	0	0	0	19	0	0	0	0	0	0	0	0	0	0	0	0	184	0	84	0	0	0	0	0	0	0	0	0	0	0	0	0	0	13	0	33	18	0	0	16	0	0	0	57	0	0	0	0	0
g__Limnobacter	0	18	0	0	0	0	0	0	0	0	0	0	67	0	25	0	0	0	13	0	46	0	0	9	0	0	0	0	0	10	25	0	0	0	0	0	0	11	17	0	0	0	0	0	54	8	0	39	0
g__Limnobaculum	7	83	0	0	0	0	0	0	0	0	0	0	0	0	0	0	0	0	0	84	0	0	12	0	0	0	18	0	0	0	0	0	0	0	0	0	191	0	0	0	14	0	0	0	0	0	0	0	20
g__Limnochorda	92	101	0	0	0	82	0	0	59	78	11	0	43	50	0	27	12	61	51	16	0	143	0	45	113	0	0	8	20	42	61	155	33	0	0	0	0	0	40	22	0	16	0	0	127	44	72	0	0
g__Limnoglobus	0	25	127	23	0	0	150	75	63	20	0	47	74	35	30	46	0	26	63	0	0	51	9	23	85	31	27	0	7	76	30	11	0	21	37	138	19	17	21	69	59	0	192	81	88	27	57	24	44
g__Limnohabitans	14	0	124	0	64	0	33	0	0	8	0	12	0	0	0	31	0	0	0	23	29	0	0	61	0	19	122	12	72	12	11	0	10	123	0	36	62	28	0	0	0	0	44	40	0	75	150	69	152
g__Limosilactobacillus	107	95	43	164	154	119	186	283	65	267	63	350	159	308	39	188	186	359	126	256	125	159	580	210	231	308	227	23	326	348	596	72	246	54	90	348	130	201	51	125	155	110	110	56	246	115	265	151	81
g__Liquorilactobacillus	14	23	105	0	0	0	0	0	0	0	0	0	0	0	14	0	0	0	186	0	0	0	44	0	183	0	0	6	0	0	0	0	11	0	0	25	83	99	6	0	9	37	0	111	13	0	0	11	66
g__Listeria	74	13	22	133	34	32	24	144	0	45	39	29	54	96	0	799	147	141	331	34	53	70	94	0	34	941	62	274	108	7	93	474	17	194	206	259	180	327	285	84	41	396	249	162	153	107	300	157	232
g__Litorilituus	0	0	0	0	0	0	0	0	0	0	0	0	0	0	0	0	0	0	0	0	0	0	0	7	0	0	0	0	0	0	0	0	0	0	0	0	0	0	0	0	0	0	0	0	0	0	0	0	0
g__Litorivicinus	0	0	0	0	0	0	0	0	0	0	0	0	0	0	0	0	0	0	129	0	0	0	0	0	0	0	0	0	0	0	0	18	0	0	0	0	0	0	0	0	0	0	0	0	0	0	0	0	0
g__Litunavirus	0	0	0	0	0	0	113	0	0	0	0	0	0	0	0	0	0	0	0	0	0	0	0	0	0	0	0	0	0	0	0	0	0	0	0	0	0	0	0	0	0	0	0	0	0	0	0	0	0
g__Loigolactobacillus	0	0	75	5	41	0	19	0	0	0	0	30	0	0	0	0	27	0	63	0	0	0	62	0	21	0	0	14	0	0	0	19	8	0	0	59	15	0	0	13	21	0	17	34	0	0	0	0	10
g__Loktanella	0	0	0	8	0	52	0	0	0	0	0	29	0	0	24	0	0	0	20	48	59	0	0	12	0	0	0	42	50	0	0	0	18	0	0	58	31	0	23	44	0	0	58	0	0	74	13	112	37
g__Lolium	1495	325	1364	487	390	456	880	369	1032	853	213	1331	1014	2833	388	594	641	259	1328	701	349	916	374	398	551	760	434	936	4641	520	819	1407	497	1862	475	567	1094	706	652	477	511	325	850	307	524	742	576	1298	526
g__Longicatena	0	0	0	92	59	158	11	27	0	0	0	126	90	0	0	16	24	0	23	0	107	12	10	60	10	0	0	6	13	0	0	8	0	0	0	0	0	0	64	0	16	0	240	53	13	28	0	22	0
g__Lonsdalea	98	74	29	32	0	35	6	27	20	13	0	20	0	0	60	26	18	22	0	21	0	10	14	37	38	90	74	0	39	60	45	0	73	27	0	14	0	0	0	13	44	25	61	0	9	9	9	12	0
g__Lupinus	328	170	353	257	193	787	242	221	210	443	136	646	399	231	264	642	483	377	554	191	396	504	247	362	598	288	450	328	55	136	493	598	475	792	261	520	316	245	269	20	281	259	242	246	134	263	163	629	356
g__Luteibacter	200	69	231	231	36	74	68	162	95	317	643	353	196	485	161	83	379	340	343	136	175	0	114	127	11	157	49	71	956	216	107	51	624	131	104	328	367	107	131	342	101	225	237	225	89	140	101	206	151
g__Luteimicrobium	0	0	0	0	15	44	0	0	0	66	0	55	38	25	0	0	0	50	0	0	122	0	136	0	57	0	36	0	60	34	0	10	42	0	0	0	0	0	0	0	0	0	86	0	0	0	9	77	0
g__Luteimonas	422	24	387	215	154	28	15	164	307	52	603	183	156	308	46	37	1348	182	198	55	69	10	201	38	106	32	118	434	301	185	55	82	167	0	449	277	95	178	81	247	31	0	296	469	306	345	43	500	260
g__Luteipulveratus	76	0	20	0	0	0	0	0	0	0	0	0	0	37	0	0	20	0	0	0	22	335	0	0	0	12	0	0	0	18	0	235	0	0	77	0	0	0	0	0	0	0	0	0	0	55	0	0	0
g__Luteitalea	109	53	0	0	0	43	39	104	0	9	0	99	22	0	63	12	0	132	83	0	0	28	76	94	16	39	38	50	46	11	38	87	62	49	112	0	22	56	25	0	14	18	0	48	20	66	11	0	85
g__Luteithermobacter	0	0	0	0	0	0	0	0	114	21	0	0	0	0	0	0	27	0	0	0	21	0	0	0	25	0	0	0	0	0	0	0	0	30	0	0	0	0	15	0	35	12	0	0	26	0	0	0	20
g__Luteolibacter	90	0	38	0	0	0	0	0	78	48	213	0	35	122	40	0	340	73	39	27	0	0	35	50	0	0	0	10	290	57	0	14	40	65	24	117	47	25	68	88	38	0	31	135	50	74	34	35	34
g__Lutibacter	0	0	11	0	19	0	0	0	0	0	0	200	9	0	27	16	17	16	0	0	16	28	0	0	11	36	0	0	0	0	0	100	0	0	0	0	17	116	27	0	27	63	0	67	0	0	0	9	32
g__Lysinibacillus	138	35	108	104	146	521	102	213	271	298	96	174	136	106	154	136	267	39	162	152	38	203	136	57	105	260	132	182	41	77	1032	153	320	44	135	310	131	103	68	101	1799	234	83	147	469	157	127	183	134
g__Lysobacter	560	370	165	244	525	282	391	203	281	582	150	437	330	445	385	158	361	728	257	503	362	285	312	168	358	420	620	405	427	157	279	414	427	337	98	312	463	447	664	183	294	355	259	513	133	647	343	308	267
g__Macadamia	296	183	272	287	480	290	365	265	453	244	155	435	382	839	417	273	256	226	234	275	149	609	326	575	367	440	504	240	165	143	281	530	198	1173	68	446	59	559	438	476	342	314	177	322	975	424	209	464	235
g__Macrococcus	17	0	61	263	503	13	0	55	117	297	239	247	219	377	289	94	468	68	33	9	34	0	0	33	212	129	165	6	75	119	63	127	70	19	62	168	1136	91	14	0	212	68	72	31	274	61	0	7	8
g__Mageeibacillus	0	0	44	169	0	0	0	23	0	11	23	0	11	0	14	49	24	13	0	0	0	0	0	51	0	0	73	69	0	0	0	0	25	0	109	15	0	91	37	0	0	0	124	0	59	202	37	28	18
g__Magnetococcus	0	0	0	0	0	0	0	0	14	0	0	14	24	7	0	0	0	0	0	0	0	0	0	0	0	0	0	5	0	0	0	0	54	0	0	0	0	0	157	23	0	0	0	0	0	0	0	0	0
g__Magnetospira	0	0	0	0	0	0	0	0	0	0	0	15	0	0	0	15	0	0	0	0	0	0	0	0	0	0	0	0	0	0	0	0	0	0	0	0	0	17	0	0	24	0	0	0	0	0	25	0	0
g__Magnetospirillum	29	38	49	173	224	97	22	143	128	160	49	178	324	83	152	156	70	42	31	251	294	47	63	67	65	75	44	6	96	142	139	32	0	53	127	57	289	104	215	0	124	144	129	77	71	108	111	195	94
g__Mahella	0	0	0	11	0	0	0	0	0	0	0	0	0	0	0	0	18	0	0	24	0	0	0	0	0	0	0	0	0	0	0	0	0	0	75	57	0	0	0	0	18	25	8	0	0	0	9	0	56
g__Mahlunavirus	0	0	0	0	0	0	0	10	0	30	0	0	0	0	0	10	0	0	15	0	0	0	0	0	0	0	0	0	0	0	0	88	0	0	0	0	149	0	71	0	0	123	0	0	0	0	10	10	0
g__Mahstovirus	0	0	0	214	0	0	0	0	0	18	0	64	0	7	0	823	0	0	0	0	23	241	0	821	14	0	38	0	0	0	22	0	0	0	0	0	23	14	0	0	0	0	0	0	0	54	0	19	0
g__Maioricimonas	15	0	0	0	0	0	0	0	0	17	0	0	0	0	0	0	5	0	0	0	0	0	0	0	0	0	0	0	0	0	0	0	0	31	0	0	0	0	0	0	0	0	7	0	0	0	0	17	0
g__Malaciobacter	0	34	22	65	24	0	0	0	12	22	0	0	0	13	11	0	21	0	0	25	48	0	0	0	0	25	0	9	0	0	10	28	0	0	25	10	21	0	0	7	18	11	32	12	0	34	40	24	0
g__Malacoplasma	0	0	0	8	0	0	0	0	0	0	0	0	0	0	0	17	0	0	0	0	0	0	0	0	0	0	0	0	0	0	45	0	0	0	0	0	0	0	0	0	0	0	0	0	0	0	0	0	0
g__Malassezia	0	0	24	24	33	22	0	0	34	0	38	13	0	99	0	0	13	15	23	18	51	35	66	11	0	63	45	0	43	0	0	0	15	85	0	34	96	0	0	0	0	0	43	69	43	67	0	0	0
g__Maliibacterium	142	405	93	209	180	93	206	129	13	209	47	81	182	96	42	97	79	359	323	296	232	182	128	494	282	199	122	123	164	437	67	141	103	156	200	248	78	179	208	148	129	154	296	107	12	109	88	78	299
g__Malus	462	205	268	366	184	122	171	362	812	229	1252	166	287	267	310	423	411	426	338	230	276	222	320	459	367	439	459	67	1400	319	1031	619	178	254	503	177	755	251	222	132	2669	144	274	466	36	366	333	192	209
g__Mameliella	0	0	9	7	0	0	0	0	0	9	26	0	15	0	0	0	0	0	0	22	0	0	0	0	0	15	0	30	0	11	20	0	0	0	0	27	0	0	20	0	0	0	9	0	0	18	0	12	0
g__Mammaliicoccus	0	0	52	69	36	22	20	48	0	12	42	54	59	54	0	90	29	9	49	41	20	29	0	24	0	33	21	297	0	23	462	21	23	0	0	84	18	29	8	0	53	0	7	10	43	0	0	98	16
g__Mangifera	115	142	203	85	181	178	78	176	88	274	22	93	39	197	156	307	1835	350	469	288	222	405	543	226	186	342	190	198	623	264	401	475	47	234	131	60	670	503	236	132	149	137	135	885	184	213	81	262	105
g__Mangrovibacillus	0	69	0	0	0	15	0	34	0	0	0	0	0	0	0	0	0	9	0	0	49	0	0	0	56	0	0	0	0	0	0	0	0	0	0	0	0	44	0	0	0	0	0	0	0	0	6	0	0
g__Mangrovivirga	0	0	0	0	0	0	0	0	0	0	0	0	0	16	0	0	0	0	12	0	40	9	0	0	0	0	0	0	0	0	0	0	21	0	0	0	0	0	0	0	0	0	12	20	83	0	0	9	17
g__Manihot	187	327	150	178	129	83	197	136	313	76	406	218	100	457	201	405	1140	287	142	188	370	368	59	200	67	373	481	153	18	84	1941	351	96	238	231	355	298	291	110	154	50	358	248	182	118	115	291	91	197
g__Mannheimia	96	12	107	141	134	0	8	47	0	12	59	16	19	15	108	0	0	0	37	150	31	24	40	0	31	0	14	59	0	24	0	86	0	58	0	0	0	0	5	34	0	0	0	0	89	0	38	46	59
g__Marasmius	0	0	0	8	0	52	0	0	17	54	0	56	0	38	26	0	0	15	23	12	16	259	46	0	0	349	22	0	9	59	0	0	177	0	58	108	51	64	40	161	40	0	31	0	141	0	148	0	44
g__Maribacter	0	24	0	23	24	22	55	23	24	0	0	20	83	11	17	42	73	36	37	33	40	22	105	157	158	42	41	16	0	16	0	28	19	0	44	44	16	273	74	32	28	0	67	39	22	94	73	110	216
g__Maribellus	0	0	0	7	53	19	16	0	0	12	27	0	24	22	0	94	0	0	55	0	0	0	0	42	0	0	0	0	0	37	0	0	0	0	22	0	0	0	37	10	11	0	43	32	49	21	0	0	0
g__Maribius	0	0	0	0	0	0	11	61	0	0	0	0	0	0	0	0	0	0	0	35	91	10	0	0	0	0	0	0	0	0	0	0	21	0	0	0	0	0	0	0	0	0	0	0	0	0	0	0	0
g__Maricaulis	0	8	14	0	0	0	0	72	0	0	0	0	0	0	16	0	13	0	10	25	17	0	0	0	0	0	0	0	0	0	0	0	0	0	0	0	0	0	0	0	0	0	0	0	21	0	0	22	0
g__Marichromatium	0	17	0	58	0	0	39	0	0	70	0	10	0	0	145	0	9	0	0	0	0	9	15	0	76	0	0	28	0	25	64	103	0	0	0	0	0	0	0	137	0	0	22	69	0	0	21	18	239
g__Maridesulfovibrio	0	43	21	0	0	30	126	73	91	0	0	0	56	10	0	11	0	56	54	88	0	0	14	68	0	0	0	30	75	58	59	83	0	0	74	0	42	48	40	0	79	0	11	0	0	21	14	0	0
g__Marinagarivorans	0	0	34	0	0	28	0	0	0	0	13	68	0	0	0	0	0	0	0	0	0	0	37	0	0	0	10	6	0	0	0	29	0	113	0	0	0	21	0	0	0	0	0	0	24	0	12	0	50
g__Mariniblastus	0	0	0	0	0	0	0	0	0	0	0	0	0	0	0	0	0	0	0	0	32	13	29	0	0	0	0	0	0	0	0	0	0	15	0	0	0	0	0	0	0	0	0	0	0	0	0	0	13
g__Marinicauda	16	0	85	0	0	12	14	50	0	0	9	0	0	0	0	0	0	0	0	0	0	0	46	0	0	0	18	0	0	0	0	0	31	0	0	0	0	12	13	53	34	0	10	0	46	24	0	0	0
g__Mariniflexile	0	0	0	0	0	0	9	0	0	0	13	0	16	5	0	0	0	0	0	51	0	0	0	19	0	0	21	10	0	24	17	15	40	0	117	0	0	0	0	0	0	0	0	14	0	0	0	19	15
g__Marinilactibacillus	0	0	0	11	0	0	9	0	0	0	0	0	0	9	0	15	0	0	11	0	0	0	0	0	0	10	0	0	0	0	0	0	0	0	0	0	0	0	0	17	0	0	0	0	167	0	0	0	0
g__Marinilongibacter	0	0	0	0	22	0	17	29	0	93	0	0	0	0	0	0	0	0	0	0	0	0	0	0	0	0	0	6	0	18	0	0	53	0	0	0	35	0	0	0	0	0	17	0	0	37	0	0	0
g__Marinimicrobium	0	0	0	0	0	85	0	0	15	0	0	0	0	14	221	0	27	0	100	0	89	148	120	0	12	0	0	0	84	252	0	10	11	15	0	0	0	24	7	19	0	90	9	18	33	17	11	0	70
g__Mariniplasma	0	0	0	0	0	0	0	0	0	0	0	0	0	0	20	11	0	0	0	0	0	9	0	0	0	0	0	0	9	0	0	0	0	45	0	0	0	0	0	43	0	0	0	29	10	12	0	0	41
g__Marinithermus	0	16	0	0	0	0	0	0	0	9	0	36	0	0	0	0	0	0	0	0	0	0	0	0	0	0	0	0	0	0	0	0	0	0	0	0	22	0	0	0	0	31	0	0	0	0	0	0	0
g__Marinitoga	0	0	0	0	0	0	0	0	0	49	0	0	0	7	0	0	0	0	0	19	22	0	0	0	0	27	8	0	0	0	0	31	0	0	0	0	22	0	0	0	52	0	24	0	0	33	0	0	0
g__Marinobacter	205	79	257	968	176	29	61	436	432	247	115	50	508	403	91	75	2145	702	97	350	158	49	129	1387	722	88	328	199	48	188	332	322	366	448	58	543	1338	457	155	322	270	424	305	6117	125	213	335	154	164
g__Marinobacterium	73	9	148	20	0	146	78	55	81	27	52	0	0	128	47	15	282	89	65	25	544	139	132	59	61	35	12	10	85	34	64	25	166	138	0	107	104	47	31	259	0	26	0	80	0	71	85	46	0
g__Marinomonas	31	84	63	62	0	26	210	55	0	15	0	15	51	31	96	15	41	50	0	35	11	48	36	44	11	39	25	8	65	14	32	18	29	23	153	0	98	46	119	23	105	0	62	266	44	55	146	195	191
g__Mariprofundus	9	21	27	12	0	15	33	0	0	0	0	49	0	0	0	49	0	0	0	33	0	157	0	31	32	78	18	0	0	16	88	78	0	0	0	0	40	45	38	0	0	0	60	0	0	0	60	0	0
g__Marisediminicola	0	0	29	0	13	0	105	15	0	27	0	0	0	59	62	0	0	0	104	0	0	193	87	10	0	0	0	74	0	0	0	0	0	111	23	0	0	0	9	0	24	114	0	0	0	7	0	0	0
g__Maritalea	0	0	0	0	0	0	25	0	0	0	0	0	0	32	0	0	0	0	0	0	0	0	61	0	0	0	0	0	0	0	0	0	0	0	0	0	0	0	0	0	0	0	0	0	0	0	0	0	0
g__Marivirga	0	0	0	0	0	0	0	0	0	0	0	0	0	0	0	0	0	25	0	34	0	0	0	0	0	0	0	130	0	20	0	0	0	0	0	0	0	0	0	0	0	0	0	0	17	0	0	0	0
g__Marixanthomonas	0	0	0	0	0	0	0	0	0	0	0	0	0	0	0	0	0	0	0	0	0	0	8	0	0	0	0	0	0	0	0	0	12	0	0	0	0	0	40	0	0	0	0	0	0	0	0	0	0
g__Marmoricola	27	0	0	78	0	16	0	85	0	0	0	0	0	13	10	0	9	0	27	12	0	50	0	0	0	0	0	56	0	0	0	0	0	22	0	0	19	0	37	0	0	0	0	0	0	0	0	11	0
g__Martelella	97	188	171	149	102	89	311	144	300	117	141	66	147	222	160	85	101	105	137	320	13	167	91	93	156	101	92	68	148	152	16	59	379	105	22	34	446	198	112	436	33	187	185	228	125	90	165	194	142
g__Marvinbryantia	1155	2711	2493	3147	2522	4355	4671	2407	5118	1527	1313	2307	3444	2525	2390	1919	2227	1082	1284	2172	2746	3116	2653	3088	5363	2512	2610	1584	2034	4432	2041	1999	2742	1073	3244	2446	1615	1718	2517	3405	1356	2661	2827	1384	2248	2427	3573	2952	3359
g__Massilia	661	245	713	359	396	195	284	274	1049	712	1529	315	762	405	694	320	1608	466	1352	593	507	108	281	446	269	345	389	411	1769	336	252	471	461	610	327	356	888	370	230	932	596	681	241	808	502	377	586	518	401
g__Massilistercora	1197	976	1403	3088	3183	1591	3344	1436	2509	981	389	1374	2082	1712	1729	1872	775	1480	1275	1728	1490	1215	1725	1603	1425	1546	2194	971	1361	1374	1535	1912	1047	685	620	502	1245	801	1063	840	1289	1245	1005	692	1149	786	1645	750	1208
g__Medicago	93	216	76	251	214	221	338	220	160	119	14	587	64	178	50	365	260	209	216	147	180	354	248	693	549	145	319	398	7	189	366	420	1574	90	239	4372	186	124	102	147	353	89	107	107	245	167	201	203	155
g__Mediterraneibacter	1134	1763	1650	1976	1655	2248	1472	1563	1845	1562	2047	1095	2642	1361	1302	1563	2342	2182	929	1832	1755	2050	2476	1313	1123	1936	4155	3076	2034	1439	744	1731	1957	1958	2738	2751	1907	1847	1588	1733	1440	1449	1918	1328	1235	2462	1537	866	1442
g__Megalodesulfovibrio	18	0	16	0	0	0	10	0	0	1609	0	0	0	0	46	20	0	68	28	45	0	0	34	64	0	0	0	0	0	0	0	0	17	0	0	0	0	0	0	17	0	0	0	0	0	0	21	0	0
g__Megamonas	22	35	46	68	0	16	101	0	33	73	37	0	75	63	143	128	6	0	209	0	42	41	19	14	34	113	89	27	154	88	45	44	37	13	163	75	0	0	20	47	17	144	132	41	452	91	45	6	12
g__Megasphaera	326	1497	428	626	735	910	1367	907	2072	399	1005	539	1377	770	1338	1361	1180	983	565	724	849	1219	1217	760	1593	753	1137	845	564	891	785	359	499	822	20401	612	1173	1346	1487	792	1261	1342	786	667	1387	1390	723	789	1084
g__Meiothermus	0	17	0	47	0	0	0	30	0	0	0	0	0	0	29	24	0	42	21	0	0	0	0	0	21	0	0	0	0	0	0	0	0	0	0	0	0	0	0	10	69	46	0	0	0	0	14	38	0
g__Melaminivora	0	43	0	0	25	0	25	0	0	16	0	22	0	0	17	0	16	22	0	0	0	0	0	0	0	0	0	14	0	0	0	0	173	0	22	0	0	0	254	262	13	0	16	0	0	226	17	21	0
g__Melioribacter	0	0	0	0	0	0	0	0	0	0	0	0	0	0	0	0	0	0	0	0	20	0	0	0	0	0	0	20	0	0	0	0	0	0	0	34	0	0	0	0	0	0	0	0	0	0	0	0	0
g__Melissococcus	0	0	0	0	0	0	0	0	0	17	0	0	0	0	0	0	0	0	0	0	0	0	0	0	0	0	0	0	0	0	0	0	0	0	0	0	0	0	0	0	0	0	0	0	0	0	0	7	0
g__Melittangium	0	0	22	0	0	0	15	16	0	331	0	0	0	0	0	0	0	0	0	0	0	0	0	0	45	13	0	34	15	0	0	0	0	0	0	0	0	0	8	16	0	0	7	0	16	0	0	8	29
g__Menderavirus	0	0	0	0	0	0	0	0	0	0	0	0	0	0	0	0	0	0	0	0	0	0	0	0	0	0	0	0	0	0	0	0	0	0	0	0	0	0	0	0	0	0	0	0	0	0	10	0	0
g__Mercurialis	309	95	587	43	92	15	56	34	110	174	15	119	110	105	139	373	477	250	130	87	176	173	189	136	203	170	139	387	71	88	65	406	299	160	214	234	411	176	184	136	0	162	116	201	115	225	158	81	71
g__Mergibacter	0	0	0	0	0	0	0	0	0	0	0	0	0	0	0	0	0	0	0	11	0	0	0	0	0	0	0	0	12	13	0	0	0	0	0	0	0	11	0	0	0	0	6	0	0	0	0	0	0
g__Mesobacillus	191	126	307	213	215	287	54	203	0	41	0	222	326	305	118	88	257	32	74	17	201	123	78	144	461	77	29	10	59	72	100	110	32	74	517	206	41	221	195	13	45	0	155	110	253	94	164	288	236
g__Mesoflavibacter	0	0	0	17	0	0	68	0	0	0	0	0	0	0	0	0	0	0	0	0	0	0	0	0	0	0	0	0	0	0	39	38	14	0	0	24	0	0	0	0	0	77	13	0	0	0	0	0	0
g__Mesomycoplasma	0	0	0	0	0	43	17	74	0	0	0	0	8	10	0	0	158	0	17	0	14	285	31	0	34	68	0	0	13	0	19	27	16	55	0	0	0	51	0	0	0	0	0	0	0	0	0	0	0
g__Mesoplasma	35	16	0	40	109	16	48	65	20	5	0	14	68	16	56	52	0	0	265	127	17	44	0	0	62	0	54	89	0	43	284	30	7	0	13	0	40	57	64	18	72	0	9	27	0	0	25	56	24
g__Mesorhizobium	1059	1960	1888	1545	1608	2574	2776	1461	1930	1014	338	556	2063	891	1190	1443	737	1398	1202	1191	1506	1405	876	1357	2105	771	1979	500	578	1674	1476	1036	839	1084	629	928	802	946	1113	986	1281	1072	995	1162	826	717	888	1320	953
g__Mesotoga	63	22	0	13	52	0	16	11	0	103	0	0	0	0	0	25	0	0	17	0	27	90	0	0	26	0	22	0	0	0	19	0	49	40	0	54	0	22	15	16	0	12	51	0	0	0	14	16	0
g__Metabacillus	0	70	59	36	21	0	71	30	43	32	21	69	322	137	21	64	31	40	15	320	184	68	191	37	38	31	92	173	110	71	58	148	0	0	42	148	61	31	54	14	71	24	22	20	178	61	21	54	77
g__Metallosphaera	0	0	0	0	0	0	0	0	0	15	0	0	0	0	0	0	0	0	18	0	0	0	0	0	0	0	0	0	0	0	0	0	0	0	0	0	0	0	0	0	0	0	0	0	0	0	0	0	0
g__Metamycoplasma	0	0	0	12	0	0	0	36	49	13	26	0	0	31	0	45	23	0	0	0	0	0	0	11	19	27	56	25	0	21	44	0	12	8	0	37	0	153	65	0	20	18	18	15	0	0	32	18	0
g__Methanobacterium	23	0	52	0	53	0	26	0	0	89	0	0	17	0	0	29	0	12	0	15	99	0	0	0	0	0	74	57	17	7	15	19	35	23	0	0	0	0	14	0	38	11	43	91	26	0	112	64	7
g__Methanobrevibacter	11466	3925	26503	6240	8299	2361	7429	9747	4687	21934	4985	9187	5725	4648	6014	15092	804	3079	3606	10904	45056	7858	5727	10221	3160	13877	17404	20429	16477	5888	23454	9262	6805	7405	13320	21638	10985	7599	16743	4278	24226	6047	24794	4920	10382	12918	12810	14608	9249
g__Methanocaldococcus	34	25	0	0	22	0	42	0	0	0	0	0	0	17	0	0	0	0	68	0	0	33	33	23	33	0	0	0	0	0	0	0	0	10	0	0	34	32	20	0	0	0	43	0	0	0	11	9	0
g__Methanocella	63	0	0	12	13	0	123	0	0	0	0	0	0	0	37	0	0	0	0	42	0	0	25	0	103	0	63	0	0	0	70	0	0	29	0	0	0	0	0	0	23	0	0	17	15	0	0	0	0
g__Methanococcoides	0	0	0	0	0	0	0	0	0	0	0	0	0	9	60	0	0	0	0	0	0	0	0	10	17	0	0	0	0	0	0	0	5	0	0	0	0	0	0	0	0	18	0	0	0	8	0	0	12
g__Methanococcus	0	15	0	0	27	25	0	0	0	0	0	0	0	0	37	0	0	0	0	0	0	12	0	0	18	10	5	6	76	0	29	0	0	0	23	0	0	0	0	0	0	26	42	0	0	0	0	0	0
g__Methanocorpusculum	7	0	0	0	0	0	0	0	43	0	0	0	22	0	0	0	0	64	0	0	0	0	0	0	0	29	0	0	0	0	0	0	24	0	0	0	0	0	0	0	0	0	0	0	0	0	9	0	0
g__Methanoculleus	19	0	22	21	20	18	15	44	68	0	0	61	26	0	17	0	0	0	0	0	30	22	28	0	11	13	17	0	33	0	28	0	0	0	53	26	0	50	0	0	38	0	53	0	0	0	7	50	71
g__Methanofollis	26	0	0	0	0	0	7	24	0	0	0	0	0	0	0	0	0	0	0	0	0	0	0	0	0	0	37	6	0	0	16	0	0	0	0	13	0	0	12	0	97	0	0	0	0	0	0	5	11
g__Methanogenium	0	0	0	0	0	0	15	0	0	0	0	0	0	0	10	0	0	0	0	0	0	8	0	27	0	0	0	0	0	0	0	0	0	0	0	0	0	0	0	14	0	0	0	0	0	0	7	0	8
g__Methanohalobium	0	0	63	0	0	0	0	0	0	0	0	0	0	0	0	0	0	0	0	0	0	0	0	0	0	0	9	0	0	0	0	0	0	0	0	0	0	0	0	0	0	0	0	0	0	0	0	0	0
g__Methanohalophilus	26	0	0	0	0	103	142	0	0	0	0	0	0	0	0	0	0	0	0	0	0	66	0	0	64	28	0	0	0	14	0	0	0	0	0	0	0	0	0	0	0	164	7	0	21	0	0	0	84
g__Methanolacinia	0	0	0	0	0	0	21	0	0	0	0	0	0	0	0	40	0	0	0	0	0	0	0	0	0	0	0	0	0	0	0	0	0	0	0	0	0	0	0	0	0	0	0	0	0	0	0	0	0
g__Methanolobus	0	0	0	0	19	0	0	13	29	0	0	0	0	0	0	0	0	0	0	0	0	0	0	0	14	0	0	10	19	0	12	0	0	0	34	0	0	0	0	0	0	63	0	0	0	0	23	4	0
g__Methanomassiliicoccus	0	0	0	0	0	0	0	18	0	0	0	0	0	0	0	0	91	0	66	0	0	0	0	0	0	0	18	0	0	0	33	0	21	0	47	0	0	0	0	0	0	0	0	0	15	0	0	0	0
g__Methanomethylovorans	0	0	0	0	0	0	0	0	0	0	0	0	0	0	0	0	0	0	0	0	0	0	0	0	0	0	0	0	18	0	0	0	46	0	0	0	0	0	0	0	0	0	0	0	0	0	0	19	0
g__Methanomicrobium	0	0	0	0	0	0	0	0	0	0	0	0	0	0	0	0	0	0	0	0	0	0	0	0	0	0	0	9	0	0	0	0	0	0	0	0	0	0	0	0	0	0	0	0	0	0	0	0	0
g__Methanoplanus	0	0	46	0	54	0	63	0	0	0	0	0	0	11	0	10	7	0	0	0	0	0	19	12	0	0	0	17	0	18	0	0	0	11	0	0	0	0	0	0	0	21	0	0	0	0	0	0	0
g__Methanopyrus	0	0	0	0	0	0	0	0	0	0	0	0	0	0	0	0	0	0	0	0	0	0	0	0	0	0	0	0	0	0	0	0	0	0	0	0	0	0	0	0	0	0	0	0	0	0	0	8	0
g__Methanoregula	0	0	0	0	0	0	0	10	0	0	0	0	0	0	0	0	0	16	0	15	0	0	8	0	0	0	0	0	7	0	0	82	0	0	22	0	0	45	54	41	17	56	23	51	0	78	0	0	0
g__Methanosalsum	0	0	0	0	90	0	0	0	0	0	0	0	0	0	0	0	0	0	0	0	0	0	0	0	0	0	0	0	0	0	9	0	0	0	49	0	0	0	0	0	0	0	0	0	0	0	0	21	0
g__Methanosarcina	152	190	611	511	587	216	1192	195	206	195	227	1062	503	290	227	0	122	204	174	79	77	265	206	178	206	97	238	50	106	173	138	137	31	52	50	349	82	85	438	321	116	0	224	15	56	26	263	327	295
g__Methanosphaera	48	10	162	60	227	46	338	264	67	357	142	13	0	19	96	135	0	20	52	604	2206	432	23	92	71	137	255	658	111	0	1990	156	32	111	92	60	138	171	186	58	391	62	837	0	423	57	777	1151	425
g__Methanosphaerula	0	0	0	10	0	0	0	0	15	0	0	0	0	0	11	35	0	0	0	0	11	25	0	0	0	0	0	0	0	0	0	0	0	0	0	0	0	0	9	0	0	0	0	0	0	0	0	0	18
g__Methanospirillum	0	11	28	0	0	0	0	0	21	0	0	31	72	0	17	0	0	0	0	48	0	0	45	0	0	17	12	0	0	0	0	0	23	13	0	0	0	0	24	46	0	19	17	29	13	0	0	17	28
g__Methanothermobacter	21	25	0	0	0	0	0	24	0	0	45	0	0	0	0	21	0	0	0	10	0	9	19	14	0	56	0	0	86	0	12	19	23	0	95	0	0	0	0	0	35	0	58	0	0	0	0	0	0
g__Methanothermococcus	0	0	0	0	0	0	0	0	0	0	0	0	0	0	0	0	0	0	0	0	0	0	0	0	0	0	16	0	0	0	0	8	0	0	0	0	0	0	0	0	0	0	0	0	49	0	7	0	0
g__Methanothermus	0	0	0	0	0	0	7	0	0	0	0	0	0	0	0	0	0	0	0	0	21	0	0	7	0	0	0	0	0	0	0	0	0	0	25	0	0	0	24	0	0	0	6	0	0	0	5	0	0
g__Methanothrix	21	18	21	0	36	0	43	0	0	0	0	0	14	0	0	0	0	0	0	0	55	0	33	22	20	37	59	0	0	18	0	0	8	149	0	0	94	0	158	0	28	95	0	0	20	91	74	16	0
g__Methylacidimicrobium	0	0	0	7	0	0	0	0	0	0	0	13	31	0	57	15	0	0	0	0	0	16	0	0	0	10	0	0	0	0	0	72	12	0	0	0	0	0	0	0	109	0	0	0	0	0	7	0	0
g__Methylacidiphilum	0	0	112	0	0	0	0	0	0	21	0	0	0	0	0	40	0	0	0	0	0	0	0	0	0	45	0	0	0	0	0	82	0	0	0	0	0	0	72	0	16	0	24	81	24	0	67	64	13
g__Methylibium	0	13	0	24	0	0	0	86	0	49	0	18	0	0	43	16	15	39	13	18	31	0	45	68	0	0	0	6	9	0	0	0	13	0	28	16	0	12	0	0	33	0	37	32	0	0	22	49	16
g__Methylobacillus	0	39	22	0	0	16	0	44	0	0	0	0	0	0	0	0	0	0	13	0	0	0	0	6	0	0	0	6	17	0	9	0	0	0	22	0	0	0	7	0	0	0	0	0	28	0	0	0	35
g__Methylobacter	38	12	0	24	13	0	0	167	14	22	0	21	17	36	9	20	0	18	28	0	0	69	0	0	29	0	44	0	0	20	0	204	13	0	0	0	43	0	59	13	0	0	26	0	0	0	0	13	0
g__Methylobacterium	413	409	448	459	587	365	284	630	51	587	1676	732	657	262	687	183	434	648	326	375	745	468	311	984	792	293	351	537	812	517	490	309	225	109	143	477	208	380	416	163	484	270	302	119	360	285	468	460	290
g__Methylocaldum	146	193	147	115	291	233	0	243	289	32	51	190	0	211	176	153	54	339	0	103	15	99	6	0	375	115	529	0	0	290	159	8	102	0	0	0	65	115	30	103	136	33	143	0	53	26	171	56	0
g__Methylocapsa	0	0	8	7	73	0	0	0	0	0	0	0	0	0	0	0	0	0	0	0	0	20	0	0	0	0	0	28	0	0	0	0	0	0	0	0	0	0	13	0	0	0	0	0	0	0	0	23	0
g__Methyloceanibacter	0	20	0	0	0	17	89	0	37	0	0	0	46	0	11	0	0	18	13	0	21	0	0	57	0	44	0	0	19	32	16	70	0	24	0	0	0	56	15	0	0	16	0	0	17	121	45	31	0
g__Methylocella	40	190	191	295	480	167	69	38	453	48	140	352	274	171	0	109	62	347	126	8	23	0	75	282	331	96	322	0	0	235	120	134	26	11	80	119	0	28	0	110	78	55	0	0	18	103	57	78	25
g__Methylococcus	286	208	57	0	8	11	380	255	107	51	211	14	60	418	54	114	1329	241	98	71	151	42	40	131	37	89	62	158	560	105	24	0	18	140	60	658	19	86	242	169	45	193	151	127	109	21	17	164	103
g__Methylocystis	13	0	80	67	382	135	37	113	0	34	972	14	126	46	17	0	0	69	142	155	34	24	43	110	0	0	83	20	63	0	228	63	41	22	154	109	129	43	68	45	9	419	63	112	671	872	122	32	53
g__Methylogaea	0	34	0	32	7	0	9	0	0	9	0	0	0	0	0	0	7	0	0	7	0	0	14	0	12	0	0	0	8	54	0	0	0	13	0	19	0	0	8	0	0	0	22	0	0	0	0	0	24
g__Methyloligella	105	0	33	6	99	0	0	11	46	11	143	0	20	28	0	39	97	22	39	0	24	0	27	12	124	49	0	0	22	0	0	0	74	0	0	0	60	16	0	59	10	41	57	82	12	0	34	0	13
g__Methylomagnum	45	0	96	60	0	180	9	55	82	0	234	47	0	0	45	0	21	151	98	0	24	18	19	0	0	0	0	30	110	32	0	0	227	120	49	0	0	74	0	14	19	11	52	215	0	79	77	58	0
g__Methylomicrobium	0	0	0	0	0	35	0	0	0	0	0	0	0	0	0	14	24	0	0	0	19	14	0	0	0	9	0	0	0	21	0	0	16	0	0	0	0	29	44	0	0	36	0	21	0	13	0	10	34
g__Methylomonas	9	29	45	48	201	67	23	100	127	17	49	140	17	229	0	298	483	97	157	189	60	31	85	103	40	51	123	50	133	8	63	31	12	39	60	191	179	40	0	133	173	403	32	203	50	609	202	56	59
g__Methylomusa	164	105	0	52	12	24	69	64	144	89	0	13	0	34	132	0	120	13	18	0	38	89	139	82	123	117	30	92	0	41	63	0	95	0	0	143	0	46	110	0	0	179	20	172	21	19	74	84	81
g__Methylophaga	12	0	50	0	0	0	0	0	0	0	0	0	0	0	0	0	0	0	10	0	24	0	0	0	0	0	0	0	0	0	0	0	0	0	0	60	0	0	13	0	0	0	25	0	0	0	0	11	0
g__Methylophilus	0	0	0	0	0	21	0	0	0	0	0	0	0	0	0	0	0	0	0	0	0	0	0	0	0	0	0	0	0	0	0	0	12	0	0	0	0	14	0	0	0	0	0	32	0	28	0	0	0
g__Methyloradius	0	0	0	0	0	0	0	0	0	8	0	0	0	0	0	0	0	0	0	0	0	0	0	0	0	0	0	0	0	0	0	11	0	0	0	0	0	0	0	0	0	0	0	180	0	0	0	0	0
g__Methylorubrum	77	40	59	170	115	36	80	12	103	127	129	118	221	15	163	108	15	128	183	58	270	97	10	56	198	177	142	60	441	136	0	0	57	111	0	34	195	143	66	96	73	61	125	35	124	36	262	48	88
g__Methylosinus	14	0	32	0	10	38	13	0	0	29	0	19	181	40	0	0	0	25	13	0	0	0	0	0	0	0	27	0	26	0	24	0	0	0	25	62	43	0	0	0	1099	0	11	51	118	0	0	26	0
g__Methylotenera	0	0	0	0	0	0	0	0	0	0	0	0	0	0	0	0	0	0	50	0	0	0	10	29	0	0	11	0	0	0	0	0	0	0	0	0	0	0	0	0	0	0	0	20	0	0	0	0	0
g__Methylotuvimicrobium	0	0	0	22	12	0	11	0	0	14	0	125	0	0	0	0	0	0	0	12	24	0	0	0	16	0	0	0	0	0	23	0	0	0	38	59	0	0	0	0	14	0	0	0	79	0	0	0	13
g__Methyloversatilis	16	0	37	9	61	0	51	0	0	15	164	0	8	0	0	0	0	0	17	0	0	30	0	16	0	21	0	4	0	37	26	0	0	0	0	0	0	0	0	17	0	0	16	0	0	18	0	0	0
g__Methylovirgula	23	61	36	14	0	0	0	27	13	54	0	0	0	0	21	51	13	0	26	59	13	0	0	8	0	33	0	42	0	223	18	33	9	57	0	30	0	0	0	0	0	0	12	39	0	0	5	0	72
g__Methylovorus	0	0	0	0	0	0	7	0	0	0	90	0	13	0	0	0	20	0	0	0	33	9	0	0	0	0	14	0	0	0	0	0	0	0	22	0	0	0	0	0	12	0	0	26	0	0	0	0	0
g__Methylovulum	0	0	0	0	0	15	0	0	0	0	51	0	33	13	0	0	181	0	0	0	0	0	0	0	0	0	0	0	15	0	0	0	9	0	0	16	0	49	0	0	0	0	114	0	0	0	42	0	0
g__Micavibrio	0	0	0	0	0	31	0	0	20	0	0	0	0	0	0	0	0	0	0	0	0	17	0	0	0	0	0	0	0	0	0	0	0	0	0	55	0	41	0	26	0	0	0	0	0	0	0	0	0
g__Microbacter	0	0	27	0	0	19	0	64	0	0	0	0	0	81	30	0	0	0	0	0	32	0	0	16	0	0	0	0	0	0	12	0	18	0	0	29	0	17	0	11	23	0	41	0	0	0	6	0	21
g__Microbacterium	2266	2004	4087	1969	2252	1160	3155	1496	1883	1766	1687	2128	1485	1545	2013	1145	2332	1039	1568	2539	1504	2387	1470	2142	1865	3490	2752	1303	2618	2418	1298	1676	2084	1743	1247	811	1089	2283	2942	1795	2221	1567	1351	1874	3773	1183	1649	1482	2097
g__Microbulbifer	165	99	66	160	305	274	505	95	267	118	10	337	278	243	191	198	50	170	76	276	117	161	124	61	194	252	130	272	89	322	61	125	127	221	280	213	200	74	459	227	418	150	207	68	380	110	209	131	96
g__Microcella	10	20	0	0	0	0	701	34	89	70	213	10	305	149	0	0	0	20	19	112	18	25	18	15	0	0	147	8	50	0	0	230	0	97	136	0	32	0	98	15	72	0	20	17	29	47	40	33	7
g__Micrococcus	58	12	30	42	19	53	0	57	0	39	0	630	23	0	21	18	154	14	12	40	19	0	71	711	43	0	29	60	23	13	0	0	0	122	0	64	22	0	0	0	0	17	58	0	15	43	91	31	26
g__Microcystis	0	0	43	154	53	13	114	66	180	132	12	0	18	78	0	52	46	209	25	0	29	53	40	87	0	0	39	13	12	37	0	0	17	45	0	103	39	33	104	33	55	0	35	0	0	134	78	114	0
g__Microlunatus	63	76	35	23	96	64	63	26	125	130	63	40	56	87	115	74	46	39	29	30	39	20	56	92	8	23	50	530	82	38	0	10	82	82	0	0	85	0	28	19	12	0	91	0	0	19	6	104	136
g__Micromonas	0	0	0	18	0	29	0	0	194	22	0	0	0	23	14	0	0	0	0	501	0	14	16	43	107	17	129	0	17	127	0	0	0	8	97	0	392	0	6	12	286	22	31	13	18	13	52	42	42
g__Micromonospora	244	436	363	155	776	546	449	562	295	634	205	350	643	645	345	388	515	556	416	753	303	608	561	362	632	301	524	554	674	609	358	247	378	342	114	184	346	352	1167	437	705	559	377	157	466	972	653	386	773
g__Micropruina	0	0	0	0	0	0	0	0	0	29	0	0	0	0	0	0	0	0	0	0	0	8	0	0	0	0	12	0	0	0	28	0	0	0	0	14	0	9	0	0	0	0	0	0	0	0	0	0	0
g__Microterricola	0	0	0	6	0	29	16	0	0	40	0	0	113	0	15	0	86	0	0	28	0	0	26	0	0	0	10	19	138	0	0	0	0	0	0	35	27	253	25	21	17	17	33	25	0	42	55	8	0
g__Microvenator	0	0	0	0	0	0	0	0	0	0	0	0	28	5	0	0	0	0	0	0	0	0	0	0	0	0	0	374	130	0	0	0	0	0	0	0	46	43	0	0	0	18	98	0	0	0	0	11	0
g__Microvirga	215	274	236	531	545	218	891	55	310	89	168	170	208	120	0	163	296	27	262	309	267	143	138	39	106	148	60	45	605	437	255	74	0	313	117	219	17	142	267	53	45	173	80	81	344	132	100	137	92
g__Microvirgula	89	66	15	22	87	0	59	47	41	66	11	0	61	0	0	49	39	0	54	75	0	118	0	38	92	0	51	0	24	73	0	0	14	25	14	30	0	0	36	24	95	25	0	19	58	0	0	12	43
g__Miltoncostaea	0	0	116	68	0	0	0	18	0	42	375	92	0	0	0	0	383	104	142	6	0	0	0	0	0	0	0	0	198	33	12	0	254	25	0	93	22	17	0	205	0	0	11	0	35	0	28	0	0
g__Mimivirus	41	0	0	0	0	0	6	0	18	0	0	0	9	0	0	10	0	20	0	7	0	15	72	34	802	26	0	4	7	0	36	15	7	0	0	0	184	0	27	43	0	19	0	0	37	19	29	0	0
g__Miniimonas	13	0	0	0	0	0	0	0	0	0	0	0	0	0	0	0	0	0	0	0	18	19	12	0	0	0	19	0	16	7	0	0	0	25	0	0	0	0	12	0	0	25	0	14	0	0	0	0	0
g__Miniphocaeibacter	0	0	0	0	0	0	35	0	0	7	0	13	16	11	22	0	0	15	0	0	0	8	0	0	0	0	0	0	0	37	0	0	0	0	0	0	0	0	10	0	0	0	0	0	96	0	7	0	0
g__Minwuia	0	0	0	0	332	38	0	0	0	0	0	0	0	0	0	0	0	0	0	0	0	0	0	249	272	0	0	0	8	0	0	0	10	0	0	0	21	0	0	0	75	0	0	0	16	0	0	38	0
g__Mitsuaria	67	0	18	0	0	47	44	0	89	18	0	0	0	0	0	16	20	21	9	0	61	0	0	25	0	0	0	0	0	21	0	0	15	0	0	0	0	0	0	16	121	0	41	0	15	0	81	14	0
g__Mixta	235	177	226	150	163	485	527	63	151	283	663	384	98	579	114	99	491	136	325	243	172	813	248	13	8	220	278	143	160	428	142	187	1067	515	20	282	230	318	238	379	91	156	311	1069	120	413	260	463	167
g__Mobiluncus	0	0	9	0	0	0	43	0	0	12	0	0	28	0	37	151	32	0	0	92	41	15	0	0	114	0	0	0	0	0	0	0	0	0	0	9	21	0	0	13	107	0	17	14	24	0	17	0	0
g__Modestobacter	35	0	0	9	32	63	27	0	0	18	0	47	0	0	10	13	0	31	0	50	0	8	49	7	0	111	0	38	0	25	0	0	39	0	41	0	0	0	17	0	0	46	0	0	0	72	13	24	0
g__Moellerella	0	0	53	0	14	0	0	0	12	46	0	13	0	0	0	42	0	12	0	0	0	22	0	0	0	0	0	0	0	0	0	0	0	0	0	0	46	0	33	0	0	41	0	0	0	0	18	0	0
g__Mogibacterium	177	402	97	125	223	242	328	248	925	317	255	369	159	407	71	220	552	216	133	215	204	363	455	133	174	678	408	835	267	328	140	303	178	536	203	100	1183	529	304	1098	517	645	410	119	38	243	207	235	575
g__Moineauvirus	0	0	0	0	0	0	0	0	0	0	0	0	0	0	0	0	0	0	0	0	0	0	0	0	0	0	0	0	66	0	0	0	0	0	0	0	0	0	0	0	0	0	0	0	0	0	0	0	0
g__Mongoliitalea	0	0	0	12	0	85	26	58	51	57	0	20	73	25	31	14	0	0	0	99	0	0	50	0	0	0	0	0	29	0	0	0	0	30	0	0	0	0	0	0	46	31	0	0	0	24	0	26	0
g__Monoglobus	235	334	274	242	538	655	913	217	242	249	0	232	436	352	669	160	143	318	337	91	1300	726	219	404	413	485	652	172	248	379	205	316	351	73	49	109	266	31	304	252	403	582	205	17	411	470	312	510	504
g__Moorella	145	149	191	254	173	232	192	158	133	465	53	142	49	32	158	81	149	134	113	273	96	121	181	165	82	40	125	450	202	29	341	106	143	51	203	160	140	267	123	144	187	0	103	153	227	327	227	479	257
g__Moorena	20	8	0	32	16	0	20	13	0	137	0	14	53	24	0	0	0	0	118	101	0	296	0	6	0	0	8	46	80	62	0	34	0	0	32	60	845	18	36	0	26	0	0	80	37	0	7	80	0
g__Moraxella	10	14	22	24	28	79	74	50	13	10	72	24	0	77	31	138	157	82	0	102	0	256	58	51	97	14	0	26	0	43	54	29	110	96	0	28	25	51	135	0	9	0	8	146	9	33	91	76	52
g__Morganella	123	92	441	213	0	22	6	116	276	89	2400	221	157	1423	105	0	2653	328	826	50	64	0	26	85	17	27	36	32	2730	321	77	0	1064	721	144	875	263	44	63	358	0	0	170	1471	373	254	395	352	127
g__Moritella	87	0	0	0	0	9	0	0	0	0	0	0	0	0	26	138	7	22	0	10	53	0	0	0	39	33	0	0	20	0	80	0	0	177	0	16	18	37	24	0	16	55	0	0	0	0	0	86	0
g__Mucilaginibacter	523	213	310	117	174	154	556	320	177	427	603	402	222	262	266	263	671	231	620	530	176	449	211	107	300	136	550	321	395	309	252	393	221	235	361	310	678	502	490	392	420	449	296	582	623	218	346	398	419
g__Mucisphaera	0	0	47	0	0	0	0	0	0	0	0	12	0	0	0	0	0	0	0	0	9	0	0	0	0	14	0	15	0	0	0	0	0	0	0	8	0	0	0	0	0	0	42	0	0	18	0	0	12
g__Mucispirillum	0	0	0	8	0	9	25	0	0	0	0	0	0	0	0	0	0	0	0	0	0	0	0	0	0	0	0	0	0	0	0	0	0	0	0	0	27	0	0	0	0	0	0	0	59	0	7	0	0
g__Mudcatvirus	0	0	0	59	0	0	0	0	0	0	0	0	0	0	0	0	0	0	0	11	0	0	34	0	81	8	10	22	0	0	193	0	0	0	134	0	0	0	0	0	0	0	0	0	0	88	0	0	0
g__Mumia	0	0	0	14	0	25	14	12	0	0	0	14	46	29	15	0	0	46	0	13	0	13	15	12	0	0	0	33	16	0	0	16	0	0	0	18	0	0	0	0	0	0	7	0	0	0	0	0	0
g__Murdochiella	108	220	82	14	0	111	74	14	38	12	56	124	276	127	92	0	46	47	122	58	26	311	0	127	192	94	111	94	84	73	72	125	60	0	42	0	0	0	27	0	78	43	107	65	45	68	175	0	14
g__Muribaculum	813	184	544	764	612	351	153	486	497	778	2936	1102	331	333	88	858	1872	605	1865	700	722	651	227	665	370	438	275	1407	117	276	1413	447	222	707	1322	883	772	392	1148	643	1777	2893	1279	1437	414	163	723	592	391
g__Muricauda	172	197	31	66	37	212	0	24	49	0	623	36	30	45	46	108	228	68	42	147	64	333	158	22	87	288	31	12	36	74	0	63	47	101	16	143	162	0	342	0	28	970	54	78	176	17	33	91	33
g__Muriicola	52	0	0	0	0	0	45	63	42	0	0	30	44	16	0	0	0	25	0	24	0	38	0	0	36	0	0	0	0	38	53	28	0	0	0	0	0	29	173	19	68	41	0	0	0	0	19	20	0
g__Musa	193	88	253	17	162	148	279	365	352	82	674	259	122	132	166	356	287	284	100	90	228	308	214	225	241	378	208	109	131	280	533	194	134	139	851	114	144	84	198	170	207	287	57	183	83	230	223	371	165
g__Musicola	35	0	0	0	0	0	0	13	0	47	0	0	0	0	0	0	0	0	91	26	0	0	40	0	0	0	45	0	0	0	0	0	0	48	0	12	0	0	0	125	0	33	0	0	107	0	0	10	0
g__Mycetocola	0	0	0	7	68	198	0	11	0	22	72	0	89	10	44	17	76	196	98	0	0	0	0	34	17	0	0	28	18	13	0	158	0	29	59	18	0	65	0	7	9	33	10	237	20	75	41	60	21
g__Mycetohabitans	21	0	0	0	68	359	0	12	0	23	0	0	0	36	0	25	7	0	9	0	0	0	0	0	0	0	0	0	0	0	0	0	0	0	0	19	0	0	0	0	15	0	0	0	0	0	0	0	25
g__Mycoavidus	0	0	0	0	0	0	0	14	13	0	0	0	0	0	0	0	0	0	0	17	0	0	0	0	0	0	0	0	0	0	0	0	0	0	0	0	0	37	0	0	0	0	0	0	12	0	13	0	0
g__Mycobacterium	800	945	679	503	784	1084	726	773	565	657	718	420	818	590	1088	485	507	1010	1179	1006	1187	756	778	642	1424	487	1159	1582	845	507	493	476	1204	1036	437	383	532	761	967	506	447	401	835	715	772	677	640	632	1036
g__Mycobacteroides	44	111	144	96	63	55	55	121	129	35	0	80	35	23	70	58	219	84	67	0	196	57	17	33	0	23	39	350	76	0	37	357	14	20	0	79	0	115	0	50	198	16	25	24	63	75	21	27	42
g__Mycolicibacillus	28	23	19	0	0	0	15	0	0	13	0	15	0	0	0	0	8	0	0	0	65	0	29	0	0	62	0	25	0	0	0	0	26	108	0	22	0	380	0	75	0	150	15	0	23	22	0	179	9
g__Mycolicibacter	0	70	0	50	96	41	71	69	36	177	12	105	115	68	75	103	0	0	22	7	65	91	169	26	27	58	102	0	119	161	124	154	75	27	95	12	33	23	136	90	54	114	99	23	18	86	265	285	104
g__Mycolicibacterium	683	464	655	794	809	678	803	707	847	1448	400	1351	645	710	559	861	883	720	652	942	739	882	821	703	532	594	962	1489	833	823	326	934	1026	620	799	814	458	608	961	979	838	1811	564	439	927	868	734	1142	1500
g__Mycoplasma	115	0	20	7	74	0	0	125	0	80	26	0	36	53	87	90	28	34	59	20	16	0	13	46	115	41	24	79	30	40	116	99	60	0	60	198	70	35	69	0	17	33	140	49	128	35	0	91	33
g__Mycoplasmoides	0	0	0	0	0	0	0	0	0	36	0	0	0	0	0	20	20	0	11	0	0	128	0	0	0	0	14	23	0	0	0	0	0	0	0	0	0	0	0	0	0	0	30	0	0	0	0	13	0
g__Mycoplasmopsis	0	0	24	13	13	47	0	75	0	28	54	27	44	26	25	91	80	113	0	38	24	26	33	55	0	16	107	45	0	31	14	11	48	0	0	63	60	0	105	34	0	0	19	0	89	0	32	15	18
g__Myroides	34	17	9	29	47	85	0	0	32	21	39	146	50	78	25	28	58	56	49	29	28	30	24	46	164	82	6	25	69	94	33	40	27	0	44	102	43	10	31	15	59	23	213	139	12	84	29	0	22
g__Myxococcus	90	158	26	7	16	47	174	149	110	186	0	81	107	130	122	76	36	137	37	95	114	145	15	119	116	0	216	457	55	175	26	13	0	54	44	13	0	53	152	30	70	289	58	26	0	43	66	72	25
g__Nakamurella	40	55	41	11	115	0	47	12	0	27	12	52	9	154	24	0	0	55	20	15	107	0	14	12	29	0	39	36	22	11	30	0	11	0	37	0	0	65	32	0	0	0	81	32	13	11	23	25	8
g__Nakaseomyces	0	0	18	0	28	0	0	0	0	6	0	0	0	6	55	0	0	109	34	0	0	20	29	25	16	0	0	0	10	8	28	0	0	0	0	0	18	0	0	23	0	0	36	0	0	0	15	0	0
g__Nanchangia	0	0	104	0	0	0	0	52	12	0	0	18	13	0	0	0	0	0	0	0	32	0	0	37	0	0	80	0	0	0	0	0	0	0	0	0	0	10	0	0	0	0	17	0	0	0	0	0	0
g__Nannocystis	0	17	0	41	0	15	22	0	0	7	18	0	0	0	27	0	7	17	26	0	21	0	0	0	0	0	0	15	8	12	0	0	0	0	0	9	0	0	0	45	12	0	30	0	0	0	0	11	41
g__Natranaeroarchaeum	0	0	10	0	0	0	0	0	0	0	0	0	0	0	0	0	0	0	0	0	0	0	0	0	0	0	0	15	0	0	0	0	0	0	0	0	0	0	0	0	0	0	0	0	9	0	0	0	0
g__Natranaerobius	0	0	0	0	0	0	0	0	0	0	0	0	0	0	0	0	0	0	0	0	0	0	0	10	0	11	0	0	0	0	0	0	0	0	0	0	10	0	0	0	0	0	0	0	0	0	0	0	0
g__Natranaerofaba	0	0	0	9	0	0	0	0	0	0	0	0	0	0	0	12	0	0	0	0	0	0	0	0	0	0	17	0	0	0	0	0	10	0	0	0	0	0	0	0	0	0	0	0	0	0	0	0	0
g__Natrarchaeobaculum	0	0	0	0	0	0	0	0	0	27	0	0	0	0	0	0	0	0	0	0	0	0	0	0	0	0	0	0	0	0	0	0	0	0	0	0	0	0	0	0	11	0	0	0	0	0	0	0	0
g__Natrialba	0	0	0	0	0	0	0	0	0	0	0	0	0	0	0	0	0	0	0	0	0	0	0	0	0	16	0	0	0	0	0	23	0	0	0	0	14	0	0	0	0	0	0	0	0	0	0	0	0
g__Natribaculum	0	0	0	0	0	0	0	13	0	0	0	0	0	0	0	0	0	0	16	0	0	0	0	0	20	0	0	0	0	0	0	0	0	0	0	0	0	0	5	0	0	0	0	0	0	0	0	0	0
g__Natrinema	16	20	20	28	0	0	22	0	0	24	0	0	45	0	25	15	0	0	0	8	19	0	0	8	36	0	53	28	10	6	0	0	36	0	79	26	0	0	6	0	0	11	51	0	0	0	0	10	11
g__Natronobacterium	0	0	0	0	0	0	0	0	16	0	0	0	0	0	0	0	8	0	0	0	0	0	0	0	0	36	0	0	0	0	0	0	0	0	0	0	0	0	0	0	0	0	45	0	0	0	0	0	0
g__Natronobiforma	0	0	0	0	0	0	0	0	0	0	0	0	0	0	0	0	0	0	0	0	0	0	0	0	8	14	0	0	0	0	0	0	0	24	0	0	0	0	0	0	0	0	0	0	0	0	0	14	0
g__Natronococcus	22	0	17	0	0	0	0	0	0	0	0	0	0	0	0	0	0	0	0	0	0	47	0	14	0	12	0	0	9	6	0	0	0	0	0	0	0	0	0	0	7	0	19	23	0	14	0	0	0
g__Natronomonas	0	0	13	0	11	51	0	19	13	42	0	0	47	18	196	0	29	0	51	26	21	24	11	9	30	17	37	17	11	17	19	89	0	10	59	0	0	0	86	84	0	0	0	0	19	19	140	28	0
g__Natronorubrum	16	0	0	0	0	0	0	0	0	0	0	12	0	0	0	0	0	29	0	0	87	0	32	0	11	7	0	0	0	45	26	0	0	10	0	12	0	0	0	0	0	0	40	0	58	27	10	0	0
g__Natronosporangium	0	43	0	0	0	0	0	0	0	16	0	0	0	0	0	0	0	68	0	19	0	0	33	0	0	0	0	0	14	0	0	0	0	22	34	0	0	0	0	0	0	0	0	0	0	0	0	0	0
g__Naumovozyma	0	44	0	0	20	0	10	28	16	8	0	0	0	0	53	40	19	0	0	0	68	74	31	167	0	67	7	11	19	0	0	15	15	0	0	33	44	20	11	0	53	0	0	0	0	0	0	9	0
g__Nautilia	0	0	0	0	169	0	15	10	144	25	0	0	0	0	0	0	8	41	0	14	0	41	0	0	0	25	0	4	77	0	0	0	0	0	0	0	0	0	15	30	23	140	0	0	0	0	0	0	0
g__Ndongobacter	9	16	42	38	0	0	43	13	10	0	0	59	0	9	33	0	0	0	13	29	38	0	0	56	0	0	389	0	0	0	0	18	14	0	81	36	0	66	17	0	28	17	12	0	20	65	0	98	120
g__Neisseria	339	498	240	260	549	261	413	674	199	401	692	718	255	346	339	256	835	911	345	305	248	813	337	319	344	547	221	287	1285	567	250	660	259	475	223	766	359	277	407	511	326	265	289	165	145	228	529	340	331
g__Neoasaia	23	0	0	0	0	0	0	36	0	0	0	0	0	23	0	0	0	0	0	0	0	0	0	0	0	0	0	0	0	0	0	0	0	0	0	14	0	0	0	0	0	97	0	0	0	0	0	0	0
g__Neobacillus	83	161	201	240	126	328	95	69	148	37	126	509	126	63	0	181	82	34	82	293	46	132	213	84	26	44	250	109	79	503	456	128	145	107	30	582	96	159	59	142	11	183	39	32	82	174	267	143	108
g__Neochlamydia	0	0	0	0	0	19	23	0	0	0	0	0	0	0	0	0	0	26	0	0	0	0	7	0	0	0	0	0	0	0	0	0	14	0	0	0	0	0	0	0	0	0	0	0	0	0	0	0	0
g__Neokomagataea	0	0	0	0	0	0	0	0	0	0	0	0	0	0	0	0	0	0	0	0	0	0	0	0	0	0	32	0	0	0	0	0	0	0	0	0	0	0	0	0	0	0	0	0	0	0	0	0	69
g__Neomicrococcus	0	0	0	19	23	10	0	0	0	0	0	0	0	0	0	0	0	0	0	0	0	0	0	0	0	0	0	0	0	0	0	0	29	49	0	0	0	0	0	0	0	0	19	0	148	0	0	0	0
g__Neorhizobium	34	105	0	159	130	313	87	66	15	47	0	0	24	20	29	246	82	56	139	0	14	0	81	75	0	126	73	7	11	120	249	27	68	73	0	55	0	124	83	65	157	0	210	0	52	120	162	81	56
g__Neorickettsia	0	25	0	0	8	0	0	0	0	0	0	0	0	0	0	0	0	0	0	0	0	0	0	0	0	0	0	0	0	0	0	0	0	0	0	0	0	0	0	0	19	0	0	0	0	0	0	0	0
g__Neospora	181	0	0	0	10	0	10	14	0	40	0	0	0	0	0	0	0	0	258	0	0	0	0	19	19	42	14	18	19	49	10	12	60	0	0	22	0	0	57	52	11	157	0	0	32	10	0	0	48
g__Neotabrizicola	0	0	0	39	55	0	0	0	0	10	29	0	23	0	0	0	0	0	153	178	0	0	0	18	0	0	5	15	0	0	0	0	0	0	0	0	0	0	0	0	12	0	0	0	0	0	12	17	11
g__Neptunomonas	0	0	12	6	20	35	0	18	0	0	0	27	0	0	84	16	69	18	0	0	24	0	29	56	0	0	9	0	0	0	0	0	0	0	0	0	758	38	0	0	223	38	0	0	0	0	0	0	0
g__Nesterenkonia	80	0	61	0	7	30	0	48	11	179	0	0	23	0	11	0	34	16	122	87	0	36	0	22	71	0	30	0	0	30	12	0	11	57	28	79	22	0	0	129	0	0	8	0	0	46	0	10	0
g__Neurospora	0	0	0	0	17	106	0	24	0	115	0	35	0	34	14	11	0	0	167	178	15	0	12	11	45	0	61	59	12	14	27	17	0	0	0	12	0	23	24	0	19	0	18	0	0	0	7	22	0
g__Niabella	28	0	0	11	24	0	8	0	0	0	92	0	0	32	50	14	47	49	0	0	0	64	0	0	0	0	17	7	0	0	0	39	13	0	0	9	55	17	16	11	7	0	0	0	0	0	24	0	19
g__Niallia	0	39	142	62	106	38	7	48	78	0	11	135	35	82	43	71	83	137	57	61	25	97	80	113	50	0	204	3	89	45	10	101	72	24	0	69	0	0	13	57	41	125	51	0	175	21	108	16	32
g__Niastella	0	0	0	0	60	131	0	0	0	0	0	0	39	0	11	0	72	0	9	0	0	88	7	11	42	0	25	97	0	0	0	0	82	0	0	16	79	14	11	0	14	0	7	0	0	10	44	25	0
g__Nibribacter	0	29	49	5	0	29	15	25	23	46	0	30	26	0	19	36	9	0	0	44	28	0	22	0	0	14	32	0	8	39	0	62	0	0	0	0	0	30	62	0	0	287	11	0	16	0	34	17	44
g__Nibricoccus	49	0	0	0	0	20	16	10	0	0	0	23	0	9	0	18	202	0	130	0	0	25	0	57	0	15	0	12	0	0	46	95	11	0	0	0	61	12	0	169	14	135	11	0	172	0	26	0	0
g__Nicoliella	68	0	0	0	0	0	0	0	0	0	0	0	0	0	0	0	0	0	0	0	0	0	301	0	0	0	16	0	0	0	0	0	0	0	31	0	0	0	0	0	67	0	0	0	0	0	0	0	0
g__Nicotiana	544	252	871	371	563	3088	1275	884	820	377	413	1202	771	576	712	1057	266	567	600	863	798	1648	516	1558	355	1353	409	525	190	399	840	1081	713	567	1029	422	1017	1256	383	1511	894	1047	845	481	575	1065	395	521	979
g__Nisaea	0	0	0	38	0	42	0	12	25	0	0	78	0	0	49	28	0	0	0	59	18	0	0	0	0	0	7	0	12	0	0	9	12	59	0	66	70	45	0	0	36	44	48	28	134	50	25	17	63
g__Nissabacter	24	64	122	130	240	16	34	168	134	60	0	148	76	87	147	251	65	88	48	19	102	34	0	71	185	40	30	0	12	178	75	207	22	0	0	23	0	95	78	68	79	0	61	39	20	0	0	41	16
g__Nitratifractor	0	0	0	16	43	0	0	0	25	97	0	0	11	0	0	0	0	0	56	26	0	23	0	0	11	28	9	73	0	11	0	17	19	0	20	0	0	59	52	0	0	0	18	0	0	0	24	0	0
g__Nitratireductor	0	0	30	0	0	0	46	10	0	72	0	0	0	0	54	0	0	84	0	30	0	19	18	14	0	21	0	78	0	9	0	40	0	0	0	0	82	0	11	0	14	16	36	0	0	0	21	0	61
g__Nitratiruptor	0	9	16	0	139	17	180	0	0	0	0	0	0	26	0	0	26	0	0	77	0	45	0	0	104	0	139	0	0	10	56	0	24	0	12	22	0	12	0	0	0	0	15	29	531	25	8	0	29
g__Nitrincola	70	0	0	0	0	0	0	71	15	0	0	0	0	0	60	31	626	59	0	0	78	28	230	0	47	7	22	0	0	0	0	0	0	0	0	224	93	24	129	0	0	0	32	0	63	53	0	0	14
g__Nitrobacter	0	9	0	12	27	0	12	0	0	0	0	0	0	32	0	27	8	0	0	0	0	0	0	0	0	20	8	0	0	0	0	0	7	0	0	0	0	0	33	0	0	0	0	0	0	0	5	0	13
g__Nitrogeniibacter	0	0	33	0	29	0	0	31	0	12	0	0	8	0	0	55	0	20	21	76	15	39	0	9	0	0	32	43	42	15	20	0	15	0	0	12	0	18	46	0	25	0	0	0	0	17	0	0	48
g__Nitrosococcus	0	0	24	0	0	0	136	12	0	13	59	0	0	0	18	13	65	118	16	0	0	0	0	10	0	50	0	48	0	31	0	54	39	23	24	0	0	0	0	0	21	34	0	0	0	27	0	11	0
g__Nitrosomonas	0	27	18	14	0	71	12	26	90	84	0	27	53	28	85	60	387	28	0	54	14	0	0	55	0	50	76	133	501	0	0	41	0	0	26	46	0	25	20	94	15	59	0	32	60	0	22	125	168
g__Nitrosophilus	0	34	0	0	10	7	53	9	0	26	0	0	0	33	0	22	0	0	0	0	0	0	0	50	0	0	0	0	13	45	44	0	0	0	0	0	0	0	0	0	0	0	0	0	0	0	0	0	0
g__Nitrosopumilus	23	0	54	63	0	15	0	47	0	8	0	26	18	179	16	0	0	40	0	0	0	0	0	58	0	11	29	0	0	23	0	34	18	49	0	123	0	28	41	150	0	72	0	0	0	8	15	111	109
g__Nitrososphaera	0	0	0	0	0	0	0	0	0	0	0	0	0	13	0	0	21	0	0	0	0	0	0	6	0	0	0	0	0	0	0	0	0	0	0	0	0	19	0	0	0	0	0	0	0	0	0	0	0
g__Nitrosospira	31	0	0	33	12	7	0	11	17	62	0	0	22	94	0	17	0	0	0	16	71	0	0	10	0	17	16	102	17	0	0	0	0	9	0	14	0	8	0	0	0	17	26	0	33	0	0	0	8
g__Nitrospina	20	50	57	6	19	0	0	0	0	17	0	0	0	7	23	0	0	0	0	0	23	22	24	16	0	0	0	14	0	16	28	0	0	11	0	0	65	0	0	0	0	0	0	95	88	0	0	79	0
g__Nitrospira	0	0	10	24	0	19	35	8	59	24	0	0	16	52	0	17	11	0	2791	21	54	30	13	0	117	0	41	0	48	79	0	90	0	14	0	0	0	0	131	165	97	0	44	0	153	57	57	13	104
g__Nitrospirillum	11	52	55	173	38	0	16	215	206	85	0	156	61	130	27	13	14	32	61	96	61	10	0	36	15	102	0	29	32	19	155	0	35	12	0	23	18	134	104	0	81	0	98	0	41	96	34	107	7
g__Niveibacterium	0	0	0	0	11	0	17	0	0	26	0	0	30	0	0	0	0	104	0	0	0	0	0	0	0	0	0	22	0	0	12	0	0	19	0	0	0	44	0	18	9	89	0	0	0	0	0	0	0
g__Niveispirillum	9	0	0	0	0	0	9	14	0	6	0	36	0	17	0	0	0	19	17	0	16	0	38	40	0	17	45	17	12	0	0	0	0	0	0	0	0	0	0	31	135	0	43	27	36	0	0	7	0
g__Nocardia	934	512	517	411	486	306	442	557	394	542	849	478	351	603	399	366	1380	666	750	219	216	136	441	385	562	416	488	361	584	387	557	133	1152	1047	368	921	640	481	739	735	176	232	645	1626	864	704	610	781	683
g__Nocardioides	607	452	569	776	357	792	452	941	246	571	639	977	837	962	276	379	1218	422	552	575	572	547	708	608	284	386	269	1606	503	663	378	242	565	757	409	458	481	487	514	780	907	408	575	403	679	569	700	535	631
g__Nocardiopsis	70	97	0	57	253	57	116	26	182	33	15	24	279	36	27	20	38	178	48	143	137	31	69	153	102	0	26	76	40	340	113	84	130	13	55	10	113	90	74	32	64	39	152	48	22	20	90	33	54
g__Nodularia	0	0	0	10	0	0	0	0	0	0	0	42	22	23	0	0	0	0	0	30	46	0	0	0	27	0	19	143	0	7	0	43	0	0	0	0	0	0	0	7	10	0	17	70	0	0	41	0	0
g__Nonlabens	0	13	25	0	47	19	9	23	0	27	10	0	12	72	0	0	6	0	29	139	19	16	0	72	50	0	118	51	10	39	15	46	75	0	263	12	90	0	307	0	0	0	95	0	16	15	61	0	31
g__Nonomuraea	206	300	134	106	187	143	241	207	0	204	37	25	146	97	111	67	0	0	32	160	288	74	242	82	167	106	209	196	24	46	58	323	120	59	233	125	0	143	328	87	42	0	43	66	121	85	214	86	206
g__Nordella	59	0	18	0	0	30	0	0	32	52	0	21	0	39	0	0	0	0	0	28	36	120	0	0	0	0	0	0	0	0	0	0	33	114	0	0	0	0	0	0	0	0	50	21	0	18	0	0	0
g__Nosocomiicoccus	0	0	0	0	0	0	0	0	0	0	0	0	0	9	0	0	0	0	0	0	0	36	0	0	0	0	0	0	0	0	10	0	20	0	0	0	0	0	0	0	16	0	0	0	0	0	0	16	0
g__Nostoc	466	99	63	199	260	157	169	124	241	522	536	124	526	125	171	286	328	670	178	107	444	334	336	128	405	766	145	340	244	69	626	440	195	846	422	333	1473	302	547	516	330	1104	107	112	70	875	258	290	450
g__Novacetimonas	66	0	17	15	0	31	0	0	0	25	0	0	13	19	91	0	25	0	13	6	36	0	0	0	64	43	0	0	22	9	0	0	0	0	0	0	0	9	0	0	40	0	24	0	0	0	9	0	13
g__Novibacillus	0	13	0	19	0	60	0	0	0	0	0	0	0	0	12	0	0	15	0	12	0	0	0	0	30	0	43	0	0	0	9	0	0	0	0	0	0	0	0	0	0	0	9	0	33	0	15	0	0
g__Noviherbaspirillum	0	0	0	0	14	0	121	0	0	0	36	38	72	15	0	0	0	0	0	0	116	24	33	0	0	0	46	0	0	18	0	0	0	11	0	0	0	0	44	0	34	0	41	0	0	12	58	6	0
g__Novisyntrophococcus	170	522	199	201	191	42	641	129	176	476	190	63	589	259	105	546	165	199	116	304	133	282	645	275	122	522	492	244	465	119	118	28	274	423	161	587	116	243	230	281	137	110	215	181	136	555	153	335	210
g__Novosphingobium	166	113	120	279	91	141	316	240	184	119	159	174	261	136	163	15	492	147	214	160	267	668	508	92	245	538	307	79	435	839	115	155	624	729	65	138	372	242	654	592	194	118	198	127	309	158	327	266	88
g__Novosphingopyxis	0	0	0	0	0	0	9	0	0	0	0	0	0	0	0	0	0	0	0	0	0	0	0	0	0	0	0	15	0	0	0	0	33	0	0	132	0	0	0	0	0	0	20	0	0	0	0	0	0
g__Nymphaea	978	207	137	105	121	268	78	114	934	47	161	157	134	27	335	129	588	45	510	67	68	139	271	46	211	212	114	66	108	249	399	179	192	73	255	512	360	411	374	482	696	783	75	289	142	237	334	250	383
g__Obesumbacterium	0	0	0	0	9	67	0	0	0	0	0	0	22	19	0	0	0	12	8	12	0	50	0	0	76	0	49	0	0	0	0	0	0	57	0	0	0	14	18	0	0	0	0	0	0	0	11	0	0
g__Obolenskvirus	0	0	0	0	0	0	0	0	0	0	0	0	0	0	0	0	0	0	0	0	0	0	0	0	0	0	0	0	0	0	0	0	0	0	0	0	0	0	0	0	0	0	0	0	0	0	0	0	0
g__Occallatibacter	0	0	0	0	9	0	0	18	0	29	0	0	0	0	0	0	0	0	0	0	0	0	0	0	0	9	11	34	0	7	0	0	0	13	0	0	0	0	8	0	0	0	15	0	0	0	0	0	20
g__Occultella	0	0	46	0	11	0	0	29	0	0	0	0	0	30	39	0	0	19	38	59	0	0	13	0	0	0	11	0	58	0	0	146	0	0	0	29	0	0	13	0	0	33	0	0	101	0	0	62	24
g__Oceanicoccus	776	0	0	10	0	0	0	0	0	0	0	0	18	13	0	0	0	0	0	8	0	0	0	0	0	0	0	0	0	0	0	0	0	15	0	0	0	0	0	30	0	0	0	23	0	0	0	0	0
g__Oceanicola	0	12	0	0	0	0	0	0	0	15	0	0	21	10	0	0	0	0	0	0	0	0	0	0	10	0	0	0	0	0	0	0	14	0	0	0	0	0	0	0	37	0	0	0	0	0	0	0	0
g__Oceanidesulfovibrio	0	0	11	8	0	33	0	0	8	0	0	17	0	0	35	14	12	0	0	0	0	0	0	6	10	0	0	0	0	9	0	0	0	0	0	0	0	41	0	0	0	0	0	0	14	0	0	13	20
g__Oceanihabitans	0	0	0	0	0	14	0	15	0	0	0	0	0	0	0	0	0	0	21	0	0	0	0	0	0	21	0	0	0	0	0	0	0	0	0	0	0	0	0	0	0	0	34	0	0	0	0	24	0
g__Oceanimonas	66	0	55	29	0	0	0	0	0	6	0	0	0	53	0	0	0	0	72	12	0	0	0	6	0	0	0	147	0	0	13	0	0	0	0	53	0	0	11	101	0	0	0	0	9	0	0	45	0
g__Oceanirhabdus	14	43	66	0	0	17	36	21	16	0	0	0	0	0	0	0	0	0	22	0	0	112	0	15	0	0	0	37	0	37	22	4267	46	0	40	0	0	34	9	0	0	0	0	0	0	0	8	0	61
g__Oceanisphaera	0	15	0	53	23	0	48	0	0	6	0	12	16	0	0	19	23	0	8	84	20	46	27	0	41	0	0	114	16	46	12	0	0	12	0	0	0	47	19	49	0	27	21	0	0	13	49	41	0
g__Oceanispirochaeta	0	0	0	13	18	0	0	0	12	0	0	0	12	0	0	0	0	0	0	0	0	18	0	0	0	0	0	0	0	0	0	0	24	0	0	0	0	0	0	0	0	0	0	0	0	0	0	22	0
g__Oceanithermus	0	26	36	7	0	0	0	16	31	0	0	0	0	0	41	0	0	0	0	0	0	0	0	0	35	0	0	0	0	0	0	0	0	18	0	0	0	11	0	0	0	0	0	50	9	0	0	36	11
g__Oceanobacillus	10	271	45	48	145	72	200	0	16	84	0	350	0	64	18	0	34	57	132	78	94	36	137	38	152	31	180	79	0	0	157	106	66	180	395	324	0	346	296	180	273	283	90	57	418	254	8	351	293
g__Oceanotoga	0	8	0	0	0	0	12	0	8	0	0	0	0	0	0	27	0	0	0	0	0	0	0	0	0	10	0	8	0	0	0	0	0	0	0	0	0	0	0	0	0	21	0	0	0	0	0	0	0
g__Octadecabacter	108	0	0	7	0	0	0	81	0	35	0	0	0	107	136	0	6	254	121	14	68	36	151	191	146	55	0	0	20	0	0	52	0	0	114	0	39	67	0	0	23	113	0	44	59	13	77	0	0
g__Odoribacter	11	0	0	30	0	47	14	96	42	230	13	8	0	23	100	90	13	107	158	0	21	129	32	13	42	50	25	0	27	0	8	110	16	23	0	289	530	9	9	14	0	107	68	44	43	47	27	26	75
g__Oecophyllibacter	0	0	0	19	0	0	24	0	0	0	0	29	0	0	15	26	0	62	0	83	40	0	28	0	0	44	28	109	70	21	0	0	0	0	0	68	0	8	42	16	0	0	44	0	12	36	0	0	36
g__Oenococcus	0	38	13	37	42	0	91	41	20	0	15	29	40	53	157	166	19	10	878	0	0	9	33	49	41	28	33	14	49	47	27	12	39	48	0	42	33	0	61	20	13	0	133	0	60	0	75	35	0
g__Oerskovia	15	55	15	0	56	0	0	121	0	0	17	0	0	12	42	0	28	0	0	0	0	0	25	0	13	0	0	16	69	0	0	0	63	32	0	0	0	0	14	0	19	0	0	0	0	33	51	15	0
g__Ogataea	0	0	0	0	0	17	0	0	0	19	0	0	0	0	0	0	0	0	0	0	0	0	0	0	0	0	37	0	0	0	0	0	0	19	0	0	0	0	19	0	0	0	18	0	0	0	0	0	0
g__Olea	925	133	495	321	465	435	284	392	1255	460	106	221	492	327	216	897	1034	273	3503	308	483	212	210	318	483	267	534	675	208	294	606	1454	312	445	614	811	669	885	593	670	1683	525	498	808	254	478	469	738	1319
g__Oleidesulfovibrio	49	352	278	184	257	474	0	279	0	75	75	198	0	86	222	0	59	0	57	110	151	240	25	126	58	0	187	0	73	299	0	146	0	62	0	88	179	0	337	0	186	179	51	123	201	142	137	175	126
g__Oleiphilus	0	0	64	0	0	0	0	14	0	42	0	0	0	0	0	0	0	0	0	0	0	69	0	0	8	0	0	0	0	0	109	0	0	0	0	0	49	112	0	0	0	30	0	21	45	0	0	0	0
g__Oligella	90	0	0	8	0	0	0	0	0	0	0	16	0	6	0	0	0	0	0	0	12	0	0	0	0	0	0	15	0	0	0	0	0	0	0	0	0	0	0	0	10	0	0	0	0	35	9	0	0
g__Olivibacter	0	0	0	16	0	0	14	44	0	14	0	121	23	0	0	53	0	0	29	0	18	0	0	13	0	16	12	0	19	0	0	0	9	60	0	23	34	26	0	11	54	0	0	0	120	0	12	0	0
g__Olleya	0	0	0	0	0	60	0	16	0	14	0	30	17	0	0	107	0	13	13	0	34	0	17	0	10	0	0	0	37	0	50	49	8	0	0	17	0	0	12	0	0	0	28	0	0	0	0	0	10
g__Olsenella	2987	3034	2073	2459	3074	4834	2818	10812	809	3726	109	1382	883	2345	4681	1683	927	1830	572	714	3229	1102	6110	898	1068	1191	2415	7796	5735	1684	2234	721	1103	2192	498	1138	615	975	1602	2624	1149	1557	1471	1945	629	3904	2413	8251	3428
g__Opitutus	0	9	13	55	31	0	19	49	63	13	37	0	0	29	47	0	50	0	15	78	105	8	0	0	29	139	0	68	10	8	46	16	18	0	0	0	0	0	67	0	0	0	0	22	0	176	17	34	0
g__Oricola	0	0	0	0	0	14	11	15	0	35	12	16	0	7	13	0	523	29	19	63	0	0	51	0	0	30	11	0	41	13	0	10	9	0	21	0	0	0	0	0	21	0	63	18	19	0	14	0	0
g__Orientia	0	0	0	0	0	0	0	0	0	18	0	0	0	7	0	0	0	0	15	0	0	14	0	0	18	0	0	0	0	0	0	0	0	31	0	0	0	0	39	8	0	0	0	0	180	0	0	0	0
g__Ornithinimicrobium	136	32	112	333	61	95	79	97	29	225	952	138	127	50	48	235	1369	225	295	247	60	25	63	335	91	212	45	154	42	18	0	11	263	49	584	360	35	74	93	81	26	1146	37	402	0	403	171	0	123
g__Ornithobacterium	0	0	0	0	123	115	0	0	0	45	0	76	23	8	0	105	0	32	15	0	0	19	0	9	0	0	49	23	0	7	30	20	89	62	0	18	0	27	0	0	14	0	0	11	0	0	26	12	13
g__Orrella	0	0	0	29	40	121	13	0	50	73	0	0	53	68	32	0	88	45	95	127	35	0	13	37	31	34	34	18	31	11	37	0	0	26	21	21	0	72	17	13	0	198	46	0	19	0	128	75	22
g__Orthonairovirus	0	0	0	0	0	0	0	0	0	0	0	0	0	0	29	0	0	0	0	0	0	0	0	0	0	0	0	0	0	0	0	0	0	15	0	0	0	0	0	0	0	0	0	0	0	0	13	0	0
g__Orthopneumovirus	0	0	0	0	0	0	0	0	0	0	0	0	0	0	0	0	0	0	0	0	0	0	0	0	0	0	0	0	0	0	0	0	0	0	0	0	0	0	0	0	0	0	0	20	0	0	0	0	0
g__Oryza	360	134	259	225	276	252	201	306	223	246	251	213	311	231	225	549	249	124	306	258	169	197	258	278	326	444	287	300	57	351	540	432	241	195	171	92	368	270	244	184	304	544	318	160	298	358	313	240	206
g__Oryzomicrobium	0	0	0	138	0	73	0	0	0	6	0	0	0	0	0	0	52	0	63	0	0	0	0	38	0	0	0	14	0	0	137	0	0	0	0	0	0	0	0	0	56	0	8	0	0	0	0	0	46
g__Oscillatoria	0	0	0	37	0	0	14	0	0	0	0	287	0	51	21	20	54	0	19	0	0	0	0	0	0	0	16	0	0	12	14	63	0	0	0	0	0	46	7	0	0	0	0	76	0	0	0	0	0
g__Oscillibacter	1743	1117	1563	1753	1796	878	3277	1522	834	1942	208	966	2176	1276	1703	1400	620	2425	1249	1316	1650	1435	1337	1089	864	1886	2029	1423	783	1248	1346	1325	1268	496	1028	745	1027	1309	1282	1718	991	881	1904	330	1654	1056	1385	2188	2151
g__Ostreococcus	0	0	44	9	21	59	0	57	47	0	0	21	0	0	0	23	52	0	41	61	13	40	24	0	166	86	48	0	52	0	0	0	25	49	0	46	68	0	16	0	0	0	32	0	0	0	29	0	0
g__Otariodibacter	0	0	0	0	0	0	0	0	0	0	0	0	0	0	0	0	0	0	0	0	0	0	0	0	0	0	0	0	0	19	0	0	21	0	0	0	0	0	0	0	0	0	0	0	0	0	0	0	0
g__Ottowia	0	38	51	64	63	0	129	0	0	0	22	71	0	52	72	55	0	56	68	0	31	23	15	0	64	29	33	0	9	9	0	0	6	104	29	79	87	60	68	0	74	0	184	0	0	0	25	51	47
g__Owenweeksia	0	0	0	11	0	0	0	0	0	0	0	0	0	0	0	0	0	0	0	0	0	0	0	44	0	169	0	33	0	0	0	217	0	0	0	0	30	0	0	0	0	0	0	0	0	0	0	8	0
g__Oxalobacter	153	49	12	0	204	31	43	0	33	114	23	103	29	184	25	57	433	118	122	0	0	120	16	22	102	21	102	19	271	158	0	0	76	136	0	0	174	0	22	133	0	0	65	546	40	99	78	0	13
g__Oxynema	0	0	0	0	16	0	0	0	63	0	0	0	0	0	0	0	0	0	0	0	27	0	0	0	0	0	0	0	0	0	0	0	0	0	0	0	0	0	7	0	0	15	0	0	0	13	0	0	0
g__Pacificitalea	0	0	0	0	7	0	0	10	8	43	0	17	0	0	0	30	0	0	18	0	0	0	49	29	0	0	0	0	0	0	0	0	46	0	0	0	0	0	0	0	0	0	0	0	0	0	26	0	0
g__Pacinivirus	0	0	0	0	0	0	0	0	0	0	0	0	0	0	0	0	0	0	0	0	0	0	27	0	0	0	0	0	0	0	0	528	0	0	0	234	140	98	73	60	0	0	0	0	0	126	86	47	20
g__Paenalcaligenes	8	0	0	0	0	0	0	0	0	0	0	0	0	0	0	0	0	0	0	0	0	0	0	0	0	0	0	0	0	0	0	0	0	0	0	0	0	0	0	0	0	0	0	0	0	0	0	0	0
g__Paenalkalicoccus	0	0	0	0	0	0	0	0	0	0	0	0	0	0	0	36	0	0	0	0	0	0	11	0	0	0	0	0	0	0	0	0	0	0	0	32	0	0	0	18	0	0	0	0	10	0	0	0	14
g__Paenarthrobacter	0	26	82	24	0	29	10	175	0	18	14	15	0	35	45	82	264	79	0	69	0	18	51	55	38	22	0	12	37	0	47	53	24	0	86	152	43	38	16	68	9	38	29	0	30	24	0	0	7
g__Paenibacillus	4369	8327	7110	7307	7788	4409	7828	4757	5753	5785	2723	5208	8760	4920	5973	6033	7314	4807	4593	6317	5596	12092	7716	5212	5699	9993	8664	7413	4481	6752	7307	5067	6838	5107	7245	4320	5240	7062	9218	5387	5510	6140	5596	3506	6143	4773	6678	5883	6543
g__Paeniclostridium	0	0	117	0	0	0	0	14	0	0	0	45	45	19	0	0	38	0	0	0	17	21	30	0	11	41	40	2	0	6	6	19	84	0	35	12	0	56	13	0	13	0	0	0	0	45	25	0	0
g__Paeniglutamicibacter	0	0	46	20	0	0	0	26	0	30	0	0	0	8	0	16	4	0	10	38	38	0	0	0	0	76	23	11	29	9	0	0	0	19	0	55	0	12	11	0	21	0	34	17	0	0	129	24	22
g__Paenisporosarcina	0	0	0	0	0	0	0	0	0	0	12	26	31	54	0	0	42	29	0	24	0	0	37	0	0	0	0	0	0	7	26	0	41	16	50	0	16	0	0	0	69	64	25	0	0	12	0	0	0
g__Pahexavirus	0	0	0	0	6	0	44	0	0	0	0	0	0	0	0	0	0	0	0	19	0	0	0	0	0	0	0	0	0	0	0	0	0	0	0	0	0	0	0	0	0	0	0	0	0	0	0	0	0
g__Pajaroellobacter	66	0	32	0	93	0	6	0	0	47	0	0	0	0	22	0	0	0	0	0	28	0	26	51	0	0	0	43	0	0	0	0	13	0	0	0	0	0	0	16	0	0	0	0	0	0	0	0	0
g__Paludibacter	41	77	17	0	0	53	0	0	0	0	0	0	84	0	31	61	21	95	0	0	0	40	0	92	8	40	0	0	0	76	0	67	57	0	0	80	906	108	176	26	1050	29	90	26	129	65	83	43	14
g__Paludibacterium	0	0	78	69	13	61	0	14	98	38	0	100	19	61	151	13	83	14	118	61	61	63	27	43	0	27	94	24	25	28	60	85	57	0	106	0	0	45	55	8	45	66	184	152	13	72	170	71	144
g__Paludibaculum	120	0	0	46	22	0	0	36	0	707	0	0	0	14	0	31	94	0	1328	0	19	84	0	59	0	0	84	0	18	40	0	0	0	12	0	54	0	0	22	15	20	0	75	0	31	11	26	57	0
g__Paludisphaera	0	0	12	0	0	0	23	0	0	0	0	0	0	0	0	0	0	0	0	0	0	0	0	0	0	0	45	0	0	0	11	0	0	0	0	0	0	0	17	31	0	0	22	0	22	0	0	0	0
g__Pamirivirus	0	0	1985	0	11	70	0	38	15	12	0	22	40	0	24	31	8	0	131	0	19	229	0	223	14	18	47	47	0	27	19	168	59	0	149	0	0	38	0	0	0	55	0	51	0	45	21	12	51
g__Panacibacter	48	0	0	0	10	0	0	0	0	0	0	0	30	0	0	0	0	0	0	12	0	12	0	0	0	0	0	15	0	0	0	0	0	0	0	0	0	0	0	0	15	0	19	189	0	0	0	11	0
g__Pandoraea	189	280	145	167	196	53	79	118	278	49	834	17	40	385	46	97	491	157	270	176	106	265	218	61	271	120	42	235	169	126	357	22	136	237	63	85	149	130	34	256	101	207	142	171	57	116	97	282	132
g__Pandoravirus	0	0	0	0	0	19	0	26	0	0	0	0	0	0	0	0	0	0	0	0	0	0	0	0	16	0	0	9	0	0	0	0	0	0	0	0	0	0	0	0	0	0	7	0	27	0	0	10	0
g__Panicum	353	256	585	441	258	349	264	723	325	448	739	444	151	806	263	254	481	1503	227	425	350	458	391	521	381	453	477	325	370	480	971	449	645	516	263	614	619	364	391	237	256	773	447	1131	516	476	549	594	299
g__Pannonibacter	10	0	0	0	25	25	13	50	22	57	0	33	17	0	0	0	20	20	14	16	22	48	31	11	15	30	33	39	0	20	0	20	20	0	22	0	57	0	0	28	0	0	15	0	10	42	46	53	14
g__Pantoea	910	389	787	795	1767	931	407	1139	2184	803	1306	957	609	1451	441	860	3615	953	667	503	516	766	1007	479	623	503	585	426	4806	905	175	521	1479	1071	239	1283	349	761	207	369	666	886	338	1173	686	737	698	1249	718
g__Papaver	526	378	1446	1158	484	896	513	796	1081	407	392	3496	718	767	979	918	684	1434	809	467	875	1176	526	582	1934	528	4123	1902	392	365	2845	3615	883	835	1853	5075	1055	4802	693	269	1493	848	952	997	876	664	1728	812	930
g__Parabacteroides	739	656	582	840	907	724	525	1434	834	481	1332	679	675	743	1070	794	1991	1699	1709	1302	939	1249	610	1466	2126	2651	1040	705	319	783	768	1375	1249	584	984	1671	3909	1016	1037	1183	2304	3152	1558	1346	1091	773	986	1204	1558
g__Paraburkholderia	515	141	289	217	305	391	211	540	139	725	298	160	425	398	228	136	397	253	584	571	311	219	227	509	711	309	262	258	327	270	423	95	431	298	357	512	135	641	664	522	433	196	646	644	400	364	374	270	308
g__Parachlamydia	0	0	0	32	0	11	0	0	0	0	0	0	0	0	0	0	0	0	0	0	0	0	0	17	0	0	0	0	0	7	0	0	65	0	0	0	0	30	12	14	0	0	10	0	0	0	17	0	0
g__Paracholeplasma	0	0	34	18	0	30	0	0	0	0	0	0	20	13	0	16	5	15	36	0	0	0	8	0	0	14	0	0	15	17	49	0	0	20	21	37	0	15	0	13	0	0	0	0	0	0	22	17	0
g__Paraclostridium	22	71	25	0	17	0	0	0	41	0	28	12	7	10	10	0	35	18	0	0	19	0	30	0	0	0	14	0	0	25	12	11	267	0	0	12	22	54	0	0	95	0	0	0	0	0	11	0	0
g__Paracoccus	393	1583	602	820	897	278	1534	821	206	1068	16	367	618	825	800	356	695	848	579	1130	410	944	603	831	1384	391	416	584	443	787	390	684	496	259	660	313	439	715	514	470	511	729	732	397	371	407	543	385	988
g__Paraconexibacter	0	0	0	0	12	0	0	0	0	0	0	0	0	0	0	0	0	0	0	0	0	0	0	0	0	18	0	0	0	14	0	0	0	0	0	0	18	0	0	0	20	0	0	0	0	0	0	0	0
g__Paracrocinitomix	0	0	0	0	0	23	11	0	0	0	0	17	24	0	0	10	0	0	23	17	0	0	0	14	0	7	0	27	0	0	73	0	0	0	0	22	0	11	0	0	0	0	21	0	0	0	10	0	0
g__Paradesulfovibrio (ex Waite et al. 2020)	0	0	0	0	0	0	0	0	0	0	0	0	0	7	0	0	8	0	0	0	0	0	0	0	0	51	0	0	0	0	0	0	0	0	0	0	0	0	0	0	0	0	0	0	0	0	6	0	0
g__Paradevosia	46	11	38	0	0	18	0	0	0	0	0	0	19	0	35	85	0	94	240	0	0	0	0	0	0	0	0	0	0	0	12	0	0	0	0	45	0	0	0	0	0	0	15	0	0	11	0	43	0
g__Parafannyhessea	1269	258	955	1320	904	2084	1657	3254	379	1465	197	256	685	1446	2330	1290	3303	699	884	439	1346	349	2764	444	2149	491	1079	27477	1585	1694	300	502	570	671	2244	16421	679	584	605	1152	670	1016	572	2353	201	1800	4745	4853	1545
g__Paraflavitalea	138	0	0	0	13	0	0	0	0	7	11	0	33	0	0	0	83	18	90	20	75	16	76	20	13	19	51	436	10	12	0	0	7	372	129	0	0	47	36	0	23	170	0	85	0	0	303	122	137
g__Parageobacillus	0	29	13	87	35	0	35	16	0	0	0	14	51	0	27	31	15	0	0	0	0	0	19	0	17	35	159	0	0	11	0	0	36	24	0	31	0	22	39	46	0	0	27	0	0	108	0	21	0
g__Paraglaciecola	47	57	0	0	9	0	17	0	16	303	24	0	0	12	0	0	38	0	0	0	49	95	0	0	0	33	15	6	13	0	15	0	12	73	17	0	53	22	14	16	12	0	10	24	13	17	0	121	71
g__Paralcaligenes	0	0	0	0	0	0	38	0	0	0	0	0	21	0	0	0	0	0	0	0	0	0	0	0	0	0	25	0	0	0	0	0	40	0	0	34	0	0	18	0	0	0	0	31	0	0	0	0	0
g__Paraliobacillus	9	0	0	0	0	0	0	37	0	0	0	0	0	0	11	0	21	0	0	0	0	0	12	20	0	0	0	6	0	0	0	0	25	0	0	17	0	0	0	15	0	0	111	0	80	0	0	0	0
g__Paralysiella	15	0	0	0	0	0	14	0	0	19	0	13	0	0	0	0	0	16	0	0	0	7	0	0	0	0	0	9	0	29	19	0	0	0	10	0	0	114	0	0	0	0	0	0	0	0	0	0	0
g__Paraneptunicella	0	0	0	0	0	0	0	0	0	0	0	0	0	0	0	0	0	0	0	0	0	0	0	0	0	0	0	0	0	0	0	0	16	0	16	0	0	0	0	0	0	0	10	0	0	0	0	0	0
g__Paraoerskovia	15	23	12	78	326	36	0	0	0	70	0	65	0	29	37	32	17	0	0	0	74	0	283	164	107	37	11	11	136	24	56	71	15	0	0	123	19	189	119	40	0	126	82	60	99	0	22	14	151
g__Paraphotobacterium	0	0	0	0	0	0	0	0	0	0	0	0	0	12	0	0	0	0	0	0	0	0	0	0	33	27	0	0	0	16	0	0	0	0	0	0	32	0	37	0	0	0	0	0	0	0	0	35	65
g__Paraprevotella	318	386	343	121	484	465	121	295	439	383	392	561	241	229	719	830	1129	322	986	633	1069	549	471	876	470	872	415	815	4477	232	298	575	247	375	289	261	2173	942	533	296	910	1756	351	666	335	323	471	465	446
g__Pararhizobium	30	0	0	0	82	22	58	78	13	130	0	18	25	32	44	0	13	61	0	54	261	0	45	16	31	0	0	92	49	0	0	61	136	46	59	18	0	98	50	11	47	77	17	16	33	27	28	43	0
g__Pararhodospirillum	0	13	0	46	19	20	13	0	0	69	0	0	0	0	0	0	0	23	0	15	0	15	0	20	0	0	0	52	0	0	0	0	0	0	48	84	0	0	13	0	12	0	35	0	14	51	0	0	0
g__Parasaccharibacter	16	0	0	0	20	0	0	0	0	11	0	33	0	14	38	0	15	0	0	0	36	0	25	0	0	0	0	26	21	0	14	0	11	40	0	0	0	0	0	0	0	0	0	0	35	0	0	29	53
g__Parascardovia	93	372	190	235	857	212	399	67	525	116	126	430	465	265	494	184	103	159	49	201	139	181	43	34	0	141	329	219	3310	0	7	29	11	71	260	0	24	66	47	768	59	100	45	85	38	247	122	98	132
g__Parasedimentitalea	0	0	0	0	0	0	0	0	0	0	0	0	45	11	0	0	0	54	0	0	0	0	10	0	0	0	0	12	63	11	30	0	8	0	0	19	0	22	0	0	0	0	24	0	0	0	0	0	0
g__Parashewanella	12	0	0	0	0	0	7	91	0	0	0	0	20	0	0	0	0	0	0	51	11	0	10	0	0	0	0	0	58	0	0	0	14	0	0	0	0	0	27	66	0	0	0	0	0	0	19	33	97
g__Parasphingopyxis	0	258	27	0	18	52	45	147	0	8	0	31	57	6	0	0	91	47	0	131	11	0	0	0	43	0	5	147	0	270	27	0	11	13	0	0	0	9	36	0	0	0	0	0	32	0	0	56	0
g__Parasphingorhabdus	0	0	0	19	68	57	7	0	0	0	0	0	27	0	0	36	765	92	34	0	0	0	0	22	17	28	0	0	10	0	53	0	0	0	0	28	0	36	86	125	38	0	49	0	42	41	71	0	0
g__Parasynechococcus	0	0	0	0	0	0	0	0	0	0	0	0	0	0	0	0	0	24	0	0	0	0	0	0	0	0	0	0	0	0	0	0	0	0	0	0	0	0	0	0	0	27	0	0	0	0	44	0	0
g__Paraurantiacibacter	0	0	0	21	0	107	6	0	0	0	54	219	0	190	227	184	0	0	18	0	0	18	0	117	0	98	0	26	11	0	55	0	80	14	83	0	61	35	0	26	57	95	0	0	33	24	107	0	0
g__Parazoarcus	15	0	15	0	30	29	111	53	17	0	349	0	0	169	14	0	0	0	0	55	0	0	18	0	0	0	0	14	11	80	0	0	11	114	0	0	0	18	20	0	16	0	55	0	0	0	0	62	0
g__Paremcibacter	0	0	0	15	50	20	27	17	0	20	0	0	0	0	17	9	0	0	22	0	0	57	68	0	36	0	15	120	5	7	0	16	0	0	0	48	0	0	19	29	0	0	22	0	0	0	23	22	0
g__Paroceanicella	0	0	0	26	0	74	0	0	0	11	0	11	0	0	72	0	0	26	0	96	31	0	0	0	0	0	0	24	0	0	0	0	0	11	0	0	11	120	0	14	0	0	6	0	0	0	16	81	46
g__Parolsenella	674	761	612	589	860	1334	646	3554	194	861	51	284	331	951	1143	323	149	773	88	209	1003	54	1929	417	480	455	526	1959	2005	428	213	91	182	709	0	185	154	260	560	648	319	193	324	653	110	758	685	2064	1347
g__Parvibaculum	96	91	47	0	0	43	53	106	0	45	0	0	34	19	56	0	11	0	0	0	0	9	61	34	0	130	0	112	22	0	0	85	0	0	0	0	1599	10	8	0	0	54	13	0	0	0	0	14	0
g__Parvicella	0	14	10	16	0	15	11	0	0	0	0	0	0	0	0	0	45	0	27	0	0	0	0	0	0	0	0	0	10	0	0	0	16	25	0	0	0	0	41	0	35	0	36	0	13	0	0	31	18
g__Parvimonas	0	127	40	0	0	85	23	19	0	7	0	71	20	17	25	35	40	0	0	71	269	28	89	59	0	20	26	0	10	0	12	131	46	1621	51	125	106	191	254	184	0	21	52	0	50	25	10	8	265
g__Pasteurella	63	0	32	27	27	21	18	117	32	14	0	33	319	87	148	97	13	49	25	46	13	28	34	111	47	0	196	29	188	0	30	10	21	40	0	99	147	61	18	15	72	0	14	0	103	0	9	23	37
g__Paucibacter	25	0	38	8	11	0	0	0	0	34	19	0	0	8	47	21	0	0	199	403	17	12	0	20	57	136	0	33	0	7	0	0	0	0	0	18	0	0	0	28	0	0	10	0	0	0	21	48	20
g__Paucilactobacillus	0	0	22	105	56	0	0	0	0	6	16	32	0	0	36	78	0	0	0	32	16	79	69	0	32	0	0	0	8	0	0	33	11	0	0	61	0	0	0	0	0	0	11	0	70	15	0	0	19
g__Pauljensenia	0	17	45	0	0	0	0	0	0	9	0	0	0	0	0	0	11	0	0	0	0	0	0	0	0	0	0	0	15	0	0	0	0	13	0	0	0	0	10	0	0	0	0	0	8	0	0	0	0
g__Paundivirus	20	0	0	0	16	26	0	49	11	9	0	0	14	0	0	0	51	73	0	61	0	0	0	0	107	0	66	10	0	81	0	0	0	31	0	0	41	0	0	0	24	0	0	0	11	9	9	0	0
g__Pectinatus	0	0	58	0	0	0	0	0	72	33	18	65	0	0	0	26	26	16	0	20	0	0	0	0	0	0	27	0	9	53	0	0	0	66	0	64	0	0	33	0	0	0	20	0	0	0	0	0	0
g__Pectobacterium	620	976	649	144	173	472	130	281	684	197	547	487	933	302	584	382	1132	262	417	487	61	148	260	496	210	693	421	435	184	592	189	485	536	858	336	1166	71	287	565	703	78	246	351	624	443	199	237	611	274
g__Pediococcus	19	0	10	176	8	27	7	94	0	9	14	0	0	38	94	6	88	37	0	47	0	0	43	72	0	13	15	31	30	125	0	8	0	9	202	14	18	0	18	0	0	146	30	104	11	30	43	0	39
g__Pedobacter	109	80	201	114	131	96	83	237	98	166	28	22	62	125	210	269	239	232	647	85	115	249	102	226	432	83	193	61	72	115	86	143	198	181	137	207	1152	629	380	70	214	306	172	332	164	128	168	155	230
g__Pedococcus	0	0	0	0	14	0	0	0	0	0	0	0	0	20	18	0	36	0	0	0	0	0	0	0	0	0	0	0	0	8	0	0	0	0	0	0	0	0	0	0	0	0	0	0	0	0	138	0	0
g__Pelagerythrobacter	0	0	35	0	0	0	0	0	0	29	0	0	0	0	0	0	0	0	0	0	0	0	0	0	0	23	0	0	0	0	0	0	0	0	32	0	0	0	0	0	0	0	0	0	0	0	28	0	0
g__Pelagibacterium	0	31	16	0	70	12	0	137	0	0	72	160	139	21	49	24	0	174	14	25	0	167	15	102	84	61	172	142	69	76	0	10	44	53	44	12	57	9	0	120	0	38	21	72	52	146	40	79	102
g__Pelagovum	0	41	0	84	0	118	0	0	0	0	0	0	0	72	0	0	0	36	24	157	0	0	0	0	0	0	0	0	0	7	0	0	19	116	0	0	0	61	0	162	58	0	0	0	0	0	10	221	0
g__Pelistega	55	0	219	12	0	0	0	0	0	0	0	0	0	0	0	0	0	0	0	71	0	0	0	0	0	0	0	0	0	8	0	0	0	0	0	0	149	0	104	0	113	0	0	0	0	0	0	0	0
g__Pelobacter	111	0	27	45	0	102	0	11	0	0	0	0	22	0	13	0	0	0	14	0	0	0	0	109	0	0	0	0	0	11	0	0	0	0	16	0	0	0	0	0	0	0	0	16	0	0	49	0	0
g__Pelodictyon	85	0	0	68	0	0	0	12	28	51	217	0	19	0	35	0	0	0	0	0	0	46	0	0	11	0	0	0	269	0	0	0	15	69	0	96	0	0	52	75	23	0	0	0	27	0	0	30	27
g__Pelolinea	25	30	0	0	19	0	76	0	13	0	0	0	0	0	42	0	0	0	0	28	0	0	0	0	15	0	0	167	0	0	71	0	25	0	0	0	0	0	19	0	0	0	0	0	0	32	28	0	18
g__Pelosinus	0	42	0	12	56	36	0	0	0	10	16	0	85	0	0	0	47	0	23	0	19	14	23	0	52	0	0	39	0	0	0	12	0	16	0	0	0	0	78	0	33	0	21	0	0	40	0	0	0
g__Pengzhenrongella	0	18	0	25	0	0	0	0	0	31	0	14	26	91	0	16	394	0	12	0	0	0	62	55	27	0	42	4	5	0	0	22	45	10	46	0	0	32	13	0	20	0	199	0	43	77	79	0	42
g__Penicillium	0	0	0	75	0	30	18	36	29	31	0	0	12	46	66	35	29	0	0	0	54	23	16	15	22	0	0	20	10	0	5	0	0	0	0	0	32	24	0	62	69	0	16	0	0	0	0	0	0
g__Peptacetobacter	9	0	23	0	54	266	6	0	32	0	0	11	0	46	27	22	46	26	60	11	13	23	20	30	0	11	11	7	0	5	0	11	8	43	0	21	28	0	0	18	303	0	0	0	0	0	81	63	0
g__Peptoclostridium	549	11	41	94	42	0	232	62	0	125	22	26	9	46	325	24	0	169	0	64	0	12	36	54	182	144	377	23	62	328	0	67	34	58	0	138	116	0	73	36	51	0	651	0	79	46	46	0	11
g__Peptoniphilus	45	194	98	53	65	39	148	37	64	66	13	78	26	43	95	39	27	172	39	16	61	0	110	179	14	54	0	128	62	51	31	194	216	13	35	132	0	0	161	0	9	40	93	110	0	11	230	359	248
g__Peptostreptococcus	0	47	68	14	18	0	16	0	11	7	29	20	29	34	0	0	49	22	14	0	14	8	0	32	0	0	0	0	16	0	16	0	0	0	0	0	0	0	0	0	0	17	57	0	92	0	0	0	0
g__Peribacillus	55	323	242	304	85	618	115	309	174	722	327	56	345	234	96	54	143	57	260	213	89	20	308	144	299	112	339	305	237	749	227	70	156	304	224	336	0	440	892	199	647	137	44	506	100	324	299	1208	401
g__Periweissella	0	0	0	0	0	0	0	0	0	24	0	0	0	0	32	0	0	16	0	0	0	0	0	0	0	0	0	0	0	0	0	0	0	0	0	0	0	0	0	0	0	0	0	0	0	0	0	0	0
g__Permianibacter	11	0	0	29	0	0	0	0	0	18	0	0	0	7	74	11	0	10	0	0	78	15	47	0	12	95	0	74	0	13	0	0	26	10	0	0	0	23	32	0	0	0	109	0	0	0	0	0	0
g__Persephonella	0	0	0	0	0	0	0	0	0	29	0	0	0	0	0	0	0	0	0	0	0	0	0	0	0	0	0	0	0	0	0	0	0	0	0	35	0	0	0	0	0	0	0	33	0	0	0	0	0
g__Persicimonas	0	37	39	0	0	0	0	0	0	0	0	235	0	0	0	0	0	0	0	0	0	0	0	0	17	0	0	38	0	0	0	0	0	14	0	0	0	0	0	0	0	0	0	0	0	0	24	0	0
g__Persicobacter	57	0	0	33	0	0	0	20	0	10	0	0	31	0	14	0	0	0	0	133	0	0	12	27	12	23	54	0	0	25	0	0	0	19	0	18	0	60	65	23	2116	0	14	25	0	0	25	34	56
g__Peterkaempfera	22	0	61	0	0	0	0	0	0	20	0	24	0	10	0	0	0	0	0	0	0	13	0	24	22	0	0	0	0	23	6	0	0	37	0	0	0	19	0	0	0	23	0	0	0	74	96	28	0
g__Peteryoungia	0	25	0	0	8	17	7	0	0	21	0	0	36	35	92	38	0	44	0	96	0	59	82	0	0	8	0	0	0	17	0	0	0	0	32	0	0	0	15	0	46	0	47	0	0	0	0	15	0
g__Petrimonas	142	0	140	20	70	57	11	105	275	107	0	131	33	52	50	75	104	15	207	150	79	31	30	82	43	93	172	48	332	0	37	77	379	147	152	82	35	72	114	107	136	482	8	144	20	111	50	28	91
g__Petrocella	76	16	25	85	27	0	7	0	0	87	0	17	0	0	45	20	12	0	0	19	28	29	28	0	0	0	10	173	0	0	0	0	25	0	0	0	37	15	18	0	67	0	34	0	0	0	41	13	0
g__Petroclostridium	58	65	21	130	0	0	0	33	25	34	0	0	60	29	126	108	10	54	18	0	15	87	46	42	39	87	67	129	0	84	43	0	28	0	70	0	140	0	113	11	55	18	55	13	0	97	13	0	0
g__Petrotoga	0	0	0	35	0	0	0	62	0	0	0	0	0	0	0	57	0	0	0	0	0	0	0	13	26	0	0	18	0	0	0	0	0	0	0	0	0	24	0	0	0	0	0	0	0	0	0	0	14
g__Phaeobacter	127	29	110	145	94	222	67	154	0	42	136	0	79	110	197	144	0	350	44	35	53	9	56	36	66	50	0	0	111	26	45	10	64	137	20	22	56	119	80	125	21	0	106	53	56	188	100	104	42
g__Phaeodactylum	0	0	0	0	0	0	11	0	0	0	0	0	0	0	0	0	0	200	0	0	0	0	9	0	0	0	110	0	0	0	46	0	0	0	0	0	0	0	0	0	0	0	0	0	0	0	0	0	0
g__Phapecoctavirus	0	0	0	0	117	0	0	0	0	0	0	0	0	0	0	0	0	0	0	0	0	0	0	0	0	0	0	0	0	0	0	15	0	0	0	0	0	0	0	0	0	0	0	0	0	0	0	0	0
g__Phascolarctobacterium	3293	1131	2775	1807	1433	3499	1386	2819	3313	2551	2822	2364	2958	2132	4196	3079	3208	3357	4725	3753	4097	3121	1758	2426	2567	2188	1997	3247	3247	2209	943	1236	3152	3009	2509	4334	3243	2396	3276	3477	5147	3669	2861	2649	2911	2252	2709	1714	1766
g__Phaseolus	239	238	298	217	256	213	122	235	427	243	191	279	171	448	272	1238	39	472	766	309	508	341	191	279	384	330	801	696	252	515	718	577	545	183	0	100	296	279	306	453	765	704	320	293	123	109	265	163	473
g__Phenylobacterium	38	25	0	0	33	15	24	81	16	28	0	31	107	38	87	65	5	25	11	0	11	13	66	57	21	0	128	0	20	11	0	108	0	0	0	17	24	23	99	36	8	15	9	21	83	47	0	37	49
g__Phnomibacter	0	0	0	0	11	0	12	0	0	100	0	0	87	16	0	0	47	10	25	0	0	14	0	0	0	0	10	15	0	38	0	8	0	17	0	0	45	22	9	20	17	63	11	0	17	0	0	161	46
g__Phocaeicola	786	325	491	1034	1136	785	258	1417	574	714	2976	1765	772	710	865	1147	2002	1461	3214	1350	969	1258	358	909	564	1090	1620	842	376	388	1066	2044	713	503	952	1113	3036	1894	708	625	1618	7410	955	1557	602	2438	1051	1594	952
g__Phoenicibacter	0	0	0	0	0	0	0	0	0	9	0	0	0	0	0	0	0	0	0	0	19	0	0	0	13	16	16	0	0	0	15	0	110	0	0	0	0	0	13	12	11	0	0	0	13	0	0	0	0
g__Phoenix	92	228	51	68	92	502	191	333	407	225	231	414	105	212	168	309	255	394	407	46	219	368	249	144	236	386	168	337	65	204	2994	275	331	109	231	312	468	264	176	284	118	290	178	226	91	494	108	198	514
g__Phormidium	0	0	0	0	0	0	0	0	0	0	0	0	0	0	0	0	41	0	0	0	0	0	0	0	0	0	0	12	0	0	0	0	14	0	0	0	0	0	0	0	0	15	0	0	17	0	0	19	0
g__Photobacterium	573	159	228	317	27	107	63	139	354	285	1057	126	339	301	37	252	192	476	228	195	377	65	11	39	217	269	188	88	1228	165	52	227	482	429	337	455	26	95	6	793	242	947	271	611	126	342	258	475	106
g__Photorhabdus	0	0	22	28	0	31	16	0	56	0	66	0	13	26	39	35	66	11	19	0	0	12	30	0	0	22	9	78	9	25	12	12	155	0	60	0	0	26	6	0	0	0	0	0	0	0	32	15	0
g__Phototrophicus	0	0	0	6	0	0	0	0	0	0	0	0	16	0	0	38	16	22	0	0	0	0	0	0	19	0	0	0	0	0	0	0	0	0	0	0	0	0	29	15	0	0	0	0	0	0	0	0	0
g__Phreatobacter	136	12	21	11	0	50	11	9	19	65	0	31	31	14	10	84	6	0	50	69	28	9	21	18	0	0	13	18	0	17	17	94	228	0	23	0	0	79	37	43	44	29	68	0	14	47	65	0	0
g__Phycicoccus	0	0	38	0	0	12	0	0	33	41	0	12	0	89	26	29	12	0	0	28	22	14	0	0	0	33	0	0	19	0	0	189	10	0	46	41	15	0	41	0	0	0	22	0	0	0	49	112	0
g__Phycisphaera	15	0	0	19	0	0	0	0	77	15	0	0	8	14	0	0	10	0	0	16	28	0	0	0	0	11	0	0	0	8	12	0	16	0	20	0	0	0	0	27	0	0	43	0	0	0	0	0	0
g__Phyllobacterium	75	44	72	131	369	88	115	114	71	75	67	99	47	65	143	181	0	36	63	90	44	80	14	132	36	88	144	15	143	55	120	188	44	57	121	102	83	178	130	59	143	118	264	34	13	22	112	48	103
g__Physcomitrium	361	61	48	93	401	89	95	135	223	202	91	151	53	1086	69	120	305	166	412	159	352	887	49	58	76	266	132	147	35	279	164	181	645	323	496	297	404	244	307	217	421	85	129	527	99	379	319	323	168
g__Phytobacter	0	15	0	0	0	0	0	0	0	0	0	0	0	0	0	0	0	0	0	0	0	0	0	0	0	0	53	0	0	0	0	0	0	0	0	0	0	0	0	0	0	18	0	0	0	0	0	0	0
g__Phytohabitans	15	30	21	103	91	60	134	18	93	88	0	13	0	0	86	0	0	0	39	16	22	0	89	28	13	36	18	0	12	44	19	0	16	28	0	0	0	31	0	33	0	19	0	28	107	0	0	15	0
g__Pichia	418	0	11	0	0	0	0	0	0	0	0	0	0	0	0	0	0	0	17	0	0	0	0	0	0	35	0	0	0	0	10	0	0	0	19	0	0	15	0	0	17	0	0	0	0	38	0	0	13
g__Picrophilus	0	0	0	0	0	0	0	0	0	0	0	0	21	0	0	0	7	0	0	0	0	0	0	0	0	0	0	0	0	0	0	0	0	0	0	0	0	0	0	0	0	0	0	0	0	0	0	0	0
g__Pigmentibacter	0	0	0	0	0	0	0	26	0	0	0	0	0	0	0	0	0	0	0	0	50	0	0	0	0	8	11	0	0	0	0	0	0	0	0	0	0	0	0	0	12	0	0	0	0	0	0	0	0
g__Pigmentiphaga	308	0	473	30	7	31	0	74	646	64	1949	0	72	110	115	0	2609	277	325	0	96	0	69	63	0	12	61	13	1724	153	0	0	699	339	0	583	96	50	54	761	41	0	64	282	49	92	85	399	203
g__Pikeienuella	0	74	0	64	20	0	0	17	347	69	0	22	0	13	0	0	7	41	0	0	68	211	74	7	35	59	0	93	0	0	0	8	0	0	29	0	0	35	0	0	0	0	6	0	17	0	0	19	0
g__Pimelobacter	26	15	21	0	9	0	47	64	0	7	132	20	61	6	0	0	0	0	190	0	15	0	0	0	0	19	0	0	0	16	30	45	13	0	0	0	19	0	6	0	29	41	59	13	13	0	7	0	334
g__Pipoluvirus	34	0	30	0	0	25	332	0	0	24	0	56	0	9	0	0	0	0	0	0	0	0	0	0	49	12	136	0	0	0	0	0	0	15	0	0	0	32	0	0	0	0	0	0	0	0	13	0	0
g__Pirellula	25	14	43	7	0	0	0	0	0	0	20	0	0	0	0	0	39	0	33	0	0	115	0	0	0	0	15	8	214	0	0	0	33	0	0	31	0	0	67	15	25	0	31	22	0	0	91	0	0
g__Pirellulimonas	0	0	20	0	0	14	0	0	0	15	0	0	0	0	0	0	298	0	0	0	0	0	0	9	0	0	0	9	0	0	0	0	0	29	0	88	0	10	15	30	0	349	19	0	0	0	14	0	0
g__Piscinibacter	26	0	0	9	19	0	0	0	0	0	23	0	0	53	105	0	0	23	8	35	15	14	0	37	16	0	0	0	18	9	0	0	0	0	0	0	0	0	0	17	0	31	11	0	0	0	40	0	0
g__Piscirickettsia	0	0	0	0	0	0	0	0	0	13	0	0	0	0	0	0	0	0	0	0	0	0	0	0	0	0	0	0	0	0	0	0	0	0	0	0	0	17	0	0	0	0	0	0	0	0	0	0	0
g__Pistricoccus	0	0	0	40	7	0	9	0	247	40	0	0	20	0	0	0	85	0	21	0	0	0	0	0	0	0	0	15	0	24	11	0	28	68	0	19	0	65	10	0	14	0	0	0	31	0	0	34	24
g__Pisum	749	1355	782	519	273	1835	1268	1260	1854	1672	1730	2285	1002	1098	1004	2967	1279	1481	2831	1775	2251	1504	1052	1326	1866	1536	2578	688	1971	1115	3143	4345	2557	8346	1592	1988	1955	1573	1082	1435	3388	1438	1133	1588	971	1105	1289	1726	2133
g__Planctomyces	0	0	10	7	0	0	90	20	18	76	31	13	15	0	0	81	0	16	12	0	12	0	76	0	0	42	0	0	58	20	0	50	9	17	0	11	32	20	18	0	18	0	0	0	11	0	22	0	20
g__Planctopirus	0	0	7	0	0	30	0	11	0	9	24	123	0	0	41	12	32	56	31	0	0	0	0	0	0	0	0	0	7	8	0	0	10	0	0	0	0	0	0	0	0	0	0	0	0	0	0	0	17
g__Planktothrix	0	69	76	129	32	0	27	0	31	67	0	117	17	40	0	0	0	18	0	0	39	0	0	0	0	0	23	42	0	0	12	117	10	0	0	0	0	0	0	0	930	27	0	0	0	0	0	8	0
g__Planococcus	278	454	289	341	193	68	232	187	113	270	158	906	306	407	132	363	157	163	193	273	422	232	268	191	303	83	144	525	414	102	152	84	209	354	164	237	141	132	211	232	133	81	322	141	23	125	188	287	265
g__Plantactinospora	16	0	50	0	17	0	30	80	20	14	0	21	0	0	23	0	13	0	0	0	72	60	0	0	0	13	23	0	0	20	0	17	16	44	0	0	0	0	17	20	0	0	16	0	0	9	39	11	39
g__Plantibacter	12	0	20	62	228	0	0	0	53	209	0	28	32	92	52	46	0	33	200	34	32	12	90	0	240	96	77	0	10	115	166	201	30	61	0	66	0	0	0	0	239	0	23	0	245	72	14	18	0
g__Plasmodium	255	42	42	249	155	216	24	135	145	97	58	421	130	72	38	548	141	284	137	84	437	127	19	275	207	172	217	49	265	235	188	447	518	577	69	779	51	340	212	534	104	305	299	133	304	158	138	431	77
g__Plesiomonas	0	0	22	116	0	0	0	0	0	26	0	0	20	35	0	0	0	0	0	0	0	20	12	0	0	0	0	59	0	31	0	0	0	0	0	0	0	0	38	0	0	0	72	0	76	0	10	9	32
g__Pleurocapsa	0	0	0	31	0	0	0	0	0	0	0	34	11	0	0	0	0	0	0	11	0	0	0	25	14	17	0	32	0	0	30	0	0	0	0	0	24	48	0	8	0	34	0	0	0	0	0	0	0
g__Pluralibacter	3034	39	256	377	30	16	75	41	3359	40	1573	301	810	2512	60	45	33173	679	698	81	44	21	0	0	0	438	0	9	5885	3591	0	0	32	1440	87	5851	2291	413	74	4154	40	59	792	914	37	229	830	1951	1512
g__Pochonia	0	0	12	0	40	0	0	20	0	16	0	0	0	5	0	20	0	27	0	0	56	31	0	0	0	17	45	9	40	12	0	0	0	74	0	0	0	0	0	0	7	0	70	0	0	0	0	12	0
g__Polaribacter	180	65	62	105	39	500	5	121	368	46	23	243	74	87	57	302	529	93	129	217	29	336	168	282	198	42	161	24	35	32	244	241	18	153	117	16	1022	265	83	263	271	84	16	312	177	236	170	68	35
g__Polaromonas	57	0	197	42	23	0	17	0	0	82	88	247	0	6	20	0	0	0	0	67	57	108	208	48	0	13	24	0	25	0	84	118	25	124	700	65	185	613	165	399	153	171	259	101	113	14	212	163	145
g__Polyangium	0	0	0	0	0	0	0	20	104	17	0	0	46	0	0	59	0	0	0	23	0	32	97	25	30	26	9	0	33	0	10	12	9	0	50	27	24	0	249	19	0	64	27	0	69	0	34	19	0
g__Polycladomyces	12	101	0	14	0	71	338	0	72	26	0	0	251	40	0	0	0	0	80	77	0	8	0	31	0	0	0	0	0	0	0	0	0	47	0	0	28	0	0	0	38	0	0	0	0	52	0	0	0
g__Polymorphobacter	18	44	0	0	0	0	0	12	0	0	0	0	0	0	0	15	0	31	7	0	0	0	0	8	0	33	21	0	0	0	107	0	35	0	36	22	43	0	0	0	0	0	0	0	0	21	0	0	0
g__Polymorphospora	0	0	0	0	0	73	11	136	0	0	29	26	32	0	11	0	21	34	64	113	13	0	44	23	0	27	0	0	26	0	0	0	45	0	92	0	0	14	41	20	0	98	0	35	37	59	46	68	54
g__Polymorphum	10	0	0	0	0	0	40	0	0	255	12	0	0	0	0	0	0	0	0	0	0	0	0	0	15	12	0	0	0	0	0	0	0	0	0	0	38	0	0	0	0	0	0	0	0	0	0	0	0
g__Polynucleobacter	321	0	193	110	16	121	83	98	235	0	194	72	58	99	134	136	279	156	60	154	150	24	92	55	34	101	125	35	42	382	153	83	257	69	67	154	65	9	39	96	66	92	42	0	82	110	92	87	68
g__Polystyrenella	0	0	0	0	0	0	0	0	0	0	0	20	0	0	0	0	0	0	0	0	0	0	0	0	0	0	0	0	0	7	0	15	11	0	0	0	0	0	0	0	0	0	0	0	0	0	0	0	0
g__Pontibacillus	0	37	0	0	0	39	5	0	27	23	0	14	23	22	0	0	0	23	0	34	0	28	128	0	11	37	51	6	28	0	36	0	35	79	18	19	187	0	49	0	0	22	0	39	42	0	18	14	101
g__Pontibacter	661	0	84	35	84	420	192	191	121	317	137	31	125	464	56	97	175	153	513	275	337	385	186	211	180	282	293	280	148	191	175	496	239	365	92	201	932	430	440	190	283	362	175	429	319	161	297	140	210
g__Pontibrevibacter	0	0	0	84	0	0	62	0	0	15	0	0	35	0	0	0	0	0	13	0	0	0	0	0	0	0	0	0	0	0	0	0	0	0	0	26	0	0	0	0	0	11	19	0	0	10	28	0	0
g__Ponticoccus	0	0	17	0	0	0	0	0	12	20	0	12	53	11	22	0	0	11	43	0	26	0	0	0	0	14	0	5	0	0	0	18	0	0	0	0	0	0	0	0	0	0	148	0	0	0	0	0	0
g__Pontimonas	0	0	0	0	7	0	0	0	0	0	0	0	0	0	0	0	0	0	0	0	0	0	70	0	0	0	0	0	0	0	0	0	0	0	0	0	12	0	0	0	0	0	0	0	0	0	11	0	0
g__Pontivivens	0	153	0	0	0	0	30	67	0	51	168	105	0	0	21	0	0	30	0	8	0	0	13	0	23	58	0	0	12	0	0	29	0	0	0	0	114	0	264	0	178	59	39	165	72	0	118	98	0
g__Populus	228	0	503	611	10	225	141	109	454	270	872	106	699	188	132	236	519	164	319	174	173	1025	110	470	125	322	282	437	27	2135	482	392	491	1016	162	147	346	228	126	151	149	380	103	2532	339	989	571	172	75
g__Poriferisphaera	0	0	0	0	0	0	0	0	0	0	0	0	0	0	0	0	18	0	0	0	0	0	0	0	0	0	16	0	0	0	0	0	0	0	0	0	0	0	0	10	0	0	0	0	0	0	0	0	0
g__Porphyrobacter	0	18	14	10	0	21	0	41	0	20	0	0	32	44	47	0	0	18	49	0	0	61	0	0	75	0	0	46	26	33	0	0	34	16	0	0	0	0	17	0	17	0	20	26	18	31	0	8	0
g__Porphyromonas	1729	256	1070	555	239	411	183	310	557	2427	830	219	979	1741	276	1195	1149	494	1929	283	376	920	292	386	564	559	1434	9950	374	389	613	2129	3495	250	806	868	701	487	474	538	1393	1676	4239	1229	897	420	860	796	548
g__Poseidonibacter	0	0	0	0	0	0	0	0	0	0	0	0	0	0	0	0	0	38	0	0	0	0	19	13	0	0	0	0	0	0	0	22	0	0	0	0	0	0	0	0	0	0	0	0	0	0	9	0	0
g__Potentilla	96	0	57	36	213	73	10	19	30	95	58	249	79	28	0	176	0	60	65	12	302	32	53	62	49	85	34	78	91	7	346	213	0	8	19	12	0	56	141	18	49	77	80	37	0	109	8	11	25
g__Pradoshia	9	0	0	0	0	0	0	0	35	0	0	0	0	0	0	0	0	0	0	0	0	0	270	0	462	0	24	0	0	0	0	21	0	0	0	0	0	0	0	14	0	0	0	0	0	0	0	8	0
g__Pragia	0	0	0	0	0	0	0	0	0	0	37	130	18	0	0	0	33	15	0	0	0	0	16	104	0	124	8	58	76	0	23	0	14	0	167	0	79	113	0	128	0	0	0	0	79	0	0	0	7
g__Prauserella	20	15	0	15	0	0	0	0	14	0	0	0	10	0	23	12	12	0	21	0	0	17	0	35	0	0	52	34	14	29	0	0	0	279	0	0	0	31	0	332	34	29	36	0	0	0	0	88	0
g__Prescottella	37	17	0	0	0	0	8	69	0	7	0	31	24	0	37	0	208	0	35	0	45	0	0	55	0	0	0	0	46	0	6	11	0	64	0	36	0	37	0	15	50	141	22	36	0	10	19	0	12
g__Prevotella	200033	47699	308806	161347	103895	313602	37901	412934	369211	152785	979008	406049	184577	266060	314646	334066	825900	1027110	873897	329586	98668	323253	160863	479496	620057	440128	221022	302013	583396	88153	375708	439644	374574	191482	315972	490800	843349	367062	196748	259764	942529	986668	160350	677536	192381	575488	222787	327710	271879
g__Priestia	4082	201	59	181	38	0	95	125	50	45	28	20	56	139	60	79	111	53	48	119	31	275	135	136	317	206	133	56	357	78	88	146	60	234	103	95	20	142	262	131	49	38	207	305	458	365	180	168	92
g__Prochlorococcus	103	14	107	69	41	187	10	0	0	43	58	0	50	123	30	52	8	0	126	97	60	139	11	0	8	0	118	8	0	41	38	89	0	0	23	67	0	311	106	0	41	15	0	0	34	16	27	48	0
g__Profundibacter	21	93	55	47	111	0	29	18	0	0	0	12	25	0	0	0	0	0	0	237	11	0	102	54	0	0	0	14	33	9	86	0	39	0	24	82	40	0	24	111	0	0	8	0	0	0	59	0	15
g__Propionibacterium	92	81	298	106	86	56	26	168	0	205	607	112	182	49	65	60	419	0	98	20	106	0	225	33	0	0	30	135	228	95	27	0	16	231	34	171	59	227	28	317	37	0	139	353	163	88	104	172	84
g__Propioniciclava	65	57	11	0	32	203	54	241	16	94	0	15	56	0	0	20	0	111	26	82	0	10	86	76	83	19	15	207	0	0	62	0	21	147	43	40	0	0	63	61	46	63	45	0	0	72	53	14	15
g__Prosthecochloris	106	51	122	61	81	0	247	122	89	81	85	27	80	30	122	117	48	27	8	80	85	221	95	33	70	81	22	64	22	120	56	54	63	148	98	0	0	139	36	16	140	112	50	50	0	0	74	94	29
g__Protaetiibacter	195	18	84	92	160	32	8	25	37	0	0	0	125	18	88	28	32	0	15	10	193	92	125	0	18	0	64	11	54	12	10	26	95	13	16	168	0	0	52	141	132	0	116	0	85	35	0	67	51
g__Proteiniclasticum	297	163	268	29	108	53	201	92	319	124	40	349	190	54	112	108	49	259	77	95	223	50	221	448	76	78	102	732	91	83	69	65	174	70	191	50	225	153	290	43	13	109	218	59	54	278	144	38	262
g__Proteiniphilum	98	87	47	83	41	196	0	39	114	59	1028	239	150	13	46	95	571	9	109	65	0	246	49	75	11	75	117	85	0	103	114	217	69	29	174	80	699	349	214	176	53	113	118	202	130	49	79	19	28
g__Proteus	110	0	222	103	19	17	8	8	169	20	41	66	0	428	59	39	0	48	61	44	43	34	70	0	43	24	27	0	133	0	77	329	19	279	43	101	111	0	19	286	24	37	48	606	273	471	135	186	34
g__Protofrankia	0	0	0	0	0	0	0	13	0	0	12	0	0	0	0	0	0	0	0	0	0	0	0	0	0	0	0	0	0	8	0	0	110	0	0	0	0	0	0	0	0	80	0	0	0	0	0	0	0
g__Providencia	50	0	12	53	0	139	50	76	0	13	98	88	87	131	0	136	92	13	93	81	23	89	231	142	99	73	102	38	202	164	0	96	186	55	0	158	134	165	420	353	104	0	193	71	222	232	134	124	294
g__Prunus	149	89	151	241	220	309	315	55	96	190	152	125	125	132	321	589	139	268	187	406	305	334	208	59	132	446	357	255	107	357	153	364	232	108	114	269	383	124	82	197	209	629	452	135	86	369	136	248	91
g__Prymnesiovirus	8	0	0	0	0	0	13	0	0	0	0	0	0	0	0	0	0	0	16	0	0	0	0	0	0	0	0	0	0	0	0	0	0	0	0	0	0	13	0	0	0	0	0	0	0	0	0	0	13
g__Pseudactinotalea	0	0	0	0	0	0	8	28	0	0	0	0	0	0	23	0	0	0	0	0	0	0	0	0	0	0	0	0	0	0	0	0	0	0	0	47	0	0	0	0	0	0	24	0	0	0	0	0	10
g__Pseudalkalibacillus	0	0	0	0	0	21	0	0	0	36	0	0	0	0	31	59	0	0	0	22	0	0	0	0	0	10	0	0	0	0	80	23	0	0	0	19	30	0	0	0	0	0	0	0	0	0	0	0	17
g__Pseudanabaena	140	0	0	0	0	23	54	0	0	0	0	0	0	20	8	0	13	0	0	0	13	0	0	0	0	36	0	10	0	6	23	165	52	338	0	0	0	53	0	22	0	0	27	0	14	0	12	0	0
g__Pseudarthrobacter	287	589	435	46	1092	523	1327	252	494	291	182	1162	567	1050	375	207	322	998	428	504	139	613	132	341	684	522	1346	33	300	1186	370	423	169	75	75	95	359	331	250	110	427	226	417	125	92	88	240	122	240
g__Pseudazoarcus	0	12	0	0	10	0	0	0	0	22	0	0	9	0	21	0	0	0	0	0	0	0	0	0	0	0	0	0	0	0	0	0	45	0	0	0	0	0	0	0	0	0	0	0	163	0	0	0	0
g__Pseudemcibacter	0	0	0	0	0	0	0	0	0	0	0	0	12	0	0	0	10	0	30	0	0	0	0	0	0	0	0	0	0	0	0	0	0	0	0	0	0	0	17	0	21	0	0	0	0	0	0	0	0
g__Pseudescherichia	110	0	156	0	0	0	10	37	237	18	1188	86	0	963	7	0	1504	151	129	0	0	355	0	60	0	0	19	0	194	111	0	18	0	561	17	1213	0	40	0	280	0	0	14	1245	0	208	309	143	78
g__Pseudoalteromonas	207	94	511	127	221	325	175	356	525	229	1567	219	202	894	279	247	2713	504	411	329	563	200	303	230	273	296	143	303	935	255	240	90	447	538	739	716	184	430	720	748	302	343	526	578	534	454	561	202	440
g__Pseudobacter	54	69	0	57	9	17	38	73	32	10	19	29	38	0	20	28	36	0	0	9	0	54	13	10	0	20	44	0	0	8	0	10	0	30	0	16	0	15	36	0	28	0	35	0	51	22	43	0	21
g__Pseudobdellovibrio	0	0	0	10	0	0	0	0	0	0	0	0	0	0	0	0	0	0	0	0	0	14	0	0	0	0	0	0	0	0	10	41	0	0	0	0	0	0	0	0	0	0	0	0	0	11	0	6	0
g__Pseudobutyrivibrio	231	1862	911	1669	599	375	1278	469	1360	490	4520	1104	603	3562	872	277	5916	1039	930	761	199	1378	520	462	685	521	2069	1090	1799	1236	618	1395	988	522	794	2017	515	794	430	437	737	643	511	1886	842	457	843	295	396
g__Pseudochrobactrum	0	0	20	0	0	18	0	0	0	0	0	0	24	0	21	0	58	0	0	37	0	0	0	0	0	0	27	0	0	0	0	0	67	50	0	20	0	0	0	0	44	0	0	0	0	0	27	0	0
g__Pseudocitrobacter	0	45	0	0	13	30	0	0	0	0	0	17	70	0	0	0	0	0	0	0	0	0	14	8	0	0	0	0	0	0	0	0	0	0	0	0	0	0	0	0	0	11	0	0	0	36	9	10	0
g__Pseudoclavibacter	0	0	0	0	0	0	0	22	0	0	0	0	0	0	0	0	0	0	0	0	0	0	0	0	0	0	0	0	0	0	0	0	0	0	0	0	0	0	0	7	0	0	0	0	0	12	0	0	0
g__Pseudoclostridium	42	94	43	71	73	26	136	18	43	143	0	41	129	37	24	42	55	73	25	167	387	38	151	53	16	183	54	417	99	65	37	29	203	79	0	65	0	61	204	15	76	21	42	158	164	799	151	115	361
g__Pseudocnuella	31	0	9	0	0	62	0	78	0	0	0	0	20	14	0	0	13	0	65	20	48	11	13	40	60	0	79	0	0	30	140	0	0	0	0	84	0	0	0	0	0	89	0	188	8	0	33	8	0
g__Pseudodesulfovibrio	213	896	421	183	711	360	605	517	289	185	359	1361	720	159	810	643	129	463	520	747	253	473	246	994	37	505	461	63	642	905	270	369	498	60	60	403	502	286	256	263	202	359	332	333	316	61	312	402	416
g__Pseudoduganella	32	145	175	330	127	200	149	297	84	1007	167	26	72	110	105	104	471	91	334	323	42	206	58	316	226	231	42	326	192	359	14	286	52	234	198	115	30	210	88	148	12	167	197	184	108	198	121	220	193
g__Pseudofrankia	22	15	45	40	6	24	15	11	0	77	0	50	27	12	9	0	0	0	0	9	0	24	10	0	19	0	22	0	17	0	29	0	0	0	0	0	0	44	38	0	70	26	18	34	0	38	0	0	0
g__Pseudogulbenkiania	0	0	14	0	18	0	14	54	0	11	31	0	0	0	0	21	0	0	0	10	12	37	9	18	45	0	16	0	0	21	0	0	10	0	25	0	0	0	40	20	21	0	10	16	17	12	37	45	0
g__Pseudohalocynthiibacter	0	0	0	0	10	0	0	0	0	0	0	0	0	0	0	0	0	0	0	0	0	0	0	0	0	0	0	0	0	0	0	0	0	0	0	21	0	0	0	0	0	0	0	0	0	9	8	0	0
g__Pseudohongiella	0	13	0	0	0	0	35	13	0	0	0	18	0	10	0	0	0	0	0	0	0	43	0	22	0	22	0	0	0	0	0	0	0	0	0	0	0	0	19	0	37	0	0	0	18	19	0	0	0
g__Pseudolabrys	0	39	73	0	7	0	63	0	0	30	0	0	68	100	30	25	0	0	12	0	0	0	0	16	16	11	0	0	0	0	0	15	12	0	0	0	111	0	13	13	21	28	50	0	0	62	0	17	0
g__Pseudoleptotrichia	0	0	0	0	0	0	5	0	0	0	0	0	0	8	0	0	5	19	0	0	17	0	0	17	0	0	0	0	0	0	6	0	0	0	0	0	0	0	0	0	0	0	0	0	0	0	0	0	0
g__Pseudolysobacter	12	0	0	22	0	0	14	0	0	0	0	0	0	0	0	0	0	0	0	0	0	0	20	0	0	13	0	0	0	0	10	0	0	0	0	0	0	0	0	0	196	0	0	0	0	0	33	6	0
g__Pseudomonas	12781	5429	11170	7985	9901	8022	9006	7049	11897	9550	35390	8882	8996	17423	7093	8704	36236	15164	13219	8333	7162	7223	6113	8285	6360	6389	7349	6966	41335	7057	7916	5374	16855	15036	4231	13219	8002	7134	8863	17893	13652	7942	7916	21578	9455	7528	10040	14195	9996
g__Pseudonocardia	135	214	145	120	168	288	278	160	90	97	494	14	261	117	109	107	43	80	164	147	270	100	79	115	57	152	126	412	40	172	136	129	33	174	77	110	131	133	60	72	86	23	235	51	204	232	164	142	106
g__Pseudooceanicola	158	30	66	11	109	0	54	36	11	46	0	0	56	0	18	46	0	17	0	87	0	23	90	131	87	0	38	174	44	14	0	0	16	11	0	0	31	0	36	45	25	19	15	0	60	182	14	16	23
g__Pseudopedobacter	0	0	0	16	52	0	0	47	0	16	0	0	0	0	0	23	0	22	0	0	0	0	29	0	0	8	0	0	40	0	0	48	61	0	0	0	0	0	16	0	0	0	0	0	0	0	15	0	0
g__Pseudoprevotella	1893	93	2323	650	282	862	128	587	2189	719	4135	1094	678	1809	600	264	2349	1590	6765	1145	452	1001	294	2358	1020	780	367	329	868	118	444	1955	4861	640	1227	365	1387	1017	776	237	3012	2422	551	1199	295	2075	786	674	584
g__Pseudopuniceibacterium	0	0	0	0	0	0	0	0	20	0	0	0	27	0	0	0	14	0	105	0	0	0	0	27	0	0	9	0	0	0	0	0	0	0	0	0	0	21	0	15	0	0	8	0	0	0	0	0	0
g__Pseudorhizobium	108	18	76	24	0	55	93	0	0	14	0	110	12	11	34	14	0	0	55	0	52	0	0	0	0	75	20	10	0	0	0	0	0	0	48	179	0	0	0	229	14	0	0	46	0	0	0	89	0
g__Pseudorhodobacter	0	0	65	0	0	0	0	13	12	24	0	0	13	25	37	0	16	38	9	0	0	0	0	52	0	0	0	0	0	0	21	0	8	0	0	0	0	0	0	0	7	0	0	0	0	20	77	0	0
g__Pseudorhodoplanes	0	174	12	0	0	151	60	31	0	0	13	0	0	30	12	0	0	0	40	0	35	41	84	18	29	0	51	0	8	10	16	0	0	0	31	0	0	0	0	0	0	0	0	0	0	0	0	0	0
g__Pseudosulfitobacter	0	0	0	0	73	10	54	78	0	46	0	0	0	0	29	0	0	58	17	20	30	6	0	18	41	14	9	24	0	16	80	0	0	0	26	25	0	0	0	32	108	0	77	0	0	0	22	29	82
g__Pseudothauera	0	16	0	21	0	0	13	0	0	25	0	0	0	0	0	0	0	0	0	0	0	0	0	0	0	0	0	0	0	11	25	0	0	9	0	0	0	43	0	19	0	0	0	22	0	0	0	0	0
g__Pseudothermotoga	0	45	0	0	0	0	0	0	0	0	0	0	0	0	0	0	0	0	0	0	0	12	0	0	0	0	0	46	0	9	0	0	0	8	0	0	0	0	0	0	0	0	0	0	0	0	0	0	0
g__Pseudovibrio	30	70	52	21	22	11	0	0	313	8	0	25	20	155	0	0	16	13	61	37	207	30	0	17	29	0	0	39	19	0	0	0	23	0	0	15	48	0	0	0	0	0	28	21	0	23	0	0	8
g__Pseudoxanthomonas	82	91	160	107	55	90	43	184	80	239	400	181	187	90	27	98	1367	234	349	64	128	109	81	105	86	37	72	165	581	40	14	81	296	183	24	157	60	77	16	30	350	132	124	168	164	165	52	96	196
g__Psilocybe	0	17	40	15	29	75	35	27	10	29	0	19	0	128	0	56	21	13	0	124	15	57	33	0	100	72	8	8	10	39	92	32	72	19	0	0	68	66	49	20	0	190	32	0	52	0	0	62	27
g__Psychrobacillus	57	22	32	0	0	0	0	0	0	10	25	0	0	10	0	0	0	0	0	0	0	357	12	0	0	0	39	0	0	22	76	0	9	0	0	28	0	13	0	0	90	0	43	0	25	25	0	12	14
g__Psychrobacter	104	21	104	98	19	81	57	35	0	129	0	29	76	33	135	17	65	56	599	194	32	1761	40	32	71	258	51	125	29	96	29	44	89	47	498	172	0	30	0	217	59	460	24	643	139	44	131	107	100
g__Psychroflexus	26	32	18	0	23	0	0	0	0	39	0	0	0	26	0	0	0	24	10	0	16	0	0	0	45	48	39	53	0	0	0	0	0	0	0	0	0	209	0	0	10	0	30	51	9	0	32	10	0
g__Psychromicrobium	0	0	0	0	0	0	0	0	0	0	0	0	39	0	0	0	0	0	0	26	0	0	23	12	0	0	0	0	0	34	0	9	0	10	0	0	0	0	0	0	0	0	37	0	0	0	55	0	0
g__Psychromonas	25	0	0	51	0	0	0	0	0	0	22	0	0	0	19	0	0	102	25	0	20	140	0	10	0	33	0	0	0	21	0	130	0	0	0	18	0	0	91	0	0	0	0	0	0	0	7	38	0
g__Psychroserpens	0	0	16	0	0	38	0	0	0	0	0	20	0	0	0	0	0	0	0	0	0	0	0	0	0	0	0	0	0	9	0	0	14	0	0	0	0	0	8	0	0	0	0	0	0	24	10	52	0
g__Psychrosphaera	0	0	0	45	0	0	0	0	0	8	0	0	0	0	0	0	12	0	0	0	0	0	0	0	0	0	0	0	0	0	136	0	0	0	37	0	0	0	0	0	0	0	12	0	0	0	0	14	0
g__Puccinia	69	67	337	61	57	541	61	14	14	7	13	82	48	80	158	0	0	49	36	40	20	8	61	37	68	20	28	79	88	25	21	225	0	59	15	111	33	140	59	62	56	78	15	0	0	49	182	128	145
g__Pukyongia	79	28	30	20	0	0	0	0	13	0	0	0	0	5	0	0	0	0	38	10	0	26	45	73	34	0	49	0	0	48	11	0	0	0	59	0	74	0	0	0	0	0	63	0	0	0	53	0	0
g__Pukyongiella	0	27	0	7	77	13	0	0	0	0	8	0	0	0	55	0	17	0	0	0	29	0	37	17	0	0	0	0	18	0	38	0	24	0	0	9	0	74	0	0	0	0	60	0	11	0	0	12	0
g__Pullulanibacillus	68	0	47	24	0	17	17	42	14	8	19	16	0	24	0	0	0	0	0	0	14	0	59	54	0	0	0	12	0	94	0	0	0	0	0	31	0	81	0	35	0	0	0	0	33	24	0	0	0
g__Pulveribacter	0	13	0	0	0	0	19	0	0	0	0	0	0	0	27	0	0	0	41	12	0	0	0	0	0	0	0	0	0	0	0	11	8	20	0	0	0	0	0	0	0	0	0	0	0	0	8	0	11
g__Punica	86	194	102	116	179	38	59	123	11	58	0	44	28	24	281	156	61	73	130	40	71	153	125	70	175	226	67	173	51	86	110	79	82	49	93	326	72	20	62	46	576	85	135	51	108	33	85	260	363
g__Purpureocillium	0	0	0	86	43	0	0	82	0	0	57	0	0	0	0	37	350	0	25	24	19	0	45	0	297	55	0	6	7	41	14	140	0	0	0	204	58	26	48	0	56	179	41	23	35	10	0	0	40
g__Pusillibacter	526	737	392	1158	1327	450	720	810	672	955	136	271	685	170	429	330	230	479	561	934	464	830	652	685	732	1110	696	1240	451	683	460	581	410	495	702	645	105	835	1349	1113	206	497	1305	21	228	514	630	1203	716
g__Pusillimonas	0	53	56	98	50	45	36	49	193	26	0	56	53	46	83	0	153	33	73	206	122	40	75	26	114	184	38	42	110	0	21	0	176	55	53	0	67	38	77	16	23	20	8	16	43	66	25	0	0
g__Pyramidobacter	75	316	75	154	175	44	170	88	241	122	61	229	43	98	349	37	27	51	30	115	56	90	164	314	9	91	140	393	105	84	175	122	29	80	58	25	95	74	86	84	129	111	129	92	89	71	128	94	29
g__Pyricularia	114	38	48	16	7	102	44	16	0	73	0	12	0	76	0	0	0	18	0	51	47	56	11	41	44	0	95	13	37	29	38	15	43	27	64	107	70	19	29	0	60	0	8	146	345	0	36	93	37
g__Pyrobaculum	0	0	12	0	0	0	0	0	0	0	0	0	0	0	0	0	0	0	0	0	0	11	0	0	0	23	0	0	0	0	0	0	0	0	0	0	0	0	0	0	0	0	0	0	0	0	0	0	0
g__Pyrococcus	0	39	0	9	0	11	0	0	17	0	0	18	0	0	0	0	0	0	0	0	0	0	0	13	76	0	0	4	0	0	0	12	104	16	0	0	21	0	0	21	0	0	0	23	0	0	0	0	0
g__Pyruvatibacter	0	0	0	11	0	0	10	0	0	0	0	0	0	0	0	0	0	0	0	0	0	0	0	27	10	44	0	5	0	0	0	0	0	0	0	0	26	0	0	0	12	0	36	0	0	0	0	0	0
g__Pyxidicoccus	14	11	0	13	0	0	23	0	0	12	0	0	28	0	14	0	0	12	200	14	42	132	0	0	48	146	67	84	38	75	0	0	0	14	0	0	0	333	83	0	0	31	91	166	13	82	54	0	0
g__Qiania	488	1158	2430	1134	4702	1112	1499	505	842	836	438	1082	2077	1237	1175	884	3158	1584	696	745	1023	536	682	1112	1608	805	489	489	597	1015	947	386	653	939	377	430	745	726	825	651	611	1120	1284	267	452	505	1152	1003	959
g__Qingshengfaniella	0	0	0	0	0	0	34	0	0	0	25	0	511	6	0	0	0	0	0	0	0	0	0	19	0	0	8	0	0	422	0	346	0	0	34	0	0	0	104	0	31	0	0	0	0	0	0	0	132
g__Qipengyuania	83	68	191	99	28	57	357	84	70	37	291	55	30	128	109	75	65	45	49	0	10	69	10	180	191	105	131	47	85	32	40	117	234	222	17	55	46	52	41	0	109	87	251	138	77	52	87	24	134
g__Quatrionicoccus	0	0	0	0	0	13	0	0	0	10	0	0	0	0	0	0	0	0	0	0	0	0	0	0	0	0	11	4	0	0	0	0	0	0	0	0	0	0	0	0	12	0	0	0	0	0	9	0	8
g__Quercus	705	317	783	286	650	74	281	634	136	1265	275	1438	428	145	299	1151	472	281	1435	976	1224	357	229	602	651	641	644	235	324	205	1660	1215	310	532	439	1665	1040	327	656	230	726	491	854	500	1423	511	462	453	387
g__Radiobacillus	0	0	177	10	0	0	0	10	17	0	0	0	0	8	8	0	0	18	0	19	0	0	0	0	0	0	0	12	0	10	0	0	12	0	0	0	0	0	29	0	0	0	7	0	0	0	13	0	47
g__Rahnella	130	72	182	42	31	48	218	20	111	121	498	138	165	280	167	249	1568	282	220	29	248	17	183	115	144	82	28	7	54	100	0	201	251	0	75	297	146	61	178	140	0	263	82	189	143	284	174	279	82
[truncated: 750 more rows]
[truncated: 118 more columns]

## Sheet: KEGG pathway
KEGG pathway	PN0441_0001_S1	PN0441_0002_S2	PN0441_0003_S3	PN0441_0004_S4	PN0441_0005_S5	PN0441_0006_S6	PN0441_0007_S7	PN0441_0008_S8	PN0441_0009_S9	PN0441_00010_S10	PN0441_00011_S11	PN0441_00012_S12	PN0441_00013_S13	PN0441_00014_S14	PN0441_00015_S15	PN0441_00016_S16	PN0441_00017_S17	PN0441_00018_S18	PN0441_00019_S19	PN0441_00020_S20	PN0441_00021_S21	PN0441_00022_S22	PN0441_00023_S23	PN0441_00024_S24	PN0441_00025_S25	PN0441_00026_S26	PN0441_00027_S27	PN0441_00028_S28	PN0441_00029_S29	PN0441_00030_S30	PN0441_00031_S31	PN0441_00032_S32	PN0441_0033_S33	PN0441_0036_S36	PN0441_0037_S37	PN0441_0038_S38	PN0441_0039_S39	PN0441_0040_S40	PN0441_0041_S41	PN0441_0042_S42	PN0441_0043_S43	PN0441_0044_S44	PN0441_0045_S45	PN0441_0046_S46	PN0441_0047_S47	PN0441_0048_S48	PN0441_0049_S49	PN0441_0050_S50	PN0441_0051_S51
[truncated: 838 more rows]
[truncated: 118 more columns]

[truncated: 5 more sheets: KEGG modules, COGs, EC, CAZymes, Metadata]
